# Supplementary material for: Interfacial engineering of Bi2S3/Ti3C2Tx MXene based on work function for rapid photo-excited bacteria-killing
Source: Nat Commun. 2021 Feb 22;12:1224. doi: 10.1038/s41467-021-21435-6 (PMC7900204; doi:10.1038/s41467-021-21435-6)
Supplement: Supplementary file 4 — Source Data [file 41467_2021_21435_MOESM4_ESM.zip]

Archive with 28 entries (27 files):
- Source Data/
- Source Data/Fig. 2.xlsx
- Source Data/Fig. 3.xlsx
- Source Data/Fig. 4.xlsx
- Source Data/Fig. 5.xlsx
- Source Data/Supplymentary Fig. 10.xlsx
- Source Data/Supplymentary Fig. 12.xlsx
- Source Data/Supplymentary Fig. 14.xlsx
- Source Data/Supplymentary Fig. 15.xlsx
- Source Data/Supplymentary Fig. 16.xlsx
- Source Data/Supplymentary Fig. 17.xlsx
- Source Data/Supplymentary Fig. 18.xlsx
- Source Data/Supplymentary Fig. 20.xlsx
- Source Data/Supplymentary Fig. 21.xlsx
- Source Data/Supplymentary Fig. 24.xlsx
- Source Data/Supplymentary Fig. 25.xlsx
- Source Data/Supplymentary Fig. 26.xlsx
- Source Data/Supplymentary Fig. 27.xlsx
- Source Data/Supplymentary Fig. 28.xlsx
- Source Data/Supplymentary Fig. 29.xlsx
- Source Data/Supplymentary Fig. 30.xlsx
- Source Data/Supplymentary Fig. 32.xlsx
- Source Data/Supplymentary Fig. 4.xlsx
- Source Data/Supplymentary Fig. 5.xlsx
- Source Data/Supplymentary Fig. 6.xlsx
- Source Data/Supplymentary Fig. 7.xlsx
- Source Data/Supplymentary Fig. 8.xlsx
- Source Data/Supplymentary Fig. 9.xlsx
