# Supplementary material for: Interfacial engineering of Bi2S3/Ti3C2Tx MXene based on work function for rapid photo-excited bacteria-killing
Source: Nat Commun. 2021 Feb 22;12:1224. doi: 10.1038/s41467-021-21435-6 (PMC7900204; doi:10.1038/s41467-021-21435-6)
Supplement: Supplementary file 4 — Source Data [file 41467_2021_21435_MOESM4_ESM.zip › Source Data/Fig. 2.xlsx]

## Sheet: Fig. 2a
Fig.2a ROS production with DCFH ﬂuorescence probe (200 ppm).
Time (s)	PBS	Ti3C2Tx	Bi2S3	Bi2S3/Ti3C2Tx-2	Bi2S3/Ti3C2Tx-5	Bi2S3/Ti3C2Tx-7	Bi2S3/Ti3C2Tx-10
0	1	1	1	1	1	1	1
20	1.03442	1.03778	41.4011	47.7976	64.0731	47.6595	47.1096
40	1.07088	1.14063	80.8406	96.3955	127.686	95.3424	94.7035
60	1.11484	1.2478	115.025	144.036	194.991	146.549	138.996
80	1.15288	1.30121	143.801	188.954	265.385	192.322	178.589
100	1.19994	1.40132	171.481	226.291	310.245	235.622	214.476
120	1.24021	1.51837	192.836	260.532	350.568	271.409	242.16

## Sheet: Fig. 2b
Fig.2b Photocurrent response under 808 nm NIR irradiation.
Time (s)	Ti3C2Tx	Bi2S3	Bi2S3/Ti3C2Tx-2	Bi2S3/Ti3C2Tx-5	Bi2S3/Ti3C2Tx-7	Bi2S3/Ti3C2Tx-10
0.5	0.4261	0.4521	1.081	0.616134	1.927	0.4238
1	0.4255	0.5327	2.222	2.12713	2.316	0.424
1.5	0.4255	0.5847	4.489	9.59013	4.847	1.815
2	0.4252	0.6071	4.575	9.59013	5.803	1.991
2.5	0.4251	0.6217	4.613	9.59013	6.195	1.989
3	0.4253	0.6324	4.633	9.59013	6.394	1.92
3.5	0.4259	0.6404	4.64	9.59013	6.502	1.953
4	0.4251	0.6463	4.648	9.59013	6.566	1.982
4.5	0.4256	0.6518	4.655	9.59013	6.604	1.984
5	0.4252	0.6562	4.654	9.59013	6.624	1.983
5.5	0.4257	0.6601	4.657	9.59013	6.635	1.98
6	0.4253	0.6637	4.654	9.59013	6.64	1.981
6.5	0.4245	0.6666	4.653	9.59013	6.643	1.978
7	0.4253	0.6696	4.649	9.59013	6.643	1.974
7.5	0.4254	0.6721	4.645	9.59013	6.643	1.973
8	0.4256	0.6745	4.643	9.59013	6.641	1.973
8.5	0.4256	0.6765	4.641	9.59013	6.639	1.971
9	0.4249	0.6785	4.635	9.59013	6.64	1.97
9.5	0.4248	0.6796	4.629	9.59013	6.638	1.967
10	0.4252	0.6812	4.624	9.59013	6.637	1.966
10.5	0.4256	0.6827	4.623	9.59013	6.634	1.965
11	0.4251	0.6843	4.619	9.59013	6.634	1.962
11.5	0.4247	0.6842	4.616	9.59013	6.632	1.961
12	0.4244	0.6846	4.611	9.59013	6.632	1.961
12.5	0.4245	0.6851	4.607	9.59013	6.631	1.959
13	0.4251	0.6859	4.6	9.59013	6.631	1.958
13.5	0.4257	0.6868	4.596	9.59013	6.634	1.956
14	0.4256	0.6874	4.592	9.59013	6.634	1.955
14.5	0.4257	0.6891	4.585	9.59013	6.634	1.954
15	0.4243	0.689	4.58	9.59013	6.635	1.953
15.5	0.4244	0.6896	4.577	9.59013	6.633	1.951
16	0.4245	0.69	4.573	9.59013	6.635	1.951
16.5	0.4251	0.69	4.568	9.59013	6.634	1.949
17	0.4259	0.6902	4.564	9.59013	6.635	1.948
17.5	0.4256	0.6906	4.562	9.59013	6.632	1.947
18	0.4256	0.6903	4.56	9.59013	6.631	1.946
18.5	0.4247	0.69	4.556	9.59013	6.631	1.945
19	0.4252	0.6894	4.551	9.59013	6.631	1.943
19.5	0.4253	0.6898	4.55	9.59013	6.63	1.94
20	0.4255	0.6902	4.556	9.59013	6.63	1.94
20.5	0.4252	0.6915	4.554	9.59013	6.627	1.938
21	0.4249	0.6912	4.551	9.59013	6.626	1.937
21.5	0.4247	0.6922	4.55	9.59013	6.624	1.935
22	0.4258	0.6918	4.545	9.59013	6.622	1.934
22.5	0.4243	0.6921	4.543	9.59013	6.62	1.934
23	0.4253	0.6917	4.54	9.59013	6.617	1.933
23.5	0.4253	0.6922	4.547	9.59013	6.615	1.931
24	0.4247	0.6918	4.567	9.59013	6.614	1.931
24.5	0.4255	0.6911	4.561	9.59013	6.611	1.93
25	0.4253	0.6901	4.554	9.59013	6.606	1.928
25.5	0.4247	0.6896	4.551	9.59013	6.603	1.927
26	0.4249	0.6887	4.547	9.59013	6.599	1.926
26.5	0.4248	0.6885	4.545	9.59013	6.597	1.925
27	0.4252	0.6885	4.543	9.59013	6.594	1.925
27.5	0.4253	0.6891	4.541	9.59013	6.592	1.924
28	0.4248	0.6888	4.538	9.59013	6.593	1.922
28.5	0.4257	0.6887	4.534	9.59013	6.589	1.92
29	0.4252	0.689	4.531	9.59013	6.587	1.919
29.5	0.4249	0.6887	4.528	9.59013	6.583	1.918
30	0.425	0.6882	4.525	9.59013	6.579	1.917
30.5	0.4255	0.6853	4.523	9.59013	6.577	1.917
31	0.4251	0.6255	3.926	9.59013	6.572	1.916
31.5	0.4254	0.5956	1.997	9.59013	5.843	1.62
32	0.4249	0.5771	1.785	9.59013	5.057	1.099
32.5	0.4251	0.5642	1.69	8.24313	4.643	0.7358
33	0.4259	0.5536	1.623	1.42282	4.346	0.6586
33.5	0.4245	0.544	1.571	0.958824	4.121	0.6257
34	0.4252	0.5365	1.528	0.861824	3.94	0.6025
34.5	0.4253	0.5297	1.492	0.801824	3.789	0.5847
35	0.4255	0.5237	1.46	0.759524	3.664	0.57
35.5	0.4253	0.5177	1.432	0.726524	3.558	0.5576
36	0.4255	0.513	1.408	0.699624	3.466	0.5469
36.5	0.4257	0.5082	1.386	0.677624	3.383	0.5373
37	0.4248	0.5039	1.365	0.658324	3.31	0.5291
37.5	0.4245	0.4999	1.348	0.641124	3.244	0.5217
38	0.4251	0.496	1.331	0.626424	3.185	0.515
38.5	0.4252	0.4928	1.316	0.613424	3.13	0.5089
39	0.4255	0.4897	1.301	0.601324	3.079	0.5034
39.5	0.4252	0.487	1.287	0.590724	3.033	0.4986
40	0.4246	0.4842	1.274	0.580824	2.99	0.4936
40.5	0.4258	0.4816	1.262	0.571824	2.951	0.4892
41	0.4256	0.4789	1.251	0.563524	2.915	0.4852
41.5	0.4256	0.4765	1.241	0.555624	2.881	0.481
42	0.4255	0.4744	1.231	0.548324	2.85	0.4775
42.5	0.4248	0.4723	1.222	0.541424	2.82	0.4739
43	0.4255	0.4708	1.212	0.535024	2.792	0.4707
43.5	0.4249	0.4686	1.203	0.529324	2.763	0.4677
44	0.4256	0.4663	1.195	0.523824	2.736	0.4648
44.5	0.4251	0.465	1.188	0.518724	2.71	0.462
45	0.4247	0.4632	1.18	0.513724	2.688	0.4596
45.5	0.4252	0.4613	1.173	0.509324	2.664	0.4572
46	0.4255	0.4596	1.167	0.504624	2.644	0.4549
46.5	0.426	0.4583	1.16	0.500224	2.623	0.4527
47	0.4255	0.457	1.154	0.495924	2.603	0.4504
47.5	0.4247	0.4555	1.148	0.492024	2.584	0.4486
48	0.4261	0.4539	1.142	0.488324	2.566	0.4467
48.5	0.4258	0.4526	1.137	0.484724	2.549	0.4447
49	0.426	0.4517	1.132	0.481324	2.532	0.443
49.5	0.4256	0.4504	1.127	0.477924	2.517	0.4413
50	0.4258	0.449	1.121	0.474724	2.501	0.4397
50.5	0.4254	0.4477	1.116	0.471724	2.486	0.4379
51	0.4249	0.4468	1.111	0.468724	2.473	0.4363
51.5	0.4261	0.446	1.106	0.465624	2.458	0.435
52	0.4259	0.445	1.102	0.462924	2.445	0.4336
52.5	0.4252	0.4441	1.099	0.460024	2.432	0.4324
53	0.4256	0.443	1.095	0.457324	2.42	0.4312
53.5	0.4252	0.4417	1.091	0.454724	2.408	0.4298
54	0.4261	0.4408	1.088	0.452324	2.397	0.4285
54.5	0.426	0.4402	1.085	0.450024	2.386	0.4273
55	0.4251	0.439	1.083	0.447624	2.374	0.426
55.5	0.4254	0.4382	1.08	0.445424	2.363	0.4249
56	0.4253	0.4375	1.077	0.443224	2.352	0.4237
56.5	0.4259	0.4364	1.075	0.441024	2.343	0.4227
57	0.4257	0.4356	1.072	0.438824	2.334	0.4216
57.5	0.4257	0.435	1.069	0.436724	2.325	0.4206
58	0.4257	0.4342	1.066	0.434424	2.313	0.4196
58.5	0.4259	0.4332	1.064	0.432524	2.304	0.4184
59	0.426	0.4325	1.062	0.430624	2.295	0.4175
59.5	0.4257	0.4316	1.059	0.428724	2.286	0.4165
60	0.4261	0.4309	1.056	0.426724	2.276	0.4156
60.5	0.4257	0.4301	1.053	0.424824	2.27	0.415
61	0.4259	0.483	1.051	0.423124	3.154	0.414
61.5	0.4252	0.5459	1.049	9.59013	4.855	1.132
62	0.4255	0.5679	3.282	9.59013	5.408	1.791
62.5	0.4259	0.5813	4.334	9.59013	5.681	1.83
63	0.4261	0.5911	4.368	9.59013	5.833	1.847
63.5	0.4255	0.5987	4.349	9.59013	5.925	1.854
64	0.4261	0.6044	4.364	9.59013	5.987	1.858
64.5	0.4255	0.6101	4.465	9.59013	6.025	1.86
65	0.4257	0.6149	4.382	9.59013	6.054	1.86
65.5	0.4261	0.6189	4.422	9.59013	6.073	1.861
66	0.4263	0.6222	4.428	9.59013	6.089	1.861
66.5	0.4262	0.6257	4.424	9.59013	6.097	1.86
67	0.4255	0.6282	4.41	9.59013	6.107	1.859
67.5	0.4259	0.6307	4.413	9.59013	6.114	1.857
68	0.4249	0.633	4.409	9.59013	6.12	1.855
68.5	0.4263	0.635	4.337	9.59013	6.124	1.852
69	0.4261	0.6371	4.388	9.59013	6.131	1.853
69.5	0.4259	0.639	4.389	9.59013	6.135	1.851
70	0.4259	0.6414	4.387	9.59013	6.142	1.851
70.5	0.4255	0.6426	4.386	9.59013	6.144	1.85
71	0.4264	0.6437	4.382	9.59013	6.149	1.848
71.5	0.4253	0.6452	4.376	9.59013	6.153	1.847
72	0.426	0.6455	4.371	9.59013	6.158	1.846
72.5	0.4259	0.6463	4.368	9.59013	6.162	1.846
73	0.4261	0.6472	4.364	9.59013	6.166	1.844
73.5	0.4259	0.6474	4.365	9.59013	6.169	1.843
74	0.4261	0.6483	4.361	9.59013	6.171	1.842
74.5	0.4256	0.6487	4.357	9.59013	6.171	1.841
75	0.4256	0.6491	4.354	9.59013	6.175	1.841
75.5	0.4264	0.6498	4.351	9.59013	6.176	1.84
76	0.4261	0.6506	4.346	9.59013	6.179	1.838
76.5	0.4261	0.6509	4.343	9.59013	6.184	1.838
77	0.4259	0.651	4.342	9.59013	6.186	1.838
77.5	0.4257	0.6517	4.34	9.59013	6.187	1.837
78	0.4253	0.6519	4.338	9.59013	6.188	1.836
78.5	0.4264	0.6518	4.337	9.59013	6.19	1.835
79	0.4262	0.6515	4.334	9.59013	6.191	1.834
79.5	0.4255	0.6515	4.33	9.59013	6.191	1.833
80	0.4257	0.6518	4.33	9.59013	6.193	1.832
80.5	0.4263	0.6524	4.329	9.59013	6.193	1.831
81	0.4263	0.6522	4.328	9.59013	6.195	1.83
81.5	0.4246	0.652	4.326	9.59013	6.196	1.829
82	0.4257	0.6525	4.325	9.59013	6.2	1.829
82.5	0.4264	0.6525	4.323	9.59013	6.201	1.828
83	0.4259	0.6523	4.321	9.59013	6.202	1.826
83.5	0.4259	0.6524	4.318	9.59013	6.202	1.824
84	0.4252	0.6525	4.318	9.59013	6.203	1.823
84.5	0.4263	0.6525	4.318	9.59013	6.203	1.821
85	0.4263	0.6524	4.318	9.59013	6.204	1.821
85.5	0.4255	0.6525	4.317	9.59013	6.205	1.819
86	0.4255	0.6521	4.316	9.59013	6.203	1.818
86.5	0.4263	0.6521	4.317	9.59013	6.206	1.817
87	0.4259	0.652	4.317	9.59013	6.206	1.816
87.5	0.4259	0.6521	4.316	9.59013	6.204	1.815
88	0.4258	0.6526	4.319	9.59013	6.204	1.815
88.5	0.4268	0.6528	4.319	9.59013	6.203	1.814
89	0.4264	0.6529	4.317	9.59013	6.204	1.814
89.5	0.4263	0.6526	4.314	9.59013	6.204	1.814
90	0.4263	0.6523	4.314	9.59013	6.203	1.812
90.5	0.4255	0.6366	4.312	9.59013	6.201	1.812
91	0.4266	0.5831	4.31	9.59013	6.202	1.775
91.5	0.4259	0.5606	4.304	4.08913	5.546	0.8034
92	0.4264	0.5455	2.255	1.36113	4.808	0.6761
92.5	0.427	0.534	1.793	1.14513	4.408	0.634
93	0.4268	0.5248	1.682	1.01813	4.122	0.6062
93.5	0.426	0.5171	1.609	0.931134	3.908	0.5854
94	0.4268	0.5101	1.549	0.864134	3.772	0.569
94.5	0.4265	0.504	1.5	0.812134	3.707	0.5554
95	0.426	0.4986	1.462	0.769134	3.604	0.5436
95.5	0.426	0.4936	1.427	0.733134	3.501	0.5334
96	0.4261	0.4886	1.392	0.703134	3.413	0.5245
96.5	0.426	0.4844	1.367	0.676134	3.337	0.5166
97	0.4269	0.4806	1.346	0.652134	3.267	0.5097
97.5	0.4266	0.4771	1.326	0.630134	3.202	0.5034
98	0.4268	0.4738	1.307	0.611134	3.145	0.4975
98.5	0.4264	0.4708	1.29	0.594134	3.093	0.4922
99	0.426	0.4677	1.275	0.579134	3.048	0.4872
99.5	0.4258	0.4647	1.261	0.565134	3.004	0.4828
100	0.4266	0.4621	1.248	0.551134	2.963	0.4786
100.5	0.4257	0.4598	1.237	0.539134	2.927	0.4746
101	0.4265	0.4576	1.226	0.527834	2.89	0.471
101.5	0.4268	0.4555	1.215	0.517534	2.853	0.4673
102	0.4265	0.4532	1.205	0.507534	2.817	0.4642
102.5	0.4264	0.4511	1.195	0.498134	2.786	0.461
103	0.4269	0.4495	1.186	0.489634	2.756	0.4581
103.5	0.4269	0.4481	1.178	0.481334	2.731	0.4553
104	0.4264	0.4462	1.169	0.473234	2.704	0.4529
104.5	0.4268	0.4446	1.162	0.465734	2.676	0.4503
105	0.4263	0.443	1.154	0.458734	2.652	0.4481
105.5	0.4259	0.4413	1.147	0.451934	2.631	0.4459
106	0.4265	0.4398	1.14	0.445534	2.611	0.4437
106.5	0.4266	0.4385	1.134	0.439234	2.591	0.4417
107	0.4272	0.4371	1.128	0.433134	2.573	0.4399
107.5	0.4263	0.4357	1.122	0.427634	2.554	0.438
108	0.4269	0.4348	1.116	0.422234	2.539	0.4363
108.5	0.4263	0.4336	1.11	0.417034	2.523	0.4345
109	0.4266	0.4326	1.105	0.412034	2.507	0.4328
109.5	0.4269	0.4312	1.1	0.406834	2.492	0.4312
110	0.4263	0.4303	1.095	0.402034	2.478	0.4296
110.5	0.4259	0.4295	1.091	0.397234	2.465	0.4281
111	0.4264	0.4284	1.086	0.393034	2.452	0.4267
111.5	0.426	0.4273	1.082	0.388634	2.441	0.4254
112	0.4272	0.4265	1.077	0.384334	2.429	0.4241
112.5	0.4273	0.4255	1.074	0.380534	2.417	0.4228
113	0.4272	0.4245	1.07	0.376634	2.404	0.4216
113.5	0.4274	0.4235	1.066	0.372534	2.394	0.4204
114	0.4268	0.4226	1.063	0.368934	2.382	0.4191
114.5	0.4273	0.4218	1.059	0.365434	2.372	0.4179
115	0.4269	0.4209	1.056	0.362134	2.362	0.4168
115.5	0.4267	0.4201	1.052	0.358834	2.351	0.4157
116	0.4268	0.4193	1.049	0.355434	2.342	0.4148
116.5	0.427	0.4187	1.046	0.352234	2.331	0.4137
117	0.4279	0.4176	1.043	0.349034	2.321	0.4127
117.5	0.4268	0.4169	1.04	0.346034	2.31	0.4118
118	0.4274	0.4161	1.037	0.343134	2.301	0.411
118.5	0.4269	0.4154	1.034	0.340034	2.291	0.41
119	0.4272	0.4147	1.032	0.337034	2.282	0.4092
119.5	0.4263	0.414	1.03	0.334034	2.274	0.4081
120	0.4269	0.4133	1.027	0.331134	2.265	0.4074
120.5	0.4272	0.4222	1.024	0.328434	3.107	0.4065
121	0.4272	0.5032	2.133	3.79513	4.6	0.4056
121.5	0.427	0.5339	3.767	9.59013	5.114	0.585
122	0.4278	0.5495	3.867	9.59013	5.38	1.643
122.5	0.4265	0.56	3.915	9.59013	5.537	1.714
123	0.4268	0.5677	3.945	9.59013	5.638	1.738
123.5	0.4277	0.5742	3.967	9.59013	5.704	1.748
124	0.4272	0.5799	3.982	9.59013	5.75	1.754
124.5	0.427	0.584	3.991	9.59013	5.785	1.758
125	0.4272	0.5881	3.998	9.59013	5.812	1.758
125.5	0.4264	0.5917	4.006	9.59013	5.831	1.759
126	0.4271	0.594	4.01	9.59013	5.848	1.76
126.5	0.4276	0.5973	4.012	9.59013	5.863	1.759
127	0.4272	0.5998	4.014	9.59013	5.873	1.76
127.5	0.4273	0.6025	4.018	9.59013	5.883	1.759
128	0.4272	0.6047	4.018	9.59013	5.892	1.759
128.5	0.4268	0.6063	4.017	9.59013	5.899	1.758
129	0.4272	0.6077	4.017	9.59013	5.907	1.757
129.5	0.4272	0.6092	4.017	9.59013	5.914	1.756
130	0.4274	0.6106	4.016	9.59013	5.921	1.755
130.5	0.4273	0.6117	4.015	9.59013	5.929	1.755
131	0.4276	0.6132	4.012	9.59013	5.933	1.755
131.5	0.4277	0.6144	4.012	9.59013	5.94	1.755
132	0.4269	0.6153	4.012	9.59013	5.946	1.754
132.5	0.4269	0.6174	4.01	9.59013	5.951	1.751
133	0.4279	0.6191	4.008	9.59013	5.956	1.751
133.5	0.4278	0.6195	4.006	9.59013	5.961	1.751
134	0.427	0.6198	4.002	9.59013	5.968	1.75
134.5	0.4274	0.6192	4.003	9.59013	5.972	1.749
135	0.427	0.6194	4.001	9.59013	5.977	1.749
135.5	0.4277	0.6187	3.998	9.59013	5.98	1.747
136	0.4278	0.6185	3.996	9.59013	5.984	1.747
136.5	0.427	0.6185	3.995	9.59013	5.988	1.746
137	0.4276	0.6183	3.993	9.59013	5.992	1.746
137.5	0.4277	0.619	3.992	9.59013	5.997	1.744
138	0.4278	0.6189	3.991	9.59013	6	1.742
138.5	0.4274	0.6191	3.989	9.59013	6.003	1.741
139	0.428	0.6192	3.989	9.59013	6.005	1.741
139.5	0.4269	0.6192	3.989	9.59013	6.012	1.742
140	0.427	0.6202	3.988	9.59013	6.013	1.74
140.5	0.4273	0.6207	3.985	9.59013	6.013	1.739
141	0.4277	0.6217	3.986	9.59013	6.015	1.738
141.5	0.4277	0.6217	3.986	9.59013	6.018	1.738
142	0.4274	0.6218	3.985	9.59013	6.022	1.737
142.5	0.4272	0.6219	3.984	9.59013	6.023	1.736
143	0.4277	0.6222	3.982	9.59013	6.025	1.734
143.5	0.4281	0.6226	3.982	9.59013	6.027	1.735
144	0.4281	0.6227	3.98	9.59013	6.028	1.735
144.5	0.4277	0.6231	3.977	9.59013	6.031	1.734
145	0.4272	0.6233	3.977	9.59013	6.033	1.732
145.5	0.4278	0.6231	3.978	9.59013	6.034	1.731
146	0.4278	0.6233	3.976	9.59013	6.036	1.729
146.5	0.4277	0.6237	3.975	9.59013	6.038	1.728
147	0.4275	0.6241	3.975	9.59013	6.038	1.727
147.5	0.4273	0.6245	3.977	9.59013	6.039	1.727
148	0.4279	0.6245	3.977	9.59013	6.041	1.727
148.5	0.4278	0.6245	3.977	9.59013	6.042	1.726
149	0.4283	0.6246	3.979	9.59013	6.044	1.725
149.5	0.4282	0.6246	3.981	9.59013	6.045	1.724
150	0.4273	0.6246	3.979	9.59013	6.046	1.723
150.5	0.4272	0.6127	3.979	9.59013	6.046	1.723
151	0.428	0.5613	2.402	8.44113	6.047	1.723
151.5	0.4277	0.5391	1.707	1.25913	6.049	1.017
152	0.4276	0.5249	1.594	0.906134	5.545	0.6748
152.5	0.428	0.5138	1.522	0.789134	4.715	0.6274
153	0.4274	0.5051	1.469	0.714134	4.318	0.5981
153.5	0.4278	0.4976	1.426	0.661134	4.039	0.5766
154	0.4281	0.491	1.391	0.619134	3.829	0.5599
154.5	0.4272	0.4855	1.36	0.585134	3.664	0.546
155	0.428	0.4803	1.332	0.557134	3.53	0.5341
155.5	0.4272	0.4753	1.308	0.532434	3.419	0.5241
156	0.4278	0.4709	1.289	0.511734	3.323	0.5151
156.5	0.4283	0.467	1.269	0.493634	3.24	0.5074
157	0.4281	0.4633	1.252	0.477434	3.168	0.5004
157.5	0.4286	0.46	1.237	0.462534	3.101	0.4939
158	0.4283	0.4566	1.222	0.449434	3.044	0.4882
158.5	0.4286	0.4538	1.208	0.437134	2.993	0.4829
159	0.4274	0.451	1.196	0.425934	2.945	0.478
159.5	0.427	0.4484	1.184	0.415934	2.902	0.4736
160	0.4283	0.4462	1.172	0.406534	2.862	0.4694
160.5	0.4276	0.444	1.162	0.397834	2.826	0.4655
161	0.428	0.4417	1.152	0.389134	2.793	0.4619
161.5	0.4285	0.4396	1.143	0.381234	2.76	0.4586
162	0.4268	0.4377	1.134	0.373934	2.73	0.4554
162.5	0.4271	0.4359	1.126	0.366934	2.702	0.4525
163	0.4283	0.4339	1.119	0.360934	2.676	0.4496
163.5	0.4282	0.4325	1.111	0.354634	2.651	0.4471
164	0.4291	0.431	1.104	0.348934	2.628	0.4446
164.5	0.4278	0.4293	1.097	0.343234	2.605	0.4423
165	0.4283	0.4277	1.09	0.337934	2.584	0.4399
165.5	0.4285	0.4259	1.085	0.332734	2.564	0.4377
166	0.4279	0.4244	1.078	0.328034	2.546	0.4358
166.5	0.429	0.423	1.073	0.323734	2.526	0.4338
167	0.4287	0.4219	1.068	0.319034	2.509	0.4318
167.5	0.4288	0.4205	1.063	0.314534	2.492	0.43
168	0.428	0.4192	1.058	0.310234	2.476	0.4283
168.5	0.4287	0.4183	1.054	0.305934	2.461	0.4266
169	0.4289	0.4174	1.049	0.302134	2.445	0.4251
169.5	0.4288	0.4163	1.044	0.298134	2.431	0.4236
170	0.428	0.4152	1.04	0.294634	2.417	0.422
170.5	0.4291	0.4142	1.036	0.290934	2.404	0.4207
171	0.4283	0.4131	1.032	0.287934	2.392	0.4191
171.5	0.4291	0.4122	1.028	0.284834	2.379	0.4179
172	0.4285	0.4111	1.025	0.282234	2.367	0.4166
172.5	0.4289	0.4103	1.021	0.280234	2.356	0.4153
173	0.4285	0.4093	1.017	0.277534	2.344	0.4142
173.5	0.4289	0.4088	1.015	0.275534	2.333	0.4131
174	0.429	0.4082	1.011	0.272934	2.321	0.4119
174.5	0.4286	0.4073	1.008	0.270334	2.31	0.4109
175	0.4285	0.4065	1.005	0.267534	2.302	0.4098
175.5	0.4288	0.4057	1.002	0.264934	2.292	0.4087
176	0.4283	0.405	0.9988	0.262334	2.282	0.4078
176.5	0.4285	0.4045	0.9964	0.259634	2.274	0.4067
177	0.4278	0.4039	0.9936	0.257334	2.266	0.4057
177.5	0.4294	0.4031	0.9909	0.254834	2.256	0.4047
178	0.4287	0.4025	0.9881	0.252634	2.248	0.4039
178.5	0.4286	0.4017	0.9852	0.250134	2.241	0.403
179	0.429	0.401	0.9818	0.247934	2.234	0.4021
179.5	0.4283	0.4005	0.9792	0.245634	2.226	0.4014
180	0.4288	0.3998	0.9774	0.243234	2.218	0.4005
180.5	0.4286	0.4331	0.9747	0.241034	2.231	0.3997
181	0.4291	0.498	0.9724	0.247534	3.898	0.399
181.5	0.4293	0.5198	2.566	9.31813	4.737	0.8745
182	0.4291	0.5328	3.469	9.59013	5.104	1.579
182.5	0.4283	0.5418	3.548	9.59013	5.313	1.624
183	0.4281	0.549	3.591	9.59013	5.445	1.643
183.5	0.4289	0.5546	3.619	9.59013	5.534	1.653
184	0.4293	0.559	3.64	9.59013	5.596	1.659
184.5	0.4285	0.5631	3.654	9.59013	5.639	1.662
185	0.4291	0.5667	3.666	9.59013	5.672	1.665
185.5	0.4299	0.5701	3.674	9.59013	5.699	1.667
186	0.4293	0.5725	3.68	9.59013	5.721	1.668
186.5	0.4294	0.5755	3.688	9.59013	5.741	1.669
187	0.429	0.5778	3.695	9.59013	5.756	1.669
187.5	0.4287	0.5797	3.697	9.59013	5.769	1.67
188	0.4297	0.5815	3.7	9.59013	5.783	1.67
188.5	0.4299	0.5836	3.699	9.59013	5.793	1.67
189	0.4295	0.5846	3.7	9.59013	5.803	1.668
189.5	0.4297	0.5858	3.7	9.59013	5.814	1.667
190	0.4291	0.5873	3.701	9.59013	5.824	1.668
190.5	0.4295	0.5884	3.701	9.59013	5.832	1.667
191	0.4291	0.5896	3.701	9.59013	5.84	1.666
191.5	0.4289	0.5906	3.701	9.59013	5.847	1.668
192	0.4297	0.5918	3.7	9.59013	5.852	1.667
192.5	0.429	0.5924	3.701	9.59013	5.86	1.665
193	0.4298	0.5931	3.698	9.59013	5.865	1.664
193.5	0.4291	0.5938	3.697	9.59013	5.872	1.664
194	0.4293	0.5949	3.696	9.59013	5.879	1.663
194.5	0.4285	0.5956	3.696	9.59013	5.885	1.663
195	0.4293	0.5965	3.693	9.59013	5.888	1.663
195.5	0.4293	0.597	3.694	9.59013	5.893	1.661
196	0.429	0.5978	3.692	9.59013	5.899	1.66
196.5	0.4299	0.5983	3.69	9.59013	5.904	1.661
197	0.4294	0.5986	3.691	9.59013	5.908	1.661
197.5	0.4302	0.5989	3.691	9.59013	5.912	1.66
198	0.43	0.5993	3.69	9.59013	5.917	1.659
198.5	0.4299	0.5996	3.688	9.59013	5.92	1.658
199	0.4294	0.5997	3.688	9.59013	5.926	1.657
199.5	0.4293	0.5999	3.686	9.59013	5.928	1.658
200	0.4289	0.6003	3.686	9.59013	5.933	1.657
200.5	0.4294	0.6008	3.685	9.59013	5.935	1.656
201	0.4299	0.6009	3.685	9.59013	5.938	1.656
201.5	0.4298	0.6011	3.685	9.59013	5.942	1.655
202	0.4291	0.6011	3.686	9.59013	5.944	1.655
202.5	0.43	0.6013	3.685	9.59013	5.947	1.654
203	0.4299	0.6014	3.685	9.59013	5.95	1.652
203.5	0.4298	0.6011	3.686	9.59013	5.955	1.652
204	0.4298	0.6018	3.686	9.59013	5.957	1.652
204.5	0.4299	0.6022	3.685	9.59013	5.961	1.651
205	0.43	0.6018	3.685	9.59013	5.963	1.65
205.5	0.4302	0.6017	3.683	9.59013	5.966	1.65
206	0.4302	0.6015	3.683	9.59013	5.968	1.65
206.5	0.4299	0.6019	3.684	9.59013	5.97	1.649
207	0.4295	0.602	3.687	9.59013	5.973	1.648
207.5	0.4301	0.6017	3.686	9.59013	5.974	1.648
208	0.4299	0.6019	3.685	9.59013	5.977	1.648
208.5	0.4298	0.6016	3.685	9.59013	5.979	1.647
209	0.4298	0.6017	3.685	9.59013	5.979	1.646
209.5	0.4303	0.602	3.686	9.59013	5.982	1.644
210	0.4293	0.602	3.687	9.59013	5.983	1.644
210.5	0.4299	0.602	3.644	9.59013	5.985	1.643
211	0.4302	0.5765	3.134	9.59013	5.958	1.641
211.5	0.4294	0.5348	1.717	9.01613	5.033	1.646
212	0.4295	0.517	1.564	1.16713	4.499	0.9676
212.5	0.4298	0.5053	1.483	0.703134	4.156	0.657
213	0.4299	0.4952	1.428	0.606134	3.916	0.6121

## Sheet: Fig. 2c
Fig.2c PL spectra tested with 325 nm excitation wavelength from 350 nm to 600 nm.
Wavelength (nm)	Bi2S3	Bi2S3/Ti3C2Tx-2	Bi2S3/Ti3C2Tx-5	Bi2S3/Ti3C2Tx-7	Bi2S3/Ti3C2Tx-10
350	570	420	450	550	520
351	500	650	470	540	590
352	670	600	640	500	490
353	610	530	570	620	550
354	460	600	500	560	650
355	500	470	520	460	440
356	490	540	670	460	440
357	540	460	440	500	540
358	540	480	600	420	550
359	550	570	550	550	550
360	520	530	440	600	560
361	460	480	650	540	500
362	500	550	480	630	440
363	680	530	550	460	460
364	490	530	680	540	510
365	490	440	530	670	670
366	450	480	600	580	560
367	460	410	510	580	560
368	550	530	700	650	570
369	530	590	460	590	660
370	650	560	550	540	530
371	750	610	630	670	660
372	820	660	600	690	600
373	870	620	690	690	700
374	900	740	730	770	830
375	1190	950	740	840	1010
376	1660	900	1020	930	1420
377	1540	1320	1270	1310	1650
378	1890	1210	1250	1300	2080
379	2180	1650	1530	1550	2180
380	2600	1800	1710	1860	2720
381	3390	2510	2420	2350	3420
382	3720	2680	2830	2720	3820
383	4210	3260	3260	2950	4930
384	5130	3620	3310	3610	4950
385	6410	4610	3920	4030	6120
386	7060	5240	4390	4870	7430
387	8100	6150	4930	5470	8460
388	9050	6800	5650	6170	9180
389	10540	7740	6220	6910	11270
390	11090	8650	7220	7760	11310
391	12690	9410	7870	8290	12960
392	14380	10580	8750	8660	14650
393	15450	12430	8870	10450	16490
394	17570	12600	10760	10980	18990
395	18930	14530	11680	12560	20240
396	21640	15140	12350	13330	21880
397	22490	17040	13030	14370	23940
398	23770	18600	13460	16010	26570
399	25900	19290	15510	16280	27970
400	27910	20620	16170	16990	30850
401	31180	21740	16670	17950	32990
402	32890	24930	17560	19450	33500
403	35390	25420	17450	20260	37110
404	38330	26670	19340	21150	40200
405	40170	27540	19620	22440	43360
406	43810	30220	20080	23310	44390
407	46020	31200	20990	24420	46690
408	50580	33620	21840	24690	49670
409	52090	34190	22430	25060	53310
410	56150	36250	23800	25760	55790
411	59910	37250	24460	26250	59790
412	62150	38960	24060	26750	61670
413	65570	41220	25000	27780	64440
414	69220	42560	25590	28270	66040
415	71430	44610	25120	28820	69010
416	74360	45540	27290	29300	69960
417	77090	45800	26280	29870	71660
418	80130	47640	26800	29910	72250
419	81510	49720	27880	30790	73860
420	83340	49610	28300	30460	76430
421	86370	50230	27660	31580	75750
422	88100	51060	29810	31260	76790
423	86860	51720	29360	31530	79290
424	89000	54180	29080	32140	79580
425	89610	52420	30030	33320	78920
426	90610	54200	30610	31530	81350
427	92340	54490	30910	32890	81540
428	91260	56150	31350	33030	81360
429	94250	58290	30210	33640	82880
430	94020	58040	30360	32910	80840
431	98740	59750	30900	33080	82180
432	97960	58350	30950	34100	85220
433	99140	60430	31800	33730	85570
434	101730	60790	31890	34880	87540
435	102740	62070	31400	33000	86510
436	103060	61790	31250	34610	89270
437	106420	63180	31180	34110	88660
438	105880	63740	32870	33980	88970
439	107490	63750	33020	34420	90130
440	107670	64160	32430	34010	90160
441	110940	64380	32440	34650	91740
442	109960	65600	32330	32900	89280
443	110550	63580	32450	34300	91290
444	108900	65450	33020	33420	88470
445	110660	66050	32800	32680	87200
446	111890	67550	33320	32500	87340
447	109100	66110	32700	33380	86340
448	108470	66070	32810	31920	85990
449	105230	64480	32640	31880	86140
450	106230	64710	34010	32670	81060
451	107560	65500	31390	32390	81640
452	105540	63210	33220	32400	80710
453	101820	63120	31960	32060	82390
454	102370	65060	32060	31080	79950
455	100710	64320	31610	30810	78310
456	97750	62090	32470	31840	79220
457	99010	60850	31250	30610	76770
458	96920	61720	31440	30880	76170
459	95310	60830	31810	29500	74730
460	94270	60900	31610	30310	73370
461	92900	61330	31360	30530	72190
462	90310	60010	29960	29680	71820
463	89760	59430	29000	29860	71040
464	88970	58800	29130	28770	69570
465	86750	58110	28170	28260	69210
466	87650	58400	29220	27640	66940
467	84910	56740	29450	27160	67150
468	84560	55610	28770	27950	66220
469	83720	56400	27930	26330	65760
470	81750	55380	28690	27500	64570
471	81690	53920	28160	26970	62830
472	80570	55830	27750	25590	64690
473	79660	54330	27420	25390	61540
474	79770	53850	27700	25120	61480
475	78340	52160	26810	24960	59420
476	78540	51550	26570	25680	58940
477	74680	51250	26420	25540	58890
478	74720	50510	26410	24900	58190
479	72640	49260	26800	24060	55630
480	72290	49200	25570	23660	57160
481	71220	47420	26270	23990	54410
482	70450	48340	25410	23490	54380
483	69230	47420	25640	24580	53580
484	67400	48220	25270	22640	53710
485	66920	47420	24060	23060	52520
486	68180	45550	24410	23020	49010
487	67150	44900	24380	22480	49280
488	64390	45730	24270	22280	49030
489	66030	44810	24350	23330	49720
490	64660	44740	24290	21840	48740
491	66440	44560	24160	21620	47970
492	66240	44390	24030	22110	46200
493	63780	43330	23830	21690	45910
494	62830	43020	22790	21430	45540
495	61950	41500	22590	20760	44720
496	60330	39440	22120	20420	42730
497	57940	41290	21650	20060	43610
498	55780	39540	21730	20910	42320
499	54330	38310	22100	19210	40600
500	52990	37850	21290	19110	41150
501	50710	37860	21340	19170	40970
502	49760	37590	20850	19350	38430
503	50050	35780	19700	18580	39530
504	46730	35360	19310	18070	39500
505	46060	34800	19050	17990	37470
506	45260	35230	19370	17550	36780
507	45310	34170	19260	17280	36220
508	44020	31460	18880	17320	35410
509	44030	31890	17440	15880	35210
510	42330	31680	17940	16570	34360
511	42180	29830	17160	15890	34090
512	40590	29880	17490	15970	33640
513	39720	29440	16640	16310	31830
514	37610	29040	16740	15020	31750
515	37330	28880	16160	15280	31380
516	36180	27750	17510	15130	31020
517	35870	27910	15400	14520	29790
518	35110	26790	15540	14500	29520
519	34460	25810	15470	13550	28580
520	32890	25390	15930	13720	28330
521	33720	25360	15160	13470	27850
522	32360	24390	15170	13720	27270
523	31740	24230	14180	12830	26110
524	30020	24510	14180	12910	26030
525	29890	23040	13340	12450	24800
526	28600	23090	13990	12790	25230
527	28860	22960	13380	13110	25110
528	26860	21790	12840	11580	24030
529	27150	21270	13280	11410	23220
530	27280	20820	12370	11440	22550
531	26960	19330	12110	11180	22640
532	25520	20340	12140	11480	22560
533	24950	19390	12400	11000	21540
534	23810	19090	11440	10750	21860
535	23600	18540	11670	10900	20210
536	23940	17770	11510	10260	20130
537	21800	17630	10950	10240	20250
538	21840	17390	11400	9720	19600
539	21190	16050	10250	9540	18990
540	21370	16640	10430	9890	18990
541	21840	16350	10380	9540	18260
542	21140	16630	9610	9690	18200
543	20140	16440	10400	9910	18170
544	20640	16680	10420	9600	17950
545	20920	17140	10690	9610	17670
546	20920	17630	10350	9940	17800
547	20510	16390	10810	10000	17020
548	19800	15960	10770	9580	16880
549	18720	16420	10120	10040	15570
550	17510	15310	9770	9620	15870
551	17800	14810	9280	9000	15630
552	17630	13720	9230	8290	14800
553	16710	13420	9130	8590	15040
554	16770	12770	8560	8060	14840
555	16880	11730	7940	6850	13600
556	15600	11970	8010	7180	13480
557	15390	11280	7380	6940	13610
558	14750	10590	7250	6460	12690
559	14640	10540	6790	7130	12250
560	13290	10410	6730	6810	12080
561	12640	9780	6780	6380	12300
562	12600	9830	6270	6010	11090
563	11910	9300	6250	5880	11120
564	11800	9020	6460	5700	10690
565	12060	8940	5930	5550	10380
566	10570	9240	5950	5510	10750
567	10640	8390	5690	5580	10040
568	9970	8350	5560	5390	10090
569	10770	7970	5430	5660	9860
570	9680	8260	5590	5230	8780
571	9520	7300	5470	5100	9380
572	9210	7270	5350	5410	9260
573	9890	6880	5350	4760	8700
574	9080	7240	4850	4490	8090
575	8670	7140	4840	4660	8250
576	8640	7180	5070	4170	8480
577	8590	7140	4830	4300	7610
578	7980	6330	4630	4230	7240
579	7880	6270	4670	4070	7790
580	8240	6000	4490	4240	7880
581	8240	6000	4240	4110	7340
582	8200	6250	4630	4210	7550
583	8040	6500	4160	3780	6980
584	8320	5880	4110	4100	6500
585	8410	6010	4330	3560	6520
586	8650	5950	4320	3660	6790
587	8330	5420	3880	3580	6720
588	9010	5570	3670	3420	6160
589	8970	5650	3900	3890	6120
590	8860	5640	4030	3760	6570
591	8540	5740	3810	3620	6510
592	9190	5670	3640	3680	5620
593	8640	5420	4300	3890	5760
594	8250	6040	3720	3830	6050
595	8120	5140	3890	3640	5710
596	7700	5480	3850	3480	5810
597	7450	5110	3270	3430	5130
598	6560	4810	3300	3230	5500
599	6330	4810	3060	2960	5020
600	6060	4500	2800	2940	4680

## Sheet: Fig. 2d
Fig.2d EIS tests with or without 808 nm irradiation.
Bi2S3 Light		Bi2S3 Dark		Bi2S3/Ti3C2Tx-2 Light		Bi2S3/Ti3C2Tx-2 Dark		Bi2S3/Ti3C2Tx-5 Light		Bi2S3/Ti3C2Tx-5 Dark		Bi2S3/Ti3C2Tx-7 Light		Bi2S3/Ti3C2Tx-7 Dark		Bi2S3/Ti3C2Tx-10 Light		Bi2S3/Ti3C2Tx-10 Dark
Z'	Z"	Z'	Z"	Z'	Z"	Z'	Z"	Z'	Z"	Z'	Z"	Z'	Z"	Z'	Z"	Z'	Z"	Z'	Z"
0.0002661	-8.856e-05	0.0003183	-0.0002006	0.0003655	-6.925e-06	0.0003632	-2.858e-06	0.0004859	-1.071e-05	0.0005025	-1.373e-05	0.000328	-2.412e-05	0.0003262	-2.348e-05	0.0003426	-2.869e-05	0.000357	-2.108e-08
0.0002675	-3.126e-05	0.0003189	-0.0001325	0.0003662	-2.858e-06	0.0003643	6.919e-07	0.0004864	-6.267e-06	0.0005027	-9.01e-06	0.0003284	-1.746e-05	0.0003266	-1.692e-05	0.000342	-2.208e-05	0.0003578	2.656e-06
0.0002704	1.758e-05	0.0003197	-7.244e-05	0.0003672	6.919e-07	0.0003656	3.914e-06	0.0004871	-2.073e-06	0.000503	-4.809e-06	0.000329	-1.179e-05	0.0003273	-1.112e-05	0.000342	-1.598e-05	0.0003587	5.127e-06
0.0002723	5.921e-05	0.0003208	-1.97e-05	0.0003683	3.914e-06	0.000367	6.822e-06	0.0004882	1.521e-06	0.0005037	-1.031e-06	0.0003299	-6.836e-06	0.0003281	-6.282e-06	0.0003424	-1.092e-05	0.00036	7.338e-06
0.0002746	9.467e-05	0.000322	2.756e-05	0.0003696	6.822e-06	0.0003684	9.581e-06	0.0004893	4.713e-06	0.0005045	2.338e-06	0.000331	-2.648e-06	0.0003291	-2.095e-06	0.000343	-6.499e-06	0.0003613	9.419e-06
0.0002765	0.0001262	0.0003234	7.12e-05	0.0003709	9.581e-06	0.0003699	1.225e-05	0.0004906	7.599e-06	0.0005055	5.503e-06	0.0003321	1.102e-06	0.0003302	1.597e-06	0.0003437	-2.617e-06	0.0003626	1.143e-05
0.0002786	0.0001555	0.0003249	0.000113	0.0003723	1.225e-05	0.0003714	1.499e-05	0.0004918	1.041e-05	0.0005065	8.568e-06	0.0003332	4.536e-06	0.0003313	5.002e-06	0.0003445	9.491e-07	0.000364	1.343e-05
0.0002806	0.0001842	0.0003264	0.0001545	0.0003737	1.499e-05	0.0003731	1.79e-05	0.0004931	1.328e-05	0.0005077	1.162e-05	0.0003344	7.839e-06	0.0003325	8.256e-06	0.0003454	4.257e-06	0.0003654	1.553e-05
0.0002828	0.0002139	0.0003282	0.0001969	0.0003753	1.79e-05	0.0003749	2.1e-05	0.0004945	1.63e-05	0.000509	1.476e-05	0.0003357	1.11e-05	0.0003337	1.148e-05	0.0003465	7.462e-06	0.000367	1.78e-05
0.0002849	0.0002452	0.00033	0.0002413	0.000377	2.1e-05	0.0003768	2.439e-05	0.0004959	1.949e-05	0.0005105	1.806e-05	0.0003371	1.436e-05	0.0003351	1.473e-05	0.0003477	1.059e-05	0.0003687	2.026e-05
0.0002871	0.0002793	0.0003321	0.0002886	0.0003788	2.439e-05	0.0003789	2.811e-05	0.0004976	2.291e-05	0.0005121	2.159e-05	0.0003386	1.772e-05	0.0003366	1.81e-05	0.0003491	1.374e-05	0.0003705	2.297e-05
0.0002893	0.000317	0.0003344	0.0003399	0.0003809	2.811e-05	0.000381	3.227e-05	0.0004993	2.66e-05	0.0005139	2.541e-05	0.0003403	2.124e-05	0.0003381	2.167e-05	0.0003505	1.695e-05	0.0003724	2.598e-05
0.0002916	0.0003597	0.0003367	0.0003966	0.000383	3.227e-05	0.0003833	3.696e-05	0.0005012	3.074e-05	0.0005157	2.963e-05	0.000342	2.499e-05	0.0003397	2.556e-05	0.000352	2.034e-05	0.0003744	2.937e-05
0.0002939	0.0004086	0.0003393	0.0004602	0.0003852	3.696e-05	0.0003859	4.227e-05	0.0005031	3.539e-05	0.0005177	3.435e-05	0.0003439	2.911e-05	0.0003414	2.985e-05	0.0003535	2.4e-05	0.0003764	3.321e-05
0.0002964	0.0004648	0.0003421	0.0005321	0.0003879	4.227e-05	0.0003889	4.832e-05	0.0005054	4.069e-05	0.00052	3.966e-05	0.000346	3.37e-05	0.0003434	3.463e-05	0.0003553	2.804e-05	0.0003787	3.761e-05
0.000299	0.0005302	0.0003452	0.0006143	0.0003908	4.832e-05	0.0003922	5.526e-05	0.000508	4.678e-05	0.0005227	4.569e-05	0.0003484	3.887e-05	0.0003457	4.004e-05	0.0003573	3.259e-05	0.0003813	4.268e-05
0.0003017	0.0006068	0.0003484	0.0007092	0.0003941	5.526e-05	0.0003959	6.326e-05	0.0005109	5.38e-05	0.0005256	5.262e-05	0.0003509	4.469e-05	0.000348	4.624e-05	0.0003594	3.772e-05	0.0003841	4.855e-05
0.0003044	0.0006974	0.0003519	0.0008199	0.0003977	6.326e-05	0.0003998	7.249e-05	0.0005141	6.193e-05	0.0005289	6.06e-05	0.0003536	5.136e-05	0.0003505	5.339e-05	0.0003617	4.359e-05	0.0003871	5.536e-05
0.0003071	0.000805	0.0003555	0.0009499	0.0004016	7.249e-05	0.0004042	8.319e-05	0.0005174	7.137e-05	0.0005324	6.982e-05	0.0003564	5.906e-05	0.0003531	6.169e-05	0.0003641	5.036e-05	0.0003903	6.33e-05
0.0003097	0.0009342	0.0003591	0.0011	0.000406	8.319e-05	0.000409	9.567e-05	0.000521	8.243e-05	0.0005361	8.056e-05	0.0003592	6.806e-05	0.0003557	7.148e-05	0.0003666	5.823e-05	0.0003937	7.261e-05
0.0003123	0.00109	0.000363	0.00129	0.0004107	9.567e-05	0.0004143	0.0001102	0.000525	9.545e-05	0.0005402	9.321e-05	0.0003622	7.872e-05	0.0003584	8.309e-05	0.0003693	6.747e-05	0.0003974	8.36e-05
0.0003148	0.00128	0.0003669	0.00151	0.0004159	0.0001102	0.0004202	0.0001273	0.0005295	0.0001108	0.0005446	0.0001081	0.0003653	9.136e-05	0.0003613	9.691e-05	0.0003722	7.835e-05	0.0004014	9.654e-05
0.0003173	0.00151	0.0003709	0.00177	0.0004216	0.0001273	0.0004265	0.0001474	0.0005343	0.000129	0.0005495	0.0001258	0.0003686	0.0001065	0.0003643	0.0001135	0.0003752	9.129e-05	0.0004056	0.0001119
0.0003198	0.00179	0.000375	0.00209	0.0004278	0.0001474	0.0004337	0.0001707	0.0005397	0.0001505	0.0005547	0.0001468	0.0003719	0.0001246	0.0003673	0.0001334	0.0003783	0.0001067	0.0004102	0.0001301
0.0003227	0.00212	0.0003795	0.00246	0.0004348	0.0001707	0.0004415	0.0001979	0.0005459	0.0001756	0.0005606	0.0001713	0.0003756	0.0001461	0.0003707	0.000157	0.0003815	0.0001248	0.0004153	0.0001514
0.000326	0.00253	0.0003844	0.00292	0.0004424	0.0001979	0.0004499	0.0002305	0.0005529	0.000205	0.0005674	0.0002003	0.0003797	0.0001717	0.0003743	0.0001852	0.0003848	0.0001464	0.0004208	0.0001765
0.0003297	0.00303	0.0003894	0.00347	0.0004506	0.0002305	0.0004587	0.0002696	0.000561	0.0002406	0.000575	0.0002355	0.0003841	0.000203	0.0003781	0.0002198	0.0003882	0.0001728	0.0004267	0.0002069
0.0003339	0.00363	0.0003948	0.00415	0.0004593	0.0002696	0.0004679	0.0003166	0.0005702	0.0002835	0.0005837	0.000278	0.000389	0.000241	0.0003824	0.0002619	0.0003916	0.0002052	0.0004328	0.0002438
0.0003388	0.00437	0.0004008	0.00497	0.0004686	0.0003166	0.0004775	0.0003719	0.0005809	0.0003349	0.0005937	0.0003292	0.0003946	0.0002872	0.0003871	0.0003132	0.0003952	0.0002447	0.0004393	0.0002882
0.0003446	0.00525	0.0004078	0.00596	0.0004782	0.0003719	0.0004874	0.0004386	0.0005931	0.0003952	0.0006052	0.0003893	0.0004008	0.0003419	0.0003924	0.0003742	0.0003988	0.0002919	0.0004461	0.0003409
0.0003517	0.00631	0.0004162	0.00716	0.0004882	0.0004386	0.000498	0.000519	0.0006074	0.0004672	0.0006188	0.0004612	0.000408	0.0004079	0.0003985	0.0004481	0.0004025	0.0003494	0.0004531	0.0004046
0.0003603	0.00759	0.0004263	0.0086	0.0004986	0.000519	0.0005096	0.0006165	0.0006242	0.0005529	0.0006349	0.0005469	0.0004164	0.0004875	0.0004056	0.0005374	0.0004065	0.0004191	0.0004604	0.0004815
0.0003709	0.00915	0.0004389	0.01036	0.0005098	0.0006165	0.0005226	0.0007333	0.000644	0.0006551	0.000654	0.0006492	0.0004263	0.0005835	0.0004143	0.0006456	0.000411	0.000504	0.0004679	0.0005749
0.0003837	0.011	0.0004543	0.01245	0.000522	0.0007333	0.0005368	0.0008695	0.0006669	0.0007753	0.0006764	0.0007696	0.0004379	0.0006978	0.0004246	0.0007747	0.0004161	0.0006059	0.0004757	0.0006869
0.0003985	0.01315	0.0004728	0.01489	0.0005348	0.0008695	0.0005538	0.00104	0.0006927	0.0009132	0.0007018	0.000908	0.0004511	0.0008304	0.0004364	0.0009245	0.0004217	0.0007252	0.0004837	0.000818
0.0004173	0.01587	0.0004967	0.01797	0.00055	0.00104	0.0005792	0.00125	0.0007245	0.00108	0.0007332	0.00108	0.0004672	0.0009968	0.0004509	0.00111	0.0004282	0.0008768	0.0004927	0.0009845
0.0004468	0.01909	0.0005339	0.02161	0.000572	0.00125	0.0006105	0.00148	0.0007663	0.00128	0.000775	0.00128	0.0004903	0.00119	0.000473	0.00134	0.000439	0.00106	0.0005072	0.00118
0.0004844	0.02282	0.0005817	0.02582	0.0005991	0.00148	0.0006423	0.00177	0.000816	0.00151	0.0008251	0.00151	0.0005185	0.00142	0.0005008	0.00159	0.0004534	0.00127	0.0005255	0.00141
0.0005232	0.02736	0.0006337	0.03095	0.0006263	0.00177	0.0006751	0.00212	0.0008699	0.00179	0.00088	0.00179	0.0005474	0.00169	0.0005291	0.00191	0.0004676	0.00152	0.0005429	0.0017
0.0005644	0.03284	0.0006922	0.03711	0.0006539	0.00212	0.00071	0.00254	0.0009294	0.00212	0.0009409	0.00212	0.0005775	0.00203	0.0005588	0.00229	0.000481	0.00184	0.0005597	0.00204
0.000611	0.03948	0.000762	0.04457	0.0006832	0.00254	0.0007487	0.00305	0.000997	0.00251	0.00101	0.00252	0.0006106	0.00243	0.0005919	0.00275	0.0004947	0.00222	0.0005776	0.00246
0.0006667	0.04748	0.0008485	0.05354	0.0007157	0.00305	0.0007918	0.00367	0.00107	0.00298	0.00109	0.00299	0.0006477	0.00292	0.0006299	0.0033	0.0005099	0.00267	0.0005983	0.00297
0.0007341	0.05709	0.0009564	0.06427	0.0007519	0.00366	0.000841	0.0044	0.00116	0.00353	0.00119	0.00355	0.0006897	0.00349	0.0006741	0.00397	0.0005271	0.00323	0.0006228	0.00358
0.0008164	0.06862	0.00109	0.0771	0.0007929	0.0044	0.0008968	0.00529	0.00127	0.00419	0.00131	0.00421	0.0007385	0.00419	0.0007269	0.00477	0.0005476	0.00389	0.0006524	0.00431
0.0009161	0.08248	0.00126	0.09244	0.0008396	0.00529	0.0009612	0.00636	0.00139	0.00498	0.00144	0.005	0.000795	0.00503	0.0007909	0.00573	0.0005721	0.0047	0.0006877	0.0052
0.00104	0.09913	0.00148	0.1108	0.0008926	0.00636	0.00104	0.00766	0.00153	0.00592	0.0016	0.00594	0.0008615	0.00604	0.0008686	0.00689	0.0006009	0.00567	0.0007303	0.00627
0.00119	0.1191	0.00175	0.1328	0.0009539	0.00765	0.00112	0.00922	0.00169	0.00703	0.0018	0.00706	0.0009388	0.00725	0.0009627	0.00828	0.0006348	0.00685	0.0007812	0.00756
0.00138	0.1432	0.0021	0.159	0.00103	0.00922	0.00124	0.0111	0.00188	0.00837	0.00203	0.00839	0.00103	0.00871	0.00108	0.00996	0.0006755	0.00827	0.0008419	0.00911
0.00162	0.1721	0.00254	0.1903	0.00112	0.0111	0.00138	0.01337	0.00211	0.00996	0.00231	0.00997	0.00114	0.01047	0.00122	0.01197	0.0007275	0.00999	0.0009225	0.01099
0.00191	0.2069	0.00309	0.2277	0.00123	0.01337	0.00154	0.01611	0.00238	0.01186	0.00265	0.01185	0.00126	0.01259	0.0014	0.01439	0.0007887	0.01206	0.00102	0.01326
0.00227	0.2489	0.00378	0.2724	0.00136	0.01611	0.00173	0.01942	0.00269	0.01413	0.00306	0.01409	0.00141	0.01514	0.00161	0.0173	0.0008562	0.01457	0.00113	0.01599
0.00271	0.2992	0.00464	0.3257	0.00151	0.01942	0.00197	0.02341	0.00306	0.01686	0.00355	0.01677	0.00157	0.01821	0.00187	0.02081	0.0009329	0.0176	0.00127	0.01929
0.00326	0.3599	0.00571	0.3892	0.00168	0.02341	0.00225	0.02822	0.0035	0.02012	0.00415	0.01996	0.00177	0.02192	0.0022	0.02504	0.00103	0.02126	0.00143	0.02328
0.00397	0.4327	0.00709	0.4647	0.00191	0.02822	0.00259	0.03404	0.00405	0.02401	0.0049	0.02375	0.00201	0.02639	0.00261	0.03011	0.00115	0.02569	0.00162	0.02809
0.00487	0.5204	0.00884	0.5548	0.00217	0.03404	0.00302	0.04105	0.00471	0.02868	0.00582	0.02827	0.00229	0.03178	0.00313	0.03623	0.00128	0.03105	0.00185	0.0339
0.00607	0.626	0.01109	0.662	0.00249	0.04105	0.00348	0.04955	0.00552	0.03427	0.00699	0.03365	0.00263	0.03829	0.00379	0.0436	0.00145	0.03755	0.00212	0.04092
0.00755	0.7535	0.01386	0.7907	0.00282	0.04955	0.00404	0.05982	0.00644	0.04104	0.0084	0.04016	0.00297	0.04618	0.00457	0.0525	0.00161	0.0454	0.00242	-0.02058
0.00949	0.9069	0.01739	0.9437	0.00321	0.05982	0.00483	0.0722	0.00758	0.04917	0.01018	0.04793	0.00338	0.05572	0.00555	0.06321	0.0018	0.0549	0.00276	-0.01031
0.01223	1.091	0.02222	1.124	0.00377	0.0722	0.00599	0.08708	0.00915	0.05875	0.01263	0.05697	0.00398	0.0672	0.00696	0.07607	0.00208	0.06642	0.00325	0.00211
0.01614	1.311	0.02873	1.333	0.00458	0.08708	0.00761	0.1049	0.0113	0.07004	0.01594	0.06745	0.00483	0.081	0.00895	0.09144	0.00253	0.08033	0.00396	0.01705
0.02157	1.57	0.0373	1.574	0.00571	0.1049	0.00967	0.1263	0.01422	0.08338	0.0204	0.07964	0.00604	0.09754	0.01172	0.1097	0.00324	0.09708	0.00499	0.035
0.02878	1.875	0.04834	1.852	0.00715	0.1263	0.01217	0.152	0.018	0.09914	0.02621	0.09374	0.0076	0.1174	0.01536	0.1314	0.00412	0.1172	0.00628	0.0565
0.03839	2.237	0.06254	2.17	0.00885	0.152	0.01529	0.183	0.02285	0.1177	0.03367	0.11	0.00951	0.1412	0.02013	0.1573	0.00513	0.1415	0.00777	0.0823
0.05133	2.665	0.08075	2.532	0.01089	0.183	0.01932	0.2204	0.02911	0.1394	0.04328	0.1284	0.01192	0.1698	0.02644	0.1881	0.00636	0.1709	0.00955	0.1134
0.06883	3.166	0.104	2.942	0.01342	0.2204	0.02456	0.2655	0.0373	0.1649	0.05574	0.1493	0.01511	0.2043	0.035	0.2246	0.00794	0.2063	0.01171	0.151
0.09254	3.747	0.1336	3.396	0.01674	0.2655	0.03154	0.3197	0.04818	0.1948	0.07175	0.1724	0.01934	0.2458	0.04665	0.2677	0.01002	0.2493	0.0144	0.1964
0.1245	4.413	0.1709	3.888	0.02112	0.3197	0.04086	0.3848	0.06255	0.2293	0.09193	0.1973	0.0251	0.2957	0.06237	0.3184	0.01274	0.3012	0.01785	0.251
0.1668	5.17	0.217	4.412	0.02703	0.3848	0.05325	0.4629	0.08146	0.269	0.1173	0.224	0.03306	0.3555	0.08371	0.3774	0.01646	0.3638	0.02235	0.3168
0.2222	6.004	0.2731	4.95	0.03513	0.4629	0.06976	0.5562	0.1063	0.3136	0.1484	0.2517	0.04413	0.4267	0.1125	0.4454	0.02157	0.4392	0.02805	0.3958
0.293	6.892	0.3394	5.484	0.04508	0.5562	0.09172	0.666	0.1382	0.3631	0.1855	0.279	0.05932	0.5109	0.1509	0.5224	0.02831	0.5292	0.03535	0.49
0.3798	7.804	0.415	5.989	0.05664	0.666	0.1238	0.8015	0.1784	0.4162	0.2285	0.3048	0.07949	0.6107	0.1999	0.6071	0.03695	0.6349	0.0447	0.6008
0.4955	8.755	0.5062	6.457	0.07335	0.8015	0.17	0.9715	0.2304	0.4726	0.2783	0.3284	0.1185	0.7249	0.2663	0.7015	0.04927	0.7645	0.05733	0.7366
0.6404	9.745	0.6107	6.886	0.09826	0.9715	0.2326	1.177	0.297	0.5379	0.3366	0.352	0.1663	0.8675	0.359	0.8045	0.06876	0.9284	0.07615	0.9076
		0.7201	7.193	0.1311	1.177	0.3171	1.421	0.379	0.5994	0.4013	0.3745	0.2194	1.046	0.4779	0.9075	0.09537	1.129	0.101	1.1
				0.1725	1.421	0.4287	1.711	0.4746	0.6463	0.47	0.3921	0.3055	1.243	0.6203	1.003	0.1294	1.367	0.1321	1.335
				0.2286	1.711	0.5794	2.064	0.579	0.6858	0.5406	0.4036	0.4219	1.464	0.7789	1.07	0.1739	1.652	0.1726	1.632
				0.3076	2.064	0.7923	2.5	0.6919	0.7121	0.6139	0.4113	0.5794	1.709	0.9616	1.123	0.2262	1.998	0.2546	1.988
				0.395	2.5	1.101	3.018	0.811	0.724	0.693	0.4171	0.7982	1.971	1.166	1.166	0.2945	2.417	0.3664	2.437
				0.5355	3.018	1.518	3.521	0.9307	0.7242	0.7778	0.4246	1.096	2.228	1.373	1.172	0.3922	2.922	0.4938	3.093
				0.8372	3.521	2.1	4.175	1.053	0.7172	0.8682	0.4346	1.485	2.459	1.57	1.136	0.5259	3.53	0.6727	3.654
				1.133	4.175			1.162	0.6961	0.9681	0.4506	1.918	2.689	1.746	1.064	0.7121	4.25	0.9001	4.353
								1.3	0.701	1.083	0.4855	2.425	2.837	1.887	0.9686	0.9741	5.117	1.177	5.192
								1.411	0.6769	1.212	0.5143			2.001	0.867	1.328	6.195	1.545	6.034
										1.358	0.5335			2.088	0.7566			--	--
										1.525	0.5558			2.138	0.6319			--	--

## Sheet: Fig. 2e
Fig.2e Photothermal curves of different samples under 10 min light (808 nm) irradiation.
Time (s)	PBS	Ti3C2Tx	Bi2S3	Bi2S3/Ti3C2Tx-2	Bi2S3/Ti3C2Tx-5	Bi2S3/Ti3C2Tx-7	Bi2S3/Ti3C2Tx-10
0	28.7	29.1	29.3	29.1	29.1	29.2	29
1	29.1	34.2	36	38.3	38.8	38.4	36.9
2	29.6	36.6	40.1	43.3	44.6	43.3	42.1
3	30.4	39.2	43.3	46.5	49.6	47	45.7
4	31.4	40.7	46.1	49.1	51.8	50	48.6
5	32	42.6	47.6	50.9	53.6	51.6	50.6
6	32.7	43.6	49	52.8	55.3	53.2	52.3
7	33.4	44.6	50	54.1	56.2	54.5	53.6
8	34	45.5	51.3	54.6	56.8	55.3	54.4
9	34.3	46.7	52.2	55.5	57.9	56.1	55.1
10	34.8	47.1	52.7	56.3	58.6	56.6	55.7

## Sheet: Fig. 2f
Fig.2f Temperature rising and cooling profiles of Bi2S3/Ti3C2Tx-5 when the irradiation is on/off under 808 nm.
Tine (min)	Temperature °C
0	27.4
1	38.3
2	44.3
3	48.8
4	51.8
5	54.3
6	55.8
7	57.3
8	57.8
9	58.8
10	59.3
11	51.7
12	46.9
13	42.8
14	39.6
15	36.5
16	34.4
17	32.5
18	31.6
19	30.8
20	30
21	29.2
22	28.8
23	28.4
24	28.1
25	27.9
26	27.7
27	27.6
28	37.7
29	44.7
30	48.3
31	51.5
32	54.2
33	55.8
34	56.9
35	58
36	58.6
37	59.2
38	51.7
39	46.3
40	42.3
41	38.8
42	36.3
43	34.2
44	32.2
45	31.4
46	30.5
47	29.9
48	29.3
49	28.9
50	28.3
51	28
52	27.8
53	27.8
54	27.7
55	38.6
56	45.1
57	49.3
58	52
59	54.7
60	56.2
61	57.6
62	58.2
63	58.8
64	59.4
65	51.6
66	46.4
67	42.6
68	39.4
69	36.7
70	34.3
71	32.4
72	31.5
73	30.5
74	29.8
75	29.3
76	28.7
77	28.4
78	28.2
79	27.9
80	27.6
81	27.5
82	38.6
83	45.1
84	49.3
85	52
86	54.7
87	56.2
88	57.6
89	58.2
90	58.8
91	59.4
92	51.6
93	46.4
94	42.6
95	39.4
96	36.7
97	34.3
98	32.4
99	31.6
100	30.5
101	29.8
102	29.3
103	28.7
104	28.4
105	28.1
106	27.9
107	27.7
108	27.6
