# Supplementary material for: Interfacial engineering of Bi2S3/Ti3C2Tx MXene based on work function for rapid photo-excited bacteria-killing
Source: Nat Commun. 2021 Feb 22;12:1224. doi: 10.1038/s41467-021-21435-6 (PMC7900204; doi:10.1038/s41467-021-21435-6)
Supplement: Supplementary file 4 — Source Data [file 41467_2021_21435_MOESM4_ESM.zip › Source Data/Fig. 3.xlsx]

## Sheet: Fig. 3a
Fig.3a UPS spectra measured by He I (hν = 21.22 eV) spectra the secondary electron cutoff of Ti3C2Tx and valence band of Bi2S3 and Bi2S3/Ti3C2Tx-5 Schottky catalyst with respect to the EF.
Ti3C2Tx		Bi2S3		Bi2S3/Ti3C2Tx-5		Ti3C2Tx		Bi2S3		Bi2S3/Ti3C2Tx-5
Binding energy (eV)	Intensity (a.u.)	Binding energy (eV)	Intensity (a.u.)	Binding energy (eV)	Intensity (a.u.)	Binding energy (eV)	Intensity (a.u.)	Binding energy (eV)	Intensity (a.u.)	Binding energy (eV)	Intensity (a.u.)
4.02	21370	4.02	20155	4.02	32680	17.495	8810	17.495	2923.33	17.5	2618.67
3.995	21100	3.995	19315	3.995	31430	17.47	9096.67	17.47	3163.33	17.475	2738.67
3.97	20300	3.97	19435	3.97	31730	17.445	9656.67	17.445	3453.33	17.45	2949.33
3.945	19410	3.945	18755	3.945	30610	17.42	10206.7	17.42	3433.33	17.425	3128.67
3.92	19210	3.92	18480	3.92	29710	17.395	10726.7	17.395	3603.33	17.4	3214.67
3.895	18440	3.895	18090	3.895	29580	17.37	11123.3	17.37	3833.33	17.375	3420.67
3.87	18560	3.87	17580	3.87	28160	17.345	11750	17.345	3870	17.35	3585.33
3.845	18130	3.845	17135	3.845	27640	17.32	12516.7	17.32	4113.33	17.325	3740
3.82	17160	3.82	16960	3.82	27170	17.295	13323.3	17.295	4396.67	17.3	3898
3.795	17500	3.795	16435	3.795	26740	17.27	13743.3	17.27	4286.67	17.275	4174.67
3.77	16000	3.77	16075	3.77	25440	17.245	14153.3	17.245	4703.33	17.25	4378
3.745	15910	3.745	15895	3.745	24990	17.22	15330	17.22	4880	17.225	4584.67
3.72	15470	3.72	15910	3.72	24530	17.195	15780	17.195	5006.67	17.2	4880.67
3.695	14620	3.695	15120	3.695	23890	17.17	16946.7	17.17	5150	17.175	5170
3.67	14930	3.67	14550	3.67	23520	17.145	18000	17.145	5240	17.15	5378
3.645	14330	3.645	13975	3.645	22730	17.12	18843.3	17.12	5530	17.125	5479.33
3.62	13880	3.62	13570	3.62	22040	17.095	19450	17.095	5690	17.1	5786.67
3.595	13450	3.595	13575	3.595	21070	17.07	20793.3	17.07	5950	17.075	5933.33
3.57	12530	3.57	13515	3.57	20940	17.045	21643.3	17.045	6533.33	17.05	6134.67
3.545	12010	3.545	12635	3.545	20300	17.02	22473.3	17.02	7190	17.025	6364.67
3.52	11970	3.52	12270	3.52	19900	16.995	23286.7	16.995	9193.33	17	6654.67
3.495	11940	3.495	11975	3.495	19240	16.97	24130	16.97	13696.7	16.975	6785.33
3.47	11440	3.47	11585	3.47	18210	16.945	24996.7	16.945	23870	16.95	7110.67
3.445	10740	3.445	11560	3.445	18100	16.92	25993.3	16.92	42220	16.925	7352.67
3.42	10210	3.42	11240	3.42	17190	16.895	27133.3	16.895	70126.7	16.9	7851.33
3.395	9930	3.395	10840	3.395	16700	16.87	28263.3	16.87	108330	16.875	8220.67
3.37	9910	3.37	10765	3.37	16430	16.845	30023.3	16.845	162490	16.85	8689.33
3.345	9280	3.345	10525	3.345	15990	16.82	31226.7	16.82	231813	16.825	9796
3.32	8800	3.32	10235	3.32	15860	16.795	33186.7	16.795	311633	16.8	11919.3
3.295	8730	3.295	9635	3.295	14550	16.77	35970	16.77	392053	16.775	17936
3.27	8320	3.27	9415	3.27	14270	16.745	41176.7	16.745	462950	16.75	32844
3.245	7920	3.245	8835	3.245	14090	16.72	54520	16.72	524290	16.725	63823.3
3.22	7970	3.22	8810	3.22	13430	16.695	95150	16.695	577180	16.7	121114
3.195	7880	3.195	8635	3.195	13270	16.67	184680	16.67	619847	16.675	210005
3.17	6820	3.17	8390	3.17	12950	16.645	332047	16.645	655670	16.65	327551
3.145	6650	3.145	8485	3.145	12330	16.62	521257	16.62	688597	16.625	453425
3.12	6750	3.12	8005	3.12	11650	16.595	726513	16.595	713397	16.6	565462
3.095	6260	3.095	7750	3.095	10880	16.57	932533	16.57	734653	16.575	658074
3.07	6110	3.07	7500	3.07	10970	16.545	1129550	16.545	760707	16.55	730181
3.045	6110	3.045	7115	3.045	10530	16.52	1304420	16.52	777913	16.525	790733
3.02	6010	3.02	6800	3.02	9900	16.495	1451640	16.495	797537	16.5	842037
2.995	5290	2.995	6915	2.995	9390	16.47	1571960	16.47	814400	16.475	887604
2.97	5570	2.97	6515	2.97	9630	16.445	1667550	16.445	828480	16.45	926827
2.945	5390	2.945	6290	2.945	8820	16.42	1740010	16.42	843640	16.425	961994
2.92	5060	2.92	6510	2.92	8670	16.395	1788040	16.395	854303	16.4	994427
2.895	4890	2.895	6255	2.895	8740	16.37	1810920	16.37	863940	16.375	1021240
2.87	4890	2.87	5895	2.87	8120	16.345	1813610	16.345	871087	16.35	1046610
2.845	4780	2.845	5720	2.845	8240	16.32	1811590	16.32	879750	16.325	1070630
2.82	4670	2.82	5745	2.82	7740	16.295	1789900	16.295	885127	16.3	1090270
2.795	4370	2.795	5405	2.795	7360	16.27	1763170	16.27	888963	16.275	1108580
2.77	4230	2.77	5235	2.77	7340	16.245	1731220	16.245	892187	16.25	1124220
2.745	3870	2.745	5390	2.745	6930	16.22	1691120	16.22	897250	16.225	1138680
2.72	3780	2.72	5235	2.72	6370	16.195	1649380	16.195	895647	16.2	1153870
2.695	3960	2.695	5210	2.695	6390	16.17	1613140	16.17	894720	16.175	1164100
2.67	3730	2.67	5235	2.67	5880	16.145	1568120	16.145	896450	16.15	1171760
2.645	3610	2.645	4915	2.645	5810	16.12	1527520	16.12	896453	16.125	1179940
2.62	3420	2.62	4990	2.62	5910	16.095	1486410	16.095	896453	16.1	1187690
2.595	3210	2.595	4720	2.595	5490	16.07	1450590	16.07	892563	16.075	1191940
2.57	3290	2.57	4550	2.57	5830	16.045	1419390	16.045	891180	16.05	1199090
2.545	3330	2.545	4365	2.545	5480	16.02	1394160	16.02	887140	16.025	1204300
2.52	3260	2.52	4375	2.52	4920					16	1209250
2.495	3050	2.495	4215	2.495	5090
2.47	3100	2.47	3995	2.47	4810
2.445	3060	2.445	4175	2.445	4660
2.42	2740	2.42	4105	2.42	4470
2.395	3000	2.395	4015	2.395	4390
2.37	2780	2.37	3980	2.37	4760
2.345	2920	2.345	3965	2.345	4270
2.32	2770	2.32	3930	2.32	4160
2.295	2580	2.295	3745	2.295	4120
2.27	2520	2.27	3670	2.27	3940
2.245	2650	2.245	3515	2.245	4180
2.22	2610	2.22	3455	2.22	3940
2.195	2340	2.195	3530	2.195	3880
2.17	2440	2.17	3440	2.17	3970
2.145	2390	2.145	3120	2.145	3290
2.12	2170	2.12	3110	2.12	3240
2.095	2230	2.095	3110	2.095	3520
2.07	2240	2.07	3065	2.07	3320
2.045	2040	2.045	3140	2.045	3310
2.02	2100	2.02	2965	2.02	3140
1.995	2170	1.995	2910	1.995	2910
1.97	2100	1.97	2905	1.97	2760
1.945	2070	1.945	2770	1.945	3040
1.92	1960	1.92	2670	1.92	2980
1.895	1790	1.895	2490	1.895	2650
1.87	1590	1.87	2485	1.87	2550
1.845	1710	1.845	2475	1.845	2320
1.82	1610	1.82	2095	1.82	2500
1.795	1590	1.795	2235	1.795	2540
1.77	1580	1.77	2235	1.77	2410
1.745	1490	1.745	2005	1.745	2380
1.72	1380	1.72	1910	1.72	2140
1.695	1440	1.695	1795	1.695	1870
1.67	1310	1.67	1765	1.67	1840
1.645	1140	1.645	1695	1.645	1860
1.62	1190	1.62	1605	1.62	1690
1.595	1280	1.595	1470	1.595	1730
1.57	1280	1.57	1295	1.57	1830
1.545	1260	1.545	1220	1.545	1560
1.52	1200	1.52	1070	1.52	1470
1.495	1100	1.495	1075	1.495	1460
1.47	970	1.47	915	1.47	1440
1.445	970	1.445	825	1.445	1420
1.42	890	1.42	765	1.42	1110
1.395	820	1.395	720	1.395	990
1.37	910	1.37	695	1.37	1010
1.345	970	1.345	585	1.345	1000
1.32	910	1.32	455	1.32	890
1.295	800	1.295	395	1.295	720
1.27	820	1.27	355	1.27	660
1.245	870	1.245	365	1.245	500
1.22	930	1.22	370	1.22	580
1.195	820	1.195	345	1.195	510
1.17	770	1.17	305	1.17	450
1.145	670	1.145	310	1.145	390
1.12	740	1.12	230	1.12	400
1.095	660	1.095	225	1.095	380
1.07	670	1.07	205	1.07	390
1.045	680	1.045	225	1.045	400
1.02	650	1.02	270	1.02	360
0.995	520	0.995	230	0.995	290
0.97	510	0.97	270	0.97	290
0.945	580	0.945	210	0.945	310
0.92	510	0.92	185	0.92	250
0.895	540	0.895	195	0.895	200
0.87	460	0.87	175	0.87	270
0.845	490	0.845	160	0.845	220
0.82	520	0.82	160	0.82	220
0.795	570	0.795	165	0.795	270
0.77	430	0.77	120	0.77	260
0.745	370	0.745	120	0.745	180
0.72	340	0.72	140	0.72	200
0.695	340	0.695	155	0.695	170
0.67	370	0.67	140	0.67	220
0.645	350	0.645	140	0.645	200
0.62	340	0.62	165	0.62	200
0.595	310	0.595	125	0.595	190
0.57	360	0.57	90	0.57	190
0.545	320	0.545	115	0.545	120
0.52	330	0.52	145	0.52	180
0.495	430	0.495	120	0.495	170
0.47	320	0.47	110	0.47	180
0.445	310	0.445	115	0.445	150
0.42	210	0.42	135	0.42	230
0.395	210	0.395	145	0.395	170
0.37	250	0.37	125	0.37	120
0.345	320	0.345	100	0.345	180
0.32	250	0.32	125	0.32	120
0.295	280	0.295	105	0.295	130
0.27	280	0.27	100	0.27	90
0.245	200	0.245	95	0.245	120
0.22	290	0.22	110	0.22	140
0.195	270	0.195	115	0.195	150
0.17	220	0.17	90	0.17	120
0.145	180	0.145	75	0.145	100
0.12	120	0.12	95	0.12	180
0.095	210	0.095	90	0.095	160
0.07	220	0.07	75	0.07	130
0.045	240	0.045	80	0.045	130
0.02	190	0.02	90	0.02	110
-0.005	230	-0.005	70	-0.005	130
-0.03	270	-0.03	70	-0.03	130
-0.055	260	-0.055	90	-0.055	150
-0.08	250	-0.08	65	-0.08	140
-0.105	290	-0.105	100	-0.105	130
-0.13	250	-0.13	110	-0.13	170
-0.155	220	-0.155	110	-0.155	110
-0.18	230	-0.18	85	-0.18	110
-0.205	200	-0.205	85	-0.205	170
-0.23	250	-0.23	75	-0.23	90
-0.255	240	-0.255	75	-0.255	90
-0.28	210	-0.28	90	-0.28	80
-0.305	170	-0.305	65	-0.305	100
-0.33	210	-0.33	85	-0.33	80
-0.355	190	-0.355	55	-0.355	70
-0.38	160	-0.38	90	-0.38	100
-0.405	240	-0.405	90	-0.405	140
-0.43	190	-0.43	65	-0.43	70
-0.455	220	-0.455	70	-0.455	80
-0.48	230	-0.48	55	-0.48	80
-0.505	220	-0.505	100	-0.505	90

## Sheet: Fig. 3b
Fig. 3b ESR spectra of hydroxyl radicals of Bi2S3/Ti3C2Tx-5.
	light (+)	light (-)
Magnetic field (G)	Intensity (a.u.)	Intensity (a.u.)
3253.53	-1.83	21.549
3253.57	0.545	21.986
3253.61	-4.955	17.924
3253.64	-8.08	17.486
3253.68	-9.268	18.674
3253.72	-9.33	20.736
3253.76	-12.643	20.174
3253.79	-15.58	17.861
3253.83	-14.455	18.799
3253.86	-15.33	17.924
3253.9	-15.83	17.674
3253.94	-19.58	16.674
3253.97	-22.205	13.111
3254.01	-22.705	12.674
3254.05	-23.643	12.674
3254.08	-23.893	12.799
3254.12	-23.393	13.361
3254.16	-23.893	10.674
3254.19	-26.955	10.424
3254.23	-27.58	11.424
3254.27	-27.768	12.049
3254.3	-27.83	14.986
3254.34	-25.205	11.986
3254.38	-21.705	13.111
3254.41	-17.955	14.174
3254.45	-13.205	15.174
3254.49	-9.08	16.174
3254.52	-8.143	15.424
3254.56	-5.33	15.674
3254.6	-0.205	16.799
3254.63	3.482	16.986
3254.67	5.482	18.486
3254.71	7.67	14.236
3254.74	6.232	15.049
3254.78	6.732	15.361
3254.82	7.295	16.361
3254.85	6.732	16.424
3254.89	9.92	14.299
3254.93	9.732	14.549
3254.96	12.482	15.049
3255	10.482	13.424
3255.04	9.732	16.049
3255.07	7.732	15.486
3255.11	6.045	14.236
3255.15	3.732	14.924
3255.18	2.545	15.924
3255.22	-0.955	17.674
3255.26	-0.018	19.424
3255.29	-1.018	20.799
3255.33	1.982	21.174
3255.37	6.42	23.049
3255.4	2.17	23.799
3255.44	4.732	23.924
3255.48	7.232	24.799
3255.51	8.295	24.236
3255.55	8.482	26.799
3255.59	11.42	25.111
3255.62	6.732	27.486
3255.66	7.857	26.174
3255.7	7.232	25.924
3255.73	9.67	25.799
3255.77	12.107	28.674
3255.81	11.982	28.861
3255.84	17.232	28.674
3255.88	12.795	27.924
3255.92	14.482	29.611
3255.95	14.232	29.111
3255.99	13.795	27.299
3256.03	16.92	28.236
3256.06	18.482	29.674
3256.1	20.982	32.861
3256.14	27.545	31.174
3256.17	27.92	33.049
3256.21	31.17	34.424
3256.24	35.295	32.486
3256.28	35.982	32.111
3256.32	39.17	31.861
3256.36	39.107	31.111
3256.39	36.732	32.674
3256.43	35.42	34.424
3256.47	31.107	31.799
3256.5	27.732	32.861
3256.54	25.857	32.861
3256.57	19.92	32.924
3256.61	17.67	32.736
3256.65	9.17	31.549
3256.68	2.607	31.299
3256.72	-0.768	29.299
3256.76	-6.205	24.924
3256.8	-11.33	22.299
3256.83	-13.58	24.924
3256.87	-17.893	23.549
3256.91	-19.268	23.236
3256.94	-21.018	24.236
3256.98	-23.955	21.111
3257.01	-22.893	20.986
3257.05	-22.018	19.299
3257.09	-20.955	17.799
3257.12	-19.393	19.486
3257.16	-22.768	19.486
3257.2	-23.643	18.111
3257.23	-24.518	21.111
3257.27	-25.268	17.611
3257.31	-25.643	20.861
3257.34	-27.08	22.611
3257.38	-30.955	25.049
3257.42	-33.455	23.049
3257.45	-31.643	22.924
3257.49	-34.955	25.236
3257.53	-31.143	25.236
3257.56	-34.268	20.924
3257.6	-34.768	22.549
3257.64	-37.893	24.861
3257.67	-39.08	22.674
3257.71	-44.33	23.424
3257.75	-48.518	23.236
3257.78	-49.893	22.049
3257.82	-48.643	21.924
3257.86	-51.33	24.299
3257.89	-52.518	21.924
3257.93	-49.455	23.174
3257.97	-47.955	21.299
3258	-44.58	22.049
3258.04	-43.893	24.236
3258.08	-41.268	24.299
3258.11	-39.143	21.361
3258.15	-38.518	21.799
3258.19	-40.705	20.486
3258.22	-39.08	22.049
3258.26	-38.768	24.611
3258.3	-37.705	23.236
3258.33	-38.33	24.049
3258.37	-39.955	21.299
3258.41	-36.955	21.361
3258.44	-34.08	20.861
3258.48	-33.455	22.299
3258.52	-36.205	20.986
3258.55	-40.705	23.424
3258.59	-41.768	23.861
3258.63	-45.893	23.611
3258.66	-50.143	22.799
3258.7	-53.143	21.799
3258.74	-52.268	21.299
3258.77	-53.08	20.299
3258.81	-49.705	18.111
3258.85	-46.268	21.924
3258.88	-44.518	20.299
3258.92	-42.455	21.486
3258.96	-41.455	20.861
3258.99	-39.768	20.174
3259.03	-39.08	21.049
3259.07	-38.518	20.174
3259.1	-37.205	18.236
3259.14	-38.018	18.986
3259.18	-37.018	19.549
3259.21	-34.518	16.049
3259.25	-32.393	16.611
3259.29	-28.83	17.236
3259.32	-27.955	16.986
3259.36	-27.58	17.299
3259.4	-25.768	18.424
3259.43	-26.58	18.611
3259.47	-23.33	18.299
3259.51	-24.268	18.799
3259.54	-23.33	20.986
3259.58	-22.143	19.924
3259.61	-21.83	21.861
3259.65	-16.08	21.611
3259.69	-10.893	24.361
3259.72	-8.83	26.049
3259.76	-3.08	23.049
3259.8	0.92	23.361
3259.84	5.857	26.236
3259.87	10.732	23.924
3259.91	19.67	25.361
3259.95	24.295	26.736
3259.98	27.045	25.299
3260.02	28.857	28.236
3260.05	33.92	28.299
3260.09	32.732	29.361
3260.13	35.607	26.799
3260.16	36.795	24.736
3260.2	38.107	27.111
3260.24	43.607	27.486
3260.28	42.17	30.361
3260.31	43.857	30.174
3260.35	47.67	30.924
3260.39	52.17	31.174
3260.42	55.545	33.424
3260.46	54.295	32.486
3260.49	55.357	32.611
3260.53	56.045	32.986
3260.57	54.92	30.861
3260.6	58.982	34.299
3260.64	60.857	33.174
3260.68	59.795	33.236
3260.71	61.42	34.924
3260.75	61.982	34.174
3260.79	65.045	33.549
3260.82	65.982	34.549
3260.86	67.357	37.174
3260.9	68.107	36.424
3260.93	66.857	34.549
3260.97	69.67	33.611
3261.01	68.357	35.861
3261.04	67.982	31.674
3261.08	69.482	31.924
3261.12	67.357	35.049
3261.15	67.295	31.424
3261.19	67.607	30.424
3261.23	65.295	32.986
3261.26	67.92	30.049
3261.3	67.42	30.736
3261.34	67.295	30.486
3261.37	66.982	28.236
3261.41	64.482	29.174
3261.45	63.857	30.736
3261.48	63.357	31.611
3261.52	61.545	31.236
3261.56	61.545	32.861
3261.59	60.545	32.236
3261.63	58.857	30.861
3261.67	53.857	27.736
3261.7	51.42	30.236
3261.74	48.357	27.549
3261.78	44.67	27.611
3261.81	39.545	25.424
3261.85	35.107	21.986
3261.89	30.295	20.049
3261.92	23.545	20.549
3261.96	17.232	18.236
3262	11.857	16.611
3262.03	4.795	16.986
3262.07	-4.705	14.049
3262.11	-13.018	14.861
3262.14	-18.83	14.236
3262.18	-24.768	9.611
3262.22	-29.143	11.424
3262.25	-34.205	11.549
3262.29	-40.455	11.736
3262.33	-45.33	14.299
3262.36	-52.83	12.611
3262.4	-57.455	12.236
3262.44	-65.143	14.299
3262.47	-69.143	14.111
3262.51	-70.643	11.986
3262.55	-71.58	11.611
3262.58	-75.33	12.236
3262.62	-77.268	13.924
3262.66	-80.08	11.986
3262.69	-80.58	14.611
3262.73	-82.705	16.299
3262.77	-85.143	16.111
3262.8	-86.518	16.924
3262.84	-86.893	16.986
3262.88	-85.58	13.736
3262.91	-84.455	14.049
3262.95	-82.58	12.674
3262.99	-78.518	13.986
3263.02	-75.455	13.674
3263.06	-74.268	12.424
3263.09	-71.955	12.986
3263.13	-69.08	14.299
3263.17	-65.705	14.861
3263.2	-62.455	14.049
3263.24	-60.955	14.049
3263.28	-55.643	12.299
3263.32	-54.893	11.924
3263.35	-54.205	12.486
3263.39	-49.893	14.174
3263.43	-48.955	14.361
3263.46	-44.455	15.049
3263.5	-38.455	13.924
3263.53	-35.705	15.049
3263.57	-31.08	17.236
3263.61	-27.768	16.736
3263.64	-30.768	17.174
3263.68	-27.143	17.736
3263.72	-27.955	17.299
3263.76	-26.143	14.611
3263.79	-22.893	17.174
3263.83	-21.705	17.299
3263.86	-19.393	17.674
3263.9	-19.518	17.549
3263.94	-18.768	17.299
3263.97	-15.393	16.236
3264.01	-13.83	16.424
3264.05	-16.08	17.486
3264.08	-15.268	15.611
3264.12	-13.33	16.049
3264.16	-12.955	17.174
3264.19	-10.018	15.486
3264.23	-12.018	14.611
3264.27	-14.705	15.111
3264.3	-17.518	17.236
3264.34	-19.143	17.361
3264.38	-21.955	18.986
3264.41	-21.955	18.799
3264.45	-21.393	17.361
3264.49	-19.955	16.549
3264.52	-18.205	17.799
3264.56	-13.83	15.674
3264.6	-11.143	17.674
3264.63	-8.768	20.611
3264.67	-8.393	19.424
3264.71	-7.455	16.111
3264.74	-5.58	16.611
3264.78	0.17	18.611
3264.82	1.42	18.611
3264.85	5.357	19.299
3264.89	6.17	20.361
3264.93	5.795	21.236
3264.96	6.545	21.111
3265	9.295	23.799
3265.04	9.982	22.424
3265.07	13.982	21.799
3265.11	14.357	20.049
3265.15	17.357	21.674
3265.18	19.232	18.799
3265.22	18.42	17.174
3265.26	18.232	16.861
3265.29	19.295	14.424
3265.33	18.67	14.549
3265.37	17.67	15.611
3265.4	16.232	15.986
3265.44	19.92	14.549
3265.48	23.92	14.611
3265.51	21.107	14.111
3265.55	22.295	12.424
3265.59	22.107	13.799
3265.62	20.857	11.486
3265.66	21.795	8.486
3265.7	22.295	7.486
3265.73	23.295	6.424
3265.77	25.545	7.049
3265.81	24.982	7.861
3265.84	26.295	8.736
3265.88	27.732	9.549
3265.92	26.92	8.986
3265.95	27.795	9.986
3265.99	29.232	10.361
3266.03	28.545	13.924
3266.06	30.795	13.611
3266.1	30.107	12.861
3266.14	33.295	15.986
3266.17	32.795	17.799
3266.21	33.107	18.986
3266.24	33.857	20.549
3266.28	35.795	21.299
3266.32	36.732	23.861
3266.36	38.482	23.486
3266.39	39.795	24.361
3266.43	41.857	23.049
3266.47	39.982	22.424
3266.5	42.67	26.736
3266.54	44.732	26.861
3266.57	46.17	27.736
3266.61	47.732	24.549
3266.65	50.795	26.611
3266.68	52.732	27.611
3266.72	52.482	28.236
3266.76	52.295	29.611
3266.8	57.107	29.361
3266.83	60.42	31.049
3266.87	64.982	29.111
3266.91	66.17	31.861
3266.94	69.482	28.299
3266.98	69.17	28.486
3267.01	70.42	32.361
3267.05	72.545	31.049
3267.09	73.607	29.424
3267.12	76.67	28.174
3267.16	78.982	28.986
3267.2	83.107	26.736
3267.23	87.795	26.049
3267.27	88.42	26.049
3267.31	89.482	25.549
3267.34	91.607	27.549
3267.38	96.295	26.174
3267.42	99.482	30.049
3267.45	100.607	27.674
3267.49	100.795	27.111
3267.53	102.607	28.236
3267.56	102.107	29.549
3267.6	102.795	28.236
3267.64	102.795	29.924
3267.67	102.982	31.549
3267.71	108.857	32.299
3267.75	113.357	35.111
3267.78	117.045	35.986
3267.82	124.545	36.611
3267.86	129.795	36.424
3267.89	134.232	39.424
3267.93	139.795	40.174
3267.97	147.482	40.549
3268	154.92	44.674
3268.04	160.232	45.674
3268.08	163.545	45.924
3268.11	169.42	45.736
3268.15	176.482	47.674
3268.19	183.607	46.861
3268.22	188.545	46.736
3268.26	189.857	49.299
3268.3	196.857	48.549
3268.33	198.732	47.424
3268.37	201.17	49.049
3268.41	202.857	47.424
3268.44	204.857	50.799
3268.48	205.545	51.361
3268.52	206.357	51.486
3268.55	206.107	50.174
3268.59	207.795	50.361
3268.63	206.545	51.049
3268.66	205.357	51.674
3268.7	206.67	50.924
3268.74	206.857	50.299
3268.77	210.357	47.924
3268.81	212.545	48.549
3268.85	210.67	47.111
3268.88	209.482	47.299
3268.92	209.107	42.986
3268.96	206.295	43.549
3268.99	201.545	43.674
3269.03	197.545	39.799
3269.07	196.795	38.799
3269.1	195.295	38.736
3269.14	192.732	38.674
3269.18	192.92	35.986
3269.21	194.232	35.924
3269.25	192.107	34.611
3269.29	188.92	32.799
3269.32	179.295	31.361
3269.36	175.045	28.549
3269.4	168.107	25.674
3269.43	163.545	26.361
3269.47	156.795	22.049
3269.51	150.92	22.361
3269.54	142.357	24.361
3269.58	138.107	22.924
3269.61	132.482	23.486
3269.65	124.232	20.674
3269.69	117.732	21.611
3269.72	110.67	19.986
3269.76	104.92	20.674
3269.8	96.482	21.174
3269.84	90.607	19.361
3269.87	85.17	18.861
3269.91	76.982	19.111
3269.95	67.67	18.486
3269.98	57.67	17.174
3270.02	49.982	15.986
3270.05	40.357	12.799
3270.09	28.607	13.111
3270.13	21.607	11.174
3270.16	14.732	11.611
3270.2	4.42	13.611
3270.24	-3.955	13.549
3270.28	-10.33	14.549
3270.31	-15.893	11.861
3270.35	-16.58	12.174
3270.39	-20.893	11.611
3270.42	-25.58	12.549
3270.46	-30.33	10.174
3270.49	-31.768	10.924
3270.53	-32.58	10.111
3270.57	-35.705	7.549
3270.6	-37.143	6.799
3270.64	-34.58	6.049
3270.68	-36.268	6.861
3270.71	-37.455	6.236
3270.75	-36.33	3.799
3270.79	-36.08	2.611
3270.82	-36.393	2.986
3270.86	-40.08	2.924
3270.9	-40.955	4.049
3270.93	-41.705	3.611
3270.97	-39.268	4.486
3271.01	-38.268	4.236
3271.04	-37.393	5.986
3271.08	-35.58	7.361
3271.12	-36.205	9.236
3271.15	-37.768	11.361
3271.19	-36.58	9.986
3271.23	-35.393	12.111
3271.26	-36.893	9.361
3271.3	-34.893	9.111
3271.34	-31.393	10.111
3271.37	-26.393	9.361
3271.41	-21.268	9.486
3271.45	-15.143	12.299
3271.48	-8.455	12.174
3271.52	-3.33	11.736
3271.56	2.92	11.924
3271.59	7.795	14.424
3271.63	14.045	15.111
3271.67	17.42	18.299
3271.7	22.232	19.799
3271.74	29.232	20.111
3271.78	38.17	20.986
3271.81	42.92	20.986
3271.85	49.795	22.861
3271.89	54.92	23.236
3271.92	58.17	25.736
3271.96	62.607	23.486
3272	66.982	26.174
3272.03	72.857	22.486
3272.07	79.357	24.924
3272.11	85.545	24.861
3272.14	90.17	26.236
3272.18	93.42	22.611
3272.22	98.17	22.361
3272.25	101.107	22.111
3272.29	105.17	21.611
3272.33	107.107	21.799
3272.36	110.795	20.861
3272.4	113.295	19.549
3272.44	116.17	18.861
3272.47	116.17	18.611
3272.51	117.232	18.424
3272.55	115.17	14.486
3272.58	114.92	12.299
3272.62	114.607	13.611
3272.66	114.17	12.236
3272.69	111.17	12.299
3272.73	109.92	9.299
3272.77	107.67	9.236
3272.8	106.482	8.236
3272.84	105.732	7.924
3272.88	104.42	6.424
3272.91	104.107	6.049
3272.95	102.857	5.674
3272.99	100.607	5.111
3273.02	96.857	4.486
3273.06	92.17	5.549
3273.09	88.107	4.049
3273.13	85.482	2.361
3273.17	81.42	1.611
3273.2	77.607	1.424
3273.24	74.982	1.986
3273.28	69.607	1.111
3273.32	65.795	2.799
3273.35	60.357	2.986
3273.39	57.42	3.049
3273.43	52.482	3.424
3273.46	47.545	5.174
3273.5	44.732	3.174
3273.53	38.357	2.736
3273.57	35.357	5.174
3273.61	31.357	2.736
3273.64	26.295	4.861
3273.68	23.982	4.299
3273.72	22.17	8.236
3273.76	20.17	7.299
3273.79	19.045	8.736
3273.83	17.92	7.611
3273.86	18.607	6.736
3273.9	20.107	7.361
3273.94	25.17	7.111
3273.97	29.482	8.111
3274.01	32.857	9.924
3274.05	34.92	8.424
3274.08	41.607	10.174
3274.12	44.42	9.799
3274.16	47.42	8.424
3274.19	50.107	5.986
3274.23	53.232	7.861
3274.27	52.357	6.986
3274.3	49.857	7.486
3274.34	50.982	6.861
3274.38	50.232	6.424
3274.41	50.857	6.799
3274.45	51.982	6.236
3274.49	56.357	7.674
3274.52	58.107	11.236
3274.56	61.795	12.549
3274.6	65.482	10.924
3274.63	67.67	13.611
3274.67	71.045	13.736
3274.71	71.607	11.424
3274.74	77.42	11.986
3274.78	84.045	12.611
3274.82	85.545	10.611
3274.85	88.545	9.611
3274.89	94.482	10.486
3274.93	98.295	10.299
3274.96	105.982	11.174
3275	108.92	12.361
3275.04	116.857	10.549
3275.07	125.607	11.674
3275.11	132.232	11.986
3275.15	139.732	12.236
3275.18	151.232	14.924
3275.22	161.295	12.486
3275.26	170.232	14.674
3275.29	176.17	17.486
3275.33	187.482	16.486
3275.37	193.482	15.799
3275.4	201.42	15.049
3275.44	206.92	15.424
3275.48	211.17	16.486
3275.51	213.232	16.986
3275.55	218.107	15.549
3275.59	221.17	15.424
3275.62	224.732	16.486
3275.66	228.232	14.611
3275.7	232.044	16.674
3275.73	233.357	19.361
3275.77	234.044	16.236
3275.81	235.419	21.299
3275.84	237.982	18.174
3275.88	241.982	21.611
3275.92	245.919	18.986
3275.95	248.419	20.861
3275.99	251.044	21.361
3276.03	250.669	26.049
3276.06	250.232	25.674
3276.1	253.982	26.361
3276.14	250.482	29.049
3276.17	248.232	30.299
3276.21	243.982	30.299
3276.24	237.544	31.986
3276.28	228.482	30.361
3276.32	225.357	32.799
3276.36	217.295	32.611
3276.39	209.232	31.424
3276.43	200.045	29.361
3276.47	190.295	28.986
3276.5	181.42	26.486
3276.54	171.857	27.049
3276.57	161.795	24.799
3276.61	150.857	21.736
3276.65	144.545	21.924
3276.68	134.295	22.424
3276.72	125.17	21.361
3276.76	114.545	20.799
3276.8	105.545	19.361
3276.83	97.357	17.924
3276.87	87.232	16.611
3276.91	81.982	17.236
3276.94	72.732	16.549
3276.98	64.545	15.674
3277.01	53.67	15.424
3277.05	46.357	11.986
3277.09	39.232	14.361
3277.12	35.17	7.736
3277.16	23.045	9.299
3277.2	15.795	6.924
3277.23	9.357	7.861
3277.27	1.857	4.736
3277.31	-4.705	5.799
3277.34	-12.018	3.986
3277.38	-15.768	5.049
3277.42	-20.393	3.361
3277.45	-28.08	2.674
3277.49	-32.58	3.111
3277.53	-37.018	1.736
3277.56	-43.08	-0.826
3277.6	-43.705	0.424
3277.64	-48.643	1.611
3277.67	-49.58	1.299
3277.71	-51.455	0.986
3277.75	-52.455	0.799
3277.78	-53.83	-0.389
3277.82	-50.143	-1.326
3277.86	-47.143	-0.389
3277.89	-42.955	-1.264
3277.93	-35.893	-1.076
3277.97	-32.33	0.174
3278	-23.705	1.174
3278.04	-21.33	-0.201
3278.08	-14.205	-2.639
3278.11	-10.58	-1.889
3278.15	-1.893	0.486
3278.19	5.42	-1.701
3278.22	16.232	-2.201
3278.26	21.732	-3.764
3278.3	33.795	-4.264
3278.33	40.795	-3.764
3278.37	50.67	-2.764
3278.41	58.17	-2.639
3278.44	62.857	-1.889
3278.48	72.482	0.049
3278.52	77.982	1.174
3278.55	78.545	4.799
3278.59	85.857	7.674
3278.63	89.545	9.236
3278.66	95.17	5.549
3278.7	98.732	6.736
3278.74	103.482	4.736
3278.77	108.107	6.049
3278.81	114.17	7.736
3278.85	117.17	9.049
3278.88	121.732	10.424
3278.92	126.67	9.174
3278.96	131.795	11.049
3278.99	137.607	7.986
3279.03	137.92	9.299
3279.07	140.607	11.361
3279.1	144.42	11.174
3279.14	146.045	9.861
3279.18	145.42	12.486
3279.21	143.045	10.049
3279.25	142.232	11.799
3279.29	146.732	9.361
3279.32	144.92	10.486
3279.36	147.17	8.986
3279.4	148.232	8.799
3279.43	153.67	6.486
3279.47	155.607	8.049
3279.51	157.482	7.111
3279.54	153.857	6.424
3279.58	156.17	7.361
3279.61	152.982	10.049
3279.65	151.107	12.424
3279.69	146.607	9.424
3279.72	145.732	8.736
3279.76	142.67	9.736
3279.8	138.795	8.611
3279.84	136.92	8.674
3279.87	133.795	8.049
3279.91	132.607	8.236
3279.95	131.482	9.111
3279.98	132.045	10.736
3280.02	132.232	10.861
3280.05	131.232	12.111
3280.09	131.732	11.361
3280.13	133.107	12.674
3280.16	133.107	9.549
3280.2	133.42	10.111
3280.24	130.045	8.049
3280.28	128.482	9.861
3280.31	125.607	12.424
3280.35	120.795	11.424
3280.39	113.795	11.174
3280.42	108.857	14.986
3280.46	102.732	11.174
3280.49	99.732	12.924
3280.53	94.545	8.986
3280.57	89.607	11.736
3280.6	85.67	13.049
3280.64	80.982	13.424
3280.68	79.67	13.861
3280.71	78.107	15.861
3280.75	77.42	14.986
3280.79	74.857	15.799
3280.82	73.295	17.299
3280.86	72.107	14.486
3280.9	69.42	13.799
3280.93	71.982	13.174
3280.97	73.795	14.674
3281.01	73.732	14.049
3281.04	75.482	12.924
3281.08	76.482	11.236
3281.12	77.17	9.736
3281.15	74.545	11.361
3281.19	70.232	9.299
3281.23	72.857	11.049
3281.26	70.857	8.674
3281.3	71.42	7.799
3281.34	73.17	7.111
3281.37	74.545	10.236
3281.41	77.795	7.049
3281.45	80.795	6.549
3281.48	85.107	7.111
3281.52	92.295	7.174
3281.56	91.607	7.674
3281.59	96.232	8.486
3281.63	96.545	10.361
3281.67	98.42	10.986
3281.7	98.545	10.486
3281.74	103.107	9.111
3281.78	103.92	11.861
3281.81	110.607	10.174
3281.85	116.17	11.611
3281.89	120.17	11.049
3281.92	125.42	11.174
3281.96	127.67	12.736
3282	130.232	13.549
3282.03	134.92	13.986
3282.07	139.045	13.049
3282.11	141.232	10.861
3282.14	145.295	8.736
3282.18	148.107	7.549
3282.22	148.42	8.549
3282.25	152.67	6.611
3282.29	153.732	6.049
3282.33	155.982	7.549
3282.36	160.482	6.799
3282.4	165.732	9.361
3282.44	169.607	10.674
3282.47	172.732	10.299
3282.51	175.107	11.361
3282.55	182.232	9.549
3282.58	186.795	9.424
3282.62	194.232	9.361
3282.66	197.607	10.736
3282.69	204.232	7.924
3282.73	209.795	12.861
3282.77	214.607	11.424
3282.8	218.545	11.549
3282.84	221.17	10.986
3282.88	226.482	11.236
3282.91	232.857	12.299
3282.95	235.732	12.236
3282.99	236.982	12.986
3283.02	241.857	15.424
3283.06	240.294	16.736
3283.09	246.544	17.486
3283.13	247.357	13.924
3283.17	248.857	15.111
3283.2	250.607	14.736
3283.24	247.607	14.049
3283.28	247.482	12.549
3283.32	244.732	14.736
3283.35	245.794	12.424
3283.39	244.232	13.236
3283.43	242.732	10.236
3283.46	242.169	9.111
3283.5	243.732	8.424
3283.53	241.732	5.674
3283.57	240.669	5.111
3283.61	240.482	3.674
3283.64	236.044	4.549
3283.68	231.607	4.424
3283.72	228.232	5.236
3283.76	222.107	4.424
3283.79	217.545	4.549
3283.83	215.732	3.736
3283.86	206.357	5.549
3283.9	199.607	4.611
3283.94	187.67	5.674
3283.97	183.92	7.736
3284.01	175.045	7.611
3284.05	169.857	4.611
3284.08	164.107	6.674
3284.12	158.545	6.049
3284.16	148.795	7.299
3284.19	140.232	7.674
3284.23	131.42	6.549
3284.27	122.357	5.174
3284.3	112.67	3.924
3284.34	102.982	6.486
3284.38	93.857	6.986
3284.41	84.17	2.424
3284.45	76.795	2.986
3284.49	69.482	1.924
3284.52	60.92	0.861
3284.56	51.982	1.799
3284.6	45.982	-0.764
3284.63	37.17	0.299
3284.67	32.295	0.549
3284.71	24.482	-1.889
3284.74	18.545	-2.826
3284.78	16.857	-3.014
3284.82	12.982	-3.451
3284.85	11.795	-6.764
3284.89	8.232	-11.451
3284.93	6.357	-10.264
3284.96	4.482	-12.889
3285	-2.455	-13.201
3285.04	-5.205	-13.076
3285.07	-11.33	-14.076
3285.11	-13.33	-12.139
3285.15	-15.018	-14.076
3285.18	-17.393	-11.326
3285.22	-16.018	-14.764
3285.26	-16.268	-12.451
3285.29	-13.643	-15.326
3285.33	-14.643	-13.264
3285.37	-13.393	-12.389
3285.4	-11.705	-13.889
3285.44	-14.455	-11.889
3285.48	-13.58	-11.889
3285.51	-13.768	-9.389
3285.55	-9.393	-8.514
3285.59	-6.955	-7.264
3285.62	-7.643	-8.576
3285.66	-7.455	-6.826
3285.7	-8.393	-6.451
3285.73	-8.393	-6.826
3285.77	-8.893	-5.514
3285.81	-11.705	-7.576
3285.84	-13.83	-6.889
3285.88	-10.955	-6.201
3285.92	-6.58	-8.639
3285.95	-5.143	-4.076
3285.99	-4.018	-5.326
3286.03	-0.643	-5.139
3286.06	0.732	-4.764
3286.1	0.92	-9.201
3286.14	2.67	-7.514
3286.17	1.107	-8.451
3286.21	0.857	-6.639
3286.24	3.982	-7.389
3286.28	6.545	-6.514
3286.32	8.857	-4.014
3286.36	11.42	-2.639
3286.39	18.107	-2.764
3286.43	19.42	-4.826
3286.47	26.045	-3.764
3286.5	28.357	-5.514
3286.54	35.107	-6.139
3286.57	39.67	-5.326
3286.61	44.17	-6.701
3286.65	47.232	-4.514
3286.68	53.045	-4.264
3286.72	59.732	-5.639
3286.76	62.607	-2.139
3286.8	68.545	-0.451
3286.83	71.732	-1.514
3286.87	72.545	-3.139
3286.91	78.67	-2.639
3286.94	84.295	-3.076
3286.98	88.232	-3.514
3287.01	93.67	-2.326
3287.05	98.732	-2.389
3287.09	103.17	-2.639
3287.12	109.92	-0.264
3287.16	113.42	-4.076
3287.2	120.982	-4.826
3287.23	122.92	-6.826
3287.27	125.92	-4.951
3287.31	130.607	-8.451
3287.34	132.232	-7.889
3287.38	133.42	-8.639
3287.42	136.42	-8.451
3287.45	134.42	-7.389
3287.49	136.107	-5.576
3287.53	135.045	-7.514
3287.56	134.545	-6.014
3287.6	135.482	-8.826
3287.64	130.42	-12.639
3287.67	128.232	-11.889
3287.71	126.857	-10.639
3287.75	125.545	-12.201
3287.78	122.857	-9.576
3287.82	123.232	-10.639
3287.86	123.982	-9.076
3287.89	126.295	-9.764
3287.93	127.17	-8.389
3287.97	129.045	-11.201
3288	128.92	-11.139
3288.04	127.045	-9.951
3288.08	124.42	-9.139
3288.11	122.732	-10.764
3288.15	120.857	-11.701
3288.19	120.482	-10.826
3288.22	121.67	-11.764
3288.26	120.17	-10.201
3288.3	121.295	-11.139
3288.33	120.857	-9.639
3288.37	121.482	-11.076
3288.41	117.795	-11.951
3288.44	115.42	-11.764
3288.48	112.17	-10.264
3288.52	107.92	-9.389
3288.55	105.607	-14.014
3288.59	103.17	-14.514
3288.63	99.795	-11.889
3288.66	98.42	-11.201
3288.7	96.17	-10.889
3288.74	92.045	-8.951
3288.77	88.982	-8.451
3288.81	84.42	-10.201
3288.85	81.795	-11.264
3288.88	80.482	-11.764
3288.92	76.357	-12.139
3288.96	73.67	-11.639
3288.99	72.545	-11.576
3289.03	67.67	-12.139
3289.07	65.732	-10.139
3289.1	65.545	-10.264
3289.14	60.607	-10.451
3289.18	59.607	-12.576
3289.21	57.607	-11.076
3289.25	57.295	-13.576
3289.29	56.982	-13.639
3289.32	56.857	-11.701
3289.36	57.795	-10.889
3289.4	54.482	-13.076
3289.43	56.732	-10.639
3289.47	54.795	-12.451
3289.51	52.857	-11.764
3289.54	55.045	-12.951
3289.58	56.92	-9.951
3289.61	54.17	-10.701
3289.65	53.795	-9.889
3289.69	56.42	-11.014
3289.72	55.92	-9.076
3289.76	59.67	-8.764
3289.8	62.857	-11.139
3289.84	65.107	-11.951
3289.87	72.545	-12.951
3289.91	80.357	-11.576
3289.95	89.42	-8.826
3289.98	94.42	-10.201
3290.02	99.482	-6.014
3290.05	106.795	-5.889
3290.09	109.732	-7.201
3290.13	114.107	-6.014
3290.16	119.607	-5.576
3290.2	121.295	-4.889
3290.24	130.732	-2.951
3290.28	138.107	-2.076
3290.31	144.795	-2.889
3290.35	151.107	-3.451
3290.39	155.045	-6.264
3290.42	164.17	-2.826
3290.46	168.482	-3.264
3290.49	172.607	-2.014
3290.53	177.982	-1.451
3290.57	184.545	1.111
3290.6	192.857	0.799
3290.64	197.92	4.986
3290.68	202.545	5.674
3290.71	207.045	3.174
3290.75	211.17	3.799
3290.79	209.732	4.549
3290.82	212.42	1.174
3290.86	212.17	1.236
3290.9	211.795	-1.451
3290.93	213.107	0.299
3290.97	213.795	-1.076
3291.01	213.232	-3.514
3291.04	209.857	-4.451
3291.08	206.295	-5.701
3291.12	198.545	-5.764
3291.15	192.982	-4.764
3291.19	183.045	-8.201
3291.23	176.045	-11.201
3291.26	169.857	-11.514
3291.3	163.982	-11.326
3291.34	157.795	-13.701
3291.37	150.295	-12.326
3291.41	142.92	-14.514
3291.45	136.92	-14.201
3291.48	125.982	-11.639
3291.52	114.607	-14.639
3291.56	104.17	-15.889
3291.59	95.295	-13.139
3291.63	85.545	-14.639
3291.67	72.045	-13.264
3291.7	60.42	-13.701
3291.74	49.732	-12.639
3291.78	37.42	-11.326
3291.81	28.357	-13.889
3291.85	15.482	-16.201
3291.89	4.357	-13.389
3291.92	-3.643	-15.076
3291.96	-13.018	-15.826
3292	-23.205	-15.701
3292.03	-33.393	-17.889
3292.07	-44.643	-17.639
3292.11	-53.83	-18.764
3292.14	-66.08	-18.701
3292.18	-78.08	-16.701
3292.22	-83.58	-17.076
3292.25	-92.393	-19.076
3292.29	-103.268	-21.576
3292.33	-110.893	-23.889
3292.36	-122.33	-19.889
3292.4	-132.08	-21.701
3292.44	-139.205	-20.639
3292.47	-143.893	-19.889
3292.51	-147.83	-20.576
3292.55	-152.455	-19.764
3292.58	-153.205	-17.889
3292.62	-152.58	-19.076
3292.66	-154.643	-18.326
3292.69	-154.205	-20.514
3292.73	-155.768	-17.764
3292.77	-154.268	-20.701
3292.8	-153.518	-18.889
3292.84	-157.643	-17.889
3292.88	-154.83	-18.139
3292.91	-154.955	-16.014
3292.95	-151.955	-16.576
3292.99	-150.955	-14.764
3293.02	-142.018	-13.576
3293.06	-139.205	-12.951
3293.09	-132.08	-14.389
3293.13	-126.393	-13.326
3293.17	-116.768	-15.514
3293.2	-108.893	-14.889
3293.24	-101.018	-17.139
3293.28	-94.205	-13.139
3293.32	-87.393	-15.701
3293.35	-80.705	-17.326
3293.39	-70.768	-15.576
3293.43	-65.643	-16.764
3293.46	-60.83	-20.764
3293.5	-53.018	-18.389
3293.53	-46.518	-18.326
3293.57	-35.705	-17.201
3293.61	-29.455	-18.139
3293.64	-24.83	-17.139
3293.68	-15.955	-15.264
3293.72	-7.83	-13.889
3293.76	-1.08	-15.264
3293.79	5.295	-13.639
3293.83	11.17	-14.514
3293.86	20.732	-16.451
3293.9	28.107	-17.201
3293.94	33.67	-16.451
3293.97	41.482	-15.576
3294.01	41.42	-14.139
3294.05	47.607	-17.826
3294.08	50.482	-17.139
3294.12	51.295	-18.639
3294.16	53.045	-19.264
3294.19	55.232	-17.514
3294.23	55.795	-17.014
3294.27	56.482	-18.139
3294.3	54.357	-17.201
3294.34	57.795	-16.451
3294.38	60.42	-20.139
3294.41	61.67	-16.826
3294.45	64.982	-16.139
3294.49	70.357	-16.701
3294.52	73.17	-20.889
3294.56	74.857	-17.139
3294.6	79.982	-18.514
3294.63	83.92	-17.076
3294.67	88.045	-19.451
3294.71	90.482	-18.639
3294.74	92.92	-19.701
3294.78	93.92	-18.764
3294.82	96.482	-19.389
3294.85	102.732	-23.014
3294.89	101.17	-24.326
3294.93	102.42	-21.826
3294.96	103.732	-21.951
3295	104.607	-21.076
3295.04	106.732	-21.201
3295.07	107.107	-24.701
3295.11	107.92	-23.576
3295.15	108.17	-24.951
3295.18	107.67	-23.639
3295.22	105.482	-21.764
3295.26	103.545	-20.014
3295.29	101.482	-20.576
3295.33	99.92	-20.201
3295.37	96.67	-18.076
3295.4	93.732	-17.139
3295.44	91.795	-19.389
3295.48	90.795	-20.451
3295.51	87.357	-14.201
3295.55	85.92	-12.639
3295.59	83.857	-14.951
3295.62	80.295	-11.889
3295.66	78.482	-13.826
3295.7	80.17	-11.076
3295.73	78.607	-11.889
3295.77	78.045	-8.889
3295.81	75.982	-10.451
3295.84	74.607	-13.076
3295.88	76.42	-10.889
3295.92	73.92	-10.264
3295.95	70.795	-11.951
3295.99	67.545	-13.076
3296.03	64.42	-14.201
3296.06	64.92	-12.639
3296.1	62.732	-12.076
3296.14	59.982	-15.389
3296.17	60.607	-16.639
3296.21	59.982	-16.076
3296.24	59.607	-17.889
3296.28	58.17	-16.451
3296.32	61.982	-18.889
3296.36	61.42	-17.826
3296.39	64.045	-20.201
3296.43	65.232	-21.451
3296.47	65.482	-19.639
3296.5	67.232	-17.889
3296.54	78.795	-21.326
3296.57	80.045	-17.514
3296.61	83.295	-19.951
3296.65	86.232	-18.076
3296.68	89.607	-18.701
3296.72	91.795	-18.389
3296.76	93.42	-18.576
3296.8	93.482	-21.764
3296.83	95.17	-19.139
3296.87	89.92	-17.139
3296.91	86.857	-19.264
3296.94	84.795	-17.326
3296.98	83.795	-16.014
3297.01	84.17	-18.701
3297.05	80.92	-19.701
3297.09	82.545	-18.014
3297.12	83.732	-18.826
3297.16	85.357	-19.826
3297.2	89.045	-16.576
3297.23	91.732	-15.514
3297.27	94.42	-16.889
3297.31	101.295	-16.326
3297.34	106.545	-15.701
3297.38	116.045	-16.639
3297.42	124.857	-15.576
3297.45	134.482	-17.264
3297.49	139.67	-19.076
3297.53	146.107	-18.451
3297.56	149.857	-20.451
3297.6	157.482	-19.826
3297.64	162.795	-19.264
3297.67	165.232	-22.139
3297.71	170.17	-19.826
3297.75	172.545	-20.514
3297.78	178.232	-20.264
3297.82	180.607	-22.201
3297.86	185.982	-24.639
3297.89	188.607	-23.139
3297.93	187.295	-21.889
3297.97	187.795	-22.201
3298	185.982	-23.514
3298.04	184.545	-21.639
3298.08	184.545	-24.451
3298.11	181.795	-25.639
3298.15	180.232	-24.701
3298.19	175.482	-24.451
3298.22	167.732	-21.576
3298.26	166.107	-23.889
3298.3	163.982	-24.889
3298.33	159.357	-23.201
3298.37	153.795	-23.389
3298.41	152.17	-24.389
3298.44	147.857	-19.951
3298.48	145.107	-20.014
3298.52	138.17	-21.826
3298.55	136.982	-18.389
3298.59	131.607	-21.014
3298.63	126.732	-20.826
3298.66	120.795	-21.264
3298.7	114.795	-21.514
3298.74	105.482	-18.576
3298.77	101.92	-19.951
3298.81	91.545	-19.889
3298.85	85.045	-20.326
3298.88	79.92	-18.389
3298.92	73.92	-22.514
3298.96	69.607	-22.264
3298.99	62.732	-22.451
3299.03	58.857	-23.201
3299.07	51.92	-24.201
3299.1	47.357	-23.826
3299.14	39.17	-26.889
3299.18	34.795	-27.139
3299.21	28.92	-28.701
3299.25	21.857	-26.576
3299.29	16.482	-28.014
3299.32	8.482	-29.826
3299.36	4.295	-28.764
3299.4	0.732	-33.826
3299.43	-4.33	-30.701
3299.47	-6.893	-30.014
3299.51	-8.893	-30.389
3299.54	-12.893	-33.514
3299.58	-15.205	-33.826
3299.61	-16.518	-33.639
3299.65	-18.955	-34.264
3299.69	-22.393	-33.139
3299.72	-28.83	-32.764
3299.76	-31.705	-36.326
3299.8	-34.893	-37.701
3299.84	-39.143	-33.451
3299.87	-38.643	-34.639
3299.91	-40.393	-35.076
3299.95	-42.518	-35.889
3299.98	-48.518	-37.326
3300.02	-50.393	-33.951
3300.05	-53.955	-38.514
3300.09	-56.58	-37.639
3300.13	-61.268	-37.951
3300.16	-61.705	-37.389
3300.2	-66.518	-38.389
3300.24	-66.518	-39.826
3300.28	-65.83	-40.701
3300.31	-67.518	-39.139
3300.35	-68.455	-41.014
3300.39	-69.955	-38.264
3300.42	-68.58	-37.701
3300.46	-67.08	-38.201
3300.49	-67.018	-39.389
3300.53	-64.893	-39.264
3300.57	-61.705	-36.326
3300.6	-61.58	-36.389
3300.64	-58.83	-35.514
3300.68	-57.393	-35.576
3300.71	-55.268	-32.014
3300.75	-52.143	-34.326
3300.79	-52.768	-34.451
3300.82	-44.33	-32.514
3300.86	-42.58	-34.076
3300.9	-39.205	-32.639
3300.93	-35.393	-32.701
3300.97	-32.08	-32.576
3301.01	-31.018	-30.326
3301.04	-26.268	-31.951
3301.08	-23.08	-29.576
3301.12	-17.643	-27.201
3301.15	-13.893	-22.826
3301.19	-14.33	-21.701
3301.23	-11.268	-23.389
3301.26	-11.018	-21.514
3301.3	-9.58	-19.014
3301.34	-7.768	-17.014
3301.37	-5.705	-14.951
3301.41	-3.83	-13.326
3301.45	1.045	-13.764
3301.48	4.357	-16.889
3301.52	9.92	-13.389
3301.56	12.42	-13.701
3301.59	16.67	-13.639
3301.63	19.545	-12.826
3301.67	20.67	-9.951
3301.7	24.42	-10.201
3301.74	27.107	-11.514
3301.78	26.857	-14.889
3301.81	28.545	-14.264
3301.85	31.482	-15.701
3301.89	31.357	-14.451
3301.92	33.482	-15.764
3301.96	33.607	-17.701
3302	33.545	-16.889
3302.03	38.232	-16.951
3302.07	36.357	-17.014
3302.11	35.295	-16.389
3302.14	34.232	-17.014
3302.18	32.732	-15.889
3302.22	36.92	-19.889
3302.25	39.42	-16.826
3302.29	43.295	-17.764
3302.33	46.545	-17.264
3302.36	46.357	-15.076
3302.4	48.795	-15.826
3302.44	49.607	-16.639
3302.47	52.357	-21.514
3302.51	58.17	-18.639
3302.55	60.795	-18.139
3302.58	66.107	-17.264
3302.62	70.17	-15.014
3302.66	69.857	-14.951
3302.69	72.107	-15.451
3302.73	75.42	-12.451
3302.77	75.232	-11.014
3302.8	78.045	-10.139
3302.84	75.545	-10.514
3302.88	72.42	-9.889
3302.91	69.982	-11.764
3302.95	70.795	-10.764
3302.99	71.795	-11.639
3303.02	70.232	-14.826
3303.06	69.107	-14.451
3303.09	68.92	-13.451
3303.13	69.67	-10.326
3303.17	64.607	-10.264
3303.2	64.357	-12.764
3303.24	59.482	-12.764
3303.28	62.045	-13.514
3303.32	59.545	-10.826
3303.35	59.545	-10.764
3303.39	59.92	-10.201
3303.43	60.045	-9.576
3303.46	60.17	-9.764
3303.5	61.607	-9.951
3303.53	62.482	-9.326
3303.57	66.607	-9.389
3303.61	62.295	-9.389
3303.64	64.857	-11.826
3303.68	68.107	-10.514
3303.72	68.295	-13.451
3303.76	70.045	-12.951
3303.79	67.232	-11.451
3303.83	64.732	-13.201
3303.86	62.857	-15.139
3303.9	64.732	-15.826
3303.94	61.232	-15.576
3303.97	61.17	-13.576
3304.01	58.67	-15.201
3304.05	60.17	-19.139
3304.08	62.982	-17.201
3304.12	61.67	-17.889
3304.16	63.857	-18.076
3304.19	64.232	-18.639
3304.23	67.045	-18.764
3304.27	66.732	-19.451
3304.3	66.607	-16.826
3304.34	65.17	-18.764
3304.38	66.67	-17.826
3304.41	67.732	-16.264
3304.45	66.17	-20.951
3304.49	65.232	-18.451
3304.52	67.295	-15.951
3304.56	69.982	-14.889
3304.6	75.42	-14.201
3304.63	81.42	-15.639
3304.67	83.42	-13.951
3304.71	87.42	-9.514
3304.74	90.482	-10.701
3304.78	96.232	-9.389
3304.82	97.607	-4.389
3304.85	103.045	-5.951
3304.89	106.545	-6.389
3304.93	105.795	-5.201
3304.96	111.17	-5.764
3305	110.732	-4.514
3305.04	113.982	-4.326
3305.07	119.42	-5.014
3305.11	120.357	-7.701
3305.15	126.607	-2.639
3305.18	131.857	-5.326
3305.22	136.545	-5.576
3305.26	141.67	-6.701
3305.29	146.357	-9.076
3305.33	150.92	-9.264
3305.37	154.545	-10.264
3305.4	156.232	-10.264
3305.44	159.232	-12.951
3305.48	163.295	-11.201
3305.51	162.357	-15.139
3305.55	165.17	-13.201
3305.59	167.17	-14.701
3305.62	169.607	-11.076
3305.66	167.42	-16.014
3305.7	168.107	-15.451
3305.73	170.107	-15.076
3305.77	170.92	-11.389
3305.81	169.607	-10.139
3305.84	170.607	-12.076
3305.88	166.67	-9.889
3305.92	166.42	-10.076
3305.95	163.795	-9.701
3305.99	163.92	-10.389
3306.03	157.232	-6.576
3306.06	157.545	-8.326
3306.1	157.17	-11.201
3306.14	158.107	-11.951
3306.17	153.232	-11.576
3306.21	150.482	-9.889
3306.24	150.357	-11.639
3306.28	144.92	-13.451
3306.32	141.17	-12.451
3306.36	140.42	-14.389
3306.39	139.357	-15.639
3306.43	137.545	-18.951
3306.47	132.67	-19.139
3306.5	131.232	-16.576
3306.54	126.92	-20.701
3306.57	122.17	-19.264
3306.61	118.982	-21.826
3306.65	110.92	-21.139
3306.68	101.67	-20.451
3306.72	97.982	-22.076
3306.76	89.107	-22.201
3306.8	84.67	-23.451
3306.83	79.357	-21.701
3306.87	73.295	-21.826
3306.91	66.357	-27.201
3306.94	57.545	-27.451
3306.98	48.92	-25.639
3307.01	44.045	-28.201
3307.05	37.92	-28.889
3307.09	33.232	-24.389
3307.12	25.295	-25.826
3307.16	22.17	-27.639
3307.2	12.732	-24.764
3307.23	8.67	-26.826
3307.27	5.982	-25.264
3307.31	3.17	-27.389
3307.34	1.232	-29.139
3307.38	-1.455	-28.264
3307.42	2.67	-26.514
3307.45	2.857	-21.889
3307.49	6.982	-23.326
3307.53	6.295	-23.264
3307.56	4.545	-20.576
3307.6	5.795	-23.139
3307.64	4.045	-22.139
3307.67	8.545	-22.826
3307.71	8.42	-20.014
3307.75	7.92	-23.701
3307.78	8.795	-21.639
3307.82	10.045	-26.514
3307.86	8.42	-25.951
3307.89	7.17	-28.076
3307.93	6.045	-27.139
3307.97	8.607	-26.576
3308	8.357	-26.514
3308.04	9.795	-27.326
3308.08	12.607	-29.076
3308.11	16.92	-28.014
3308.15	17.982	-28.639
3308.19	20.295	-28.576
3308.22	21.17	-28.139
3308.26	20.67	-27.576
3308.3	21.982	-27.639
3308.33	22.482	-27.389
3308.37	26.67	-26.326
3308.41	31.67	-24.014
3308.44	35.482	-24.201
3308.48	43.607	-26.451
3308.52	46.42	-23.951
3308.55	49.045	-25.326
3308.59	51.17	-25.639
3308.63	54.17	-25.576
3308.66	54.17	-25.014
3308.7	56.357	-24.451
3308.74	57.295	-24.326
3308.77	61.295	-26.639
3308.81	63.795	-27.201
3308.85	65.732	-26.014
3308.88	65.232	-27.389
3308.92	68.67	-27.514
3308.96	70.857	-25.201
3308.99	70.482	-26.264
3309.03	73.232	-23.701
3309.07	78.232	-23.951
3309.1	79.732	-26.014
3309.14	83.17	-25.264
3309.18	84.42	-28.639
3309.21	84.607	-26.576
3309.25	86.357	-28.764
3309.29	82.92	-27.576
3309.32	81.795	-26.764
3309.36	79.17	-25.951
3309.4	80.857	-26.139
3309.43	76.795	-24.264
3309.47	76.795	-22.139
3309.51	80.045	-20.701
3309.54	81.045	-21.639
3309.58	82.607	-19.576
3309.61	82.732	-15.826
3309.65	84.357	-16.514
3309.69	82.607	-16.326
3309.72	82.17	-14.826
3309.76	83.857	-16.826
3309.8	83.545	-15.639
3309.84	83.357	-14.889
3309.87	84.857	-12.826
3309.91	85.295	-12.201
3309.95	88.295	-9.951
3309.98	86.982	-8.701
3310.02	86.795	-11.326
3310.05	88.857	-9.764
3310.09	86.795	-11.514
3310.13	91.295	-10.639
3310.16	90.17	-9.576
3310.2	90.045	-10.201
3310.24	92.795	-10.201
3310.28	88.545	-12.014
3310.31	86.107	-12.764
3310.35	85.982	-13.951
3310.39	81.232	-12.576
3310.42	76.295	-13.014
3310.46	84.045	-13.514
3310.49	79.857	-17.576
3310.53	83.107	-16.514
3310.57	80.545	-16.451
3310.6	81.17	-17.014
3310.64	83.357	-20.139
3310.68	83.92	-20.139
3310.71	86.92	-22.076
3310.75	89.607	-23.076
3310.79	92.92	-22.951
3310.82	93.357	-21.326
3310.86	95.295	-20.389
3310.9	91.982	-22.451
3310.93	87.857	-21.014
3310.97	88.732	-22.014
3311.01	88.17	-18.576
3311.04	85.92	-17.014
3311.08	86.92	-17.514
3311.12	86.295	-19.889
3311.15	87.545	-21.201
3311.19	87.045	-20.076
3311.23	86.107	-20.389
3311.26	83.045	-21.951
3311.3	78.357	-22.826
3311.34	76.857	-20.451
3311.37	74.045	-18.826

## Sheet: Fig. 3c
Fig.3c ESR spectra of superoxide radical of Bi2S3/Ti3C2Tx-5.
	light (+)	light (-)
Magnetic field (G)	Intensity (a.u.)	Intensity (a.u.)
3228	14.1455	12.6693
3228	4.14548	9.66931
3228	19.1455	17.6693
3228	5.14548	11.6693
3228	12.1455	10.6693
3228.01	13.1455	11.6693
3228.01	9.14548	14.6693
3228.01	13.1455	12.6693
3228.01	14.1455	9.66931
3228.01	14.1455	9.66931
3228.01	8.14548	19.6693
3228.01	12.1455	14.6693
3228.01	8.14548	11.6693
3228.02	16.1455	17.6693
3228.02	15.1455	16.6693
3228.02	9.14548	12.6693
3228.02	-3.85452	12.6693
3228.02	13.1455	5.66931
3228.02	7.14548	16.6693
3228.02	8.14548	13.6693
3228.02	12.1455	13.6693
3228.02	6.14548	16.6693
3228.03	11.1455	15.6693
3228.03	6.14548	9.66931
3228.03	14.1455	12.6693
3228.03	16.1455	15.6693
3228.03	3.14548	16.6693
3228.03	11.1455	16.6693
3228.03	8.14548	11.6693
3228.03	1.14548	8.66931
3228.03	4.14548	18.6693
3228.04	10.1455	20.6693
3228.04	21.1455	4.66931
3228.04	2.14548	6.66931
3228.04	16.1455	17.6693
3228.04	10.1455	12.6693
3228.04	13.1455	13.6693
3228.04	13.1455	17.6693
3228.04	9.14548	15.6693
3228.04	7.14548	2.66931
3228.05	0.14548	17.6693
3228.05	10.1455	13.6693
3228.05	10.1455	11.6693
3228.05	5.14548	9.66931
3228.05	12.1455	15.6693
3228.05	4.14548	10.6693
3228.05	9.14548	11.6693
3228.05	9.14548	7.66931
3228.06	6.14548	5.66931
3228.06	10.1455	9.66931
3228.06	4.14548	13.6693
3228.06	10.1455	9.66931
3228.06	10.1455	14.6693
3228.06	7.14548	8.66931
3228.06	11.1455	10.6693
3228.06	11.1455	15.6693
3228.06	16.1455	13.6693
3228.07	11.1455	15.6693
3228.07	1.14548	20.6693
3228.07	7.14548	13.6693
3228.07	10.1455	11.6693
3228.07	11.1455	11.6693
3228.07	8.14548	13.6693
3228.07	14.1455	16.6693
3228.07	-2.85452	20.6693
3228.07	8.14548	14.6693
3228.08	6.14548	16.6693
3228.08	8.14548	11.6693
3228.08	11.1455	11.6693
3228.08	4.14548	9.66931
3228.08	3.14548	11.6693
3228.08	-7.85452	21.6693
3228.08	18.1455	13.6693
3228.08	7.14548	7.66931
3228.09	14.1455	12.6693
3228.09	11.1455	13.6693
3228.09	13.1455	19.6693
3228.09	8.14548	10.6693
3228.09	7.14548	14.6693
3228.09	23.1455	14.6693
3228.09	2.14548	17.6693
3228.09	17.1455	14.6693
3228.09	3.14548	11.6693
3228.1	13.1455	19.6693
3228.1	7.14548	11.6693
3228.1	6.14548	5.66931
3228.1	7.14548	9.66931
3228.1	10.1455	13.6693
3228.1	7.14548	9.66931
3228.1	4.14548	14.6693
3228.1	10.1455	5.66931
3228.1	10.1455	10.6693
3228.11	16.1455	18.6693
3228.11	12.1455	7.66931
3228.11	12.1455	5.66931
3228.11	2.14548	16.6693
3228.11	-1.85452	2.66931
3228.11	10.1455	7.66931
3228.11	4.14548	15.6693
3228.11	8.14548	18.6693
3228.11	8.14548	12.6693
3228.12	7.14548	10.6693
3228.12	8.14548	16.6693
3228.12	4.14548	11.6693
3228.12	10.1455	15.6693
3228.12	7.14548	9.66931
3228.12	12.1455	9.66931
3228.12	-0.85452	15.6693
3228.12	8.14548	13.6693
3228.13	7.14548	16.6693
3228.13	6.14548	10.6693
3228.13	15.1455	11.6693
3228.13	5.14548	4.66931
3228.13	13.1455	20.6693
3228.13	11.1455	1.66931
3228.13	10.1455	16.6693
3228.13	16.1455	11.6693
3228.13	11.1455	17.6693
3228.14	17.1455	10.6693
3228.14	5.14548	17.6693
3228.14	14.1455	3.66931
3228.14	6.14548	12.6693
3228.14	7.14548	12.6693
3228.14	6.14548	4.66931
3228.14	10.1455	12.6693
3228.14	9.14548	16.6693
3228.14	7.14548	9.66931
3228.15	3.14548	7.66931
3228.15	12.1455	8.66931
3228.15	14.1455	-0.33069
3228.15	8.14548	11.6693
3228.15	9.14548	4.66931
3228.15	9.14548	8.66931
3228.15	8.14548	13.6693
3228.15	8.14548	8.66931
3228.15	18.1455	8.66931
3228.16	6.14548	14.6693
3228.16	5.14548	5.66931
3228.16	12.1455	12.6693
3228.16	3.14548	10.6693
3228.16	6.14548	8.66931
3228.16	9.14548	13.6693
3228.16	16.1455	8.66931
3228.16	11.1455	11.6693
3228.17	15.1455	12.6693
3228.17	4.14548	15.6693
3228.17	10.1455	11.6693
3228.17	8.14548	7.66931
3228.17	6.14548	7.66931
3228.17	11.1455	16.6693
3228.17	3.14548	2.66931
3228.17	9.14548	10.6693
3228.17	3.14548	14.6693
3228.18	2.14548	9.66931
3228.18	12.1455	5.66931
3228.18	7.14548	-0.33069
3228.18	12.1455	11.6693
3228.18	2.14548	13.6693
3228.18	9.14548	9.66931
3228.18	5.14548	9.66931
3228.18	8.14548	13.6693
3228.18	7.14548	8.66931
3228.19	4.14548	11.6693
3228.19	6.14548	-0.33069
3228.19	5.14548	6.66931
3228.19	12.1455	7.66931
3228.19	-2.85452	6.66931
3228.19	10.1455	5.66931
3228.19	4.14548	9.66931
3228.19	8.14548	3.66931
3228.19	6.14548	3.66931
3228.2	-2.85452	9.66931
3228.2	7.14548	6.66931
3228.2	4.14548	-0.33069
3228.2	17.1455	7.66931
3228.2	-1.85452	4.66931
3228.2	9.14548	7.66931
3228.2	4.14548	17.6693
3228.2	11.1455	4.66931
3228.21	1.14548	1.66931
3228.21	9.14548	7.66931
3228.21	12.1455	1.66931
3228.21	10.1455	-0.33069
3228.21	14.1455	1.66931
3228.21	9.14548	5.66931
3228.21	4.14548	-1.33069
3228.21	8.14548	18.6693
3228.21	10.1455	7.66931
3228.22	5.14548	3.66931
3228.22	-2.85452	2.66931
3228.22	4.14548	0.66931
3228.22	1.14548	-1.33069
3228.22	11.1455	4.66931
3228.22	11.1455	2.66931
3228.22	5.14548	-1.33069
3228.22	4.14548	-1.33069
3228.22	-2.85452	0.66931
3228.23	24.1455	-4.33069
3228.23	5.14548	5.66931
3228.23	6.14548	5.66931
3228.23	18.1455	6.66931
3228.23	4.14548	1.66931
3228.23	1.14548	-1.33069
3228.23	13.1455	8.66931
3228.23	5.14548	6.66931
3228.23	10.1455	-4.33069
3228.24	4.14548	4.66931
3228.24	1.14548	0.66931
3228.24	-0.85452	-1.33069
3228.24	4.14548	3.66931
3228.24	7.14548	-1.33069
3228.24	4.14548	0.66931
3228.24	12.1455	5.66931
3228.24	0.14548	3.66931
3228.25	10.1455	0.66931
3228.25	0.14548	4.66931
3228.25	13.1455	3.66931
3228.25	1.14548	4.66931
3228.25	2.14548	5.66931
3228.25	5.14548	3.66931
3228.25	6.14548	8.66931
3228.25	2.14548	1.66931
3228.25	-2.85452	-0.33069
3228.26	7.14548	-1.33069
3228.26	9.14548	-2.33069
3228.26	10.1455	-0.33069
3228.26	2.14548	9.66931
3228.26	6.14548	4.66931
3228.26	4.14548	-5.33069
3228.26	8.14548	-3.33069
3228.26	3.14548	2.66931
3228.26	0.14548	1.66931
3228.27	0.14548	-15.3307
3228.27	5.14548	-3.33069
3228.27	4.14548	-8.33069
3228.27	1.14548	1.66931
3228.27	4.14548	-0.33069
3228.27	8.14548	-5.33069
3228.27	2.14548	3.66931
3228.27	7.14548	4.66931
3228.27	4.14548	0.66931
3228.28	11.1455	-0.33069
3228.28	11.1455	5.66931
3228.28	14.1455	-4.33069
3228.28	3.14548	2.66931
3228.28	1.14548	4.66931
3228.28	2.14548	-0.33069
3228.28	4.14548	-2.33069
3228.28	7.14548	-3.33069
3228.29	8.14548	-3.33069
3228.29	-8.85452	-9.33069
3228.29	0.14548	1.66931
3228.29	10.1455	-3.33069
3228.29	6.14548	-4.33069
3228.29	7.14548	3.66931
3228.29	8.14548	-2.33069
3228.29	7.14548	-2.33069
3228.29	9.14548	0.66931
3228.3	1.14548	-8.33069
3228.3	4.14548	-8.33069
3228.3	6.14548	-1.33069
3228.3	5.14548	-4.33069
3228.3	8.14548	-1.33069
3228.3	3.14548	-7.33069
3228.3	6.14548	-4.33069
3228.3	7.14548	-4.33069
3228.3	11.1455	-9.33069
3228.31	2.14548	-0.33069
3228.31	5.14548	4.66931
3228.31	0.14548	-7.33069
3228.31	2.14548	-3.33069
3228.31	11.1455	-0.33069
3228.31	5.14548	-5.33069
3228.31	5.14548	-1.33069
3228.31	-5.85452	-13.3307
3228.32	9.14548	-8.33069
3228.32	4.14548	-0.33069
3228.32	5.14548	-3.33069
3228.32	7.14548	-1.33069
3228.32	7.14548	-0.33069
3228.32	6.14548	-2.33069
3228.32	6.14548	3.66931
3228.32	2.14548	4.66931
3228.32	15.1455	-12.3307
3228.33	5.14548	-3.33069
3228.33	9.14548	3.66931
3228.33	5.14548	-0.33069
3228.33	3.14548	-1.33069
3228.33	-1.85452	0.66931
3228.33	2.14548	-0.33069
3228.33	17.1455	-2.33069
3228.33	5.14548	-2.33069
3228.33	-0.85452	-0.33069
3228.34	12.1455	7.66931
3228.34	6.14548	1.66931
3228.34	4.14548	-2.33069
3228.34	4.14548	5.66931
3228.34	4.14548	1.66931
3228.34	6.14548	-11.3307
3228.34	8.14548	0.66931
3228.34	4.14548	1.66931
3228.34	-0.85452	-3.33069
3228.35	7.14548	-1.33069
3228.35	11.1455	1.66931
3228.35	6.14548	0.66931
3228.35	7.14548	-2.33069
3228.35	17.1455	1.66931
3228.35	6.14548	-9.33069
3228.35	8.14548	-2.33069
3228.35	9.14548	6.66931
3228.36	5.14548	-2.33069
3228.36	0.14548	-2.33069
3228.36	3.14548	2.66931
3228.36	10.1455	1.66931
3228.36	-0.85452	-4.33069
3228.36	7.14548	4.66931
3228.36	7.14548	-4.33069
3228.36	12.1455	-2.33069
3228.36	10.1455	-6.33069
3228.37	6.14548	4.66931
3228.37	8.14548	-2.33069
3228.37	3.14548	0.66931
3228.37	18.1455	1.66931
3228.37	4.14548	-0.33069
3228.37	3.14548	5.66931
3228.37	6.14548	-0.33069
3228.37	4.14548	-5.33069
3228.37	-0.85452	2.66931
3228.38	8.14548	-1.33069
3228.38	1.14548	-2.33069
3228.38	6.14548	2.66931
3228.38	7.14548	-14.3307
3228.38	7.14548	-1.33069
3228.38	7.14548	-4.33069
3228.38	8.14548	-11.3307
3228.38	14.1455	0.66931
3228.38	11.1455	0.66931
3228.39	3.14548	-0.33069
3228.39	9.14548	6.66931
3228.39	2.14548	-1.33069
3228.39	8.14548	-9.33069
3228.39	5.14548	-1.33069
3228.39	8.14548	-5.33069
3228.39	4.14548	3.66931
3228.39	6.14548	-3.33069
3228.4	18.1455	-0.33069
3228.4	8.14548	-0.33069
3228.4	14.1455	0.66931
3228.4	4.14548	-8.33069
3228.4	11.1455	1.66931
3228.4	10.1455	0.66931
3228.4	11.1455	-2.33069
3228.4	8.14548	-1.33069
3228.4	2.14548	-1.33069
3228.41	12.1455	0.66931
3228.41	12.1455	5.66931
3228.41	-4.85452	-1.33069
3228.41	12.1455	1.66931
3228.41	14.1455	3.66931
3228.41	10.1455	-6.33069
3228.41	3.14548	-7.33069
3228.41	2.14548	0.66931
3228.41	10.1455	-0.33069
3228.42	5.14548	9.66931
3228.42	16.1455	-0.33069
3228.42	11.1455	-2.33069
3228.42	5.14548	3.66931
3228.42	5.14548	9.66931
3228.42	1.14548	-8.33069
3228.42	12.1455	-5.33069
3228.42	13.1455	0.66931
3228.42	7.14548	-4.33069
3228.43	10.1455	-9.33069
3228.43	8.14548	0.66931
3228.43	16.1455	2.66931
3228.43	13.1455	-3.33069
3228.43	21.1455	-6.33069
3228.43	5.14548	0.66931
3228.43	14.1455	-2.33069
3228.43	5.14548	-5.33069
3228.44	9.14548	-7.33069
3228.44	11.1455	-4.33069
3228.44	14.1455	3.66931
3228.44	13.1455	-6.33069
3228.44	4.14548	-3.33069
3228.44	17.1455	-2.33069
3228.44	5.14548	-4.33069
3228.44	19.1455	-6.33069
3228.44	7.14548	-3.33069
3228.45	14.1455	-10.3307
3228.45	7.14548	7.66931
3228.45	12.1455	-3.33069
3228.45	13.1455	-1.33069
3228.45	11.1455	-4.33069
3228.45	11.1455	-2.33069
3228.45	5.14548	-9.33069
3228.45	10.1455	7.66931
3228.45	14.1455	-3.33069
3228.46	11.1455	-3.33069
3228.46	5.14548	-3.33069
3228.46	10.1455	1.66931
3228.46	12.1455	-7.33069
3228.46	12.1455	-2.33069
3228.46	14.1455	-5.33069
3228.46	16.1455	4.66931
3228.46	10.1455	2.66931
3228.46	12.1455	-4.33069
3228.47	16.1455	-4.33069
3228.47	5.14548	1.66931
3228.47	11.1455	-13.3307
3228.47	14.1455	-4.33069
3228.47	11.1455	-5.33069
3228.47	13.1455	0.66931
3228.47	14.1455	-1.33069
3228.47	11.1455	-5.33069
3228.48	5.14548	-6.33069
3228.48	24.1455	4.66931
3228.48	12.1455	-4.33069
3228.48	-1.85452	3.66931
3228.48	13.1455	-3.33069
3228.48	12.1455	-8.33069
3228.48	9.14548	-0.33069
3228.48	7.14548	-2.33069
3228.48	10.1455	-10.3307
3228.49	12.1455	0.66931
3228.49	13.1455	-4.33069
3228.49	9.14548	-6.33069
3228.49	5.14548	-4.33069
3228.49	13.1455	-4.33069
3228.49	15.1455	-10.3307
3228.49	16.1455	-4.33069
3228.49	6.14548	1.66931
3228.49	4.14548	1.66931
3228.5	16.1455	-7.33069
3228.5	10.1455	-6.33069
3228.5	8.14548	2.66931
3228.5	14.1455	-4.33069
3228.5	10.1455	-1.33069
3228.5	5.14548	-4.33069
3228.5	8.14548	-4.33069
3228.5	12.1455	3.66931
3228.51	6.14548	-2.33069
3228.51	9.14548	-3.33069
3228.51	13.1455	3.66931
3228.51	11.1455	-2.33069
3228.51	7.14548	-8.33069
3228.51	6.14548	-0.33069
3228.51	16.1455	-3.33069
3228.51	11.1455	-0.33069
3228.51	10.1455	0.66931
3228.52	5.14548	-4.33069
3228.52	2.14548	0.66931
3228.52	12.1455	-2.33069
3228.52	12.1455	-10.3307
3228.52	22.1455	-16.3307
3228.52	11.1455	5.66931
3228.52	16.1455	-9.33069
3228.52	11.1455	-5.33069
3228.52	5.14548	-0.33069
3228.53	20.1455	0.66931
3228.53	10.1455	-2.33069
3228.53	12.1455	-1.33069
3228.53	5.14548	-8.33069
3228.53	16.1455	3.66931
3228.53	2.14548	-13.3307
3228.53	11.1455	-8.33069
3228.53	12.1455	-3.33069
3228.53	11.1455	2.66931
3228.54	13.1455	-3.33069
3228.54	10.1455	-1.33069
3228.54	16.1455	-11.3307
3228.54	9.14548	0.66931
3228.54	17.1455	-11.3307
3228.54	2.14548	-0.33069
3228.54	10.1455	-7.33069
3228.54	6.14548	-1.33069
3228.55	9.14548	-7.33069
3228.55	-2.85452	1.66931
3228.55	5.14548	-26.3307
3228.55	11.1455	3.66931
3228.55	7.14548	-6.33069
3228.55	12.1455	-0.33069
3228.55	5.14548	-5.33069
3228.55	8.14548	-9.33069
3228.55	9.14548	-1.33069
3228.56	21.1455	8.66931
3228.56	3.14548	-8.33069
3228.56	12.1455	2.66931
3228.56	7.14548	-7.33069
3228.56	7.14548	2.66931
3228.56	10.1455	-2.33069
3228.56	13.1455	-10.3307
3228.56	2.14548	-4.33069
3228.56	4.14548	-1.33069
3228.57	13.1455	-5.33069
3228.57	5.14548	-8.33069
3228.57	11.1455	-2.33069
3228.57	13.1455	0.66931
3228.57	13.1455	-3.33069
3228.57	8.14548	-0.33069
3228.57	10.1455	2.66931
3228.57	3.14548	-7.33069
3228.57	4.14548	-10.3307
3228.58	18.1455	-1.33069
3228.58	10.1455	-1.33069
3228.58	0.14548	-7.33069
3228.58	10.1455	-2.33069
3228.58	8.14548	1.66931
3228.58	11.1455	-7.33069
3228.58	10.1455	0.66931
3228.58	10.1455	-2.33069
3228.59	17.1455	-1.33069
3228.59	4.14548	-3.33069
3228.59	6.14548	3.66931
3228.59	9.14548	0.66931
3228.59	5.14548	2.66931
3228.59	14.1455	-1.33069
3228.59	-0.85452	3.66931
3228.59	8.14548	1.66931
3228.59	9.14548	6.66931
3228.6	3.14548	-5.33069
3228.6	6.14548	-0.33069
3228.6	6.14548	-1.33069
3228.6	10.1455	0.66931
3228.6	1.14548	1.66931
3228.6	8.14548	-0.33069
3228.6	4.14548	-2.33069
3228.6	7.14548	8.66931
3228.6	3.14548	0.66931
3228.61	8.14548	-2.33069
3228.61	5.14548	-1.33069
3228.61	8.14548	-0.33069
3228.61	1.14548	-3.33069
3228.61	14.1455	-1.33069
3228.61	2.14548	-4.33069
3228.61	15.1455	6.66931
3228.61	8.14548	-5.33069
3228.61	5.14548	-4.33069
3228.62	9.14548	-1.33069
3228.62	8.14548	0.66931
3228.62	8.14548	-1.33069
3228.62	-1.85452	2.66931
3228.62	11.1455	-1.33069
3228.62	11.1455	3.66931
3228.62	11.1455	5.66931
3228.62	4.14548	-3.33069
3228.63	10.1455	-1.33069
3228.63	4.14548	-2.33069
3228.63	8.14548	-2.33069
3228.63	9.14548	1.66931
3228.63	2.14548	0.66931
3228.63	6.14548	-2.33069
3228.63	8.14548	7.66931
3228.63	7.14548	-3.33069
3228.63	5.14548	4.66931
3228.64	11.1455	6.66931
3228.64	12.1455	0.66931
3228.64	-2.85452	-4.33069
3228.64	6.14548	12.6693
3228.64	6.14548	2.66931
3228.64	-3.85452	0.66931
3228.64	9.14548	0.66931
3228.64	8.14548	6.66931
3228.64	3.14548	-3.33069
3228.65	7.14548	-2.33069
3228.65	9.14548	3.66931
3228.65	6.14548	-6.33069
3228.65	11.1455	4.66931
3228.65	5.14548	8.66931
3228.65	4.14548	-1.33069
3228.65	5.14548	3.66931
3228.65	18.1455	-2.33069
3228.65	1.14548	0.66931
3228.66	3.14548	-2.33069
3228.66	12.1455	-0.33069
3228.66	4.14548	-6.33069
3228.66	4.14548	-2.33069
3228.66	6.14548	-0.33069
3228.66	11.1455	3.66931
3228.66	-3.85452	0.66931
3228.66	11.1455	1.66931
3228.67	7.14548	7.66931
3228.67	1.14548	9.66931
3228.67	7.14548	4.66931
3228.67	6.14548	2.66931
3228.67	-1.85452	0.66931
3228.67	7.14548	2.66931
3228.67	0.14548	-5.33069
3228.67	8.14548	-0.33069
3228.67	1.14548	0.66931
3228.68	10.1455	3.66931
3228.68	5.14548	5.66931
3228.68	1.14548	7.66931
3228.68	11.1455	4.66931
3228.68	4.14548	5.66931
3228.68	7.14548	5.66931
3228.68	1.14548	3.66931
3228.68	13.1455	1.66931
3228.68	8.14548	-2.33069
3228.69	1.14548	2.66931
3228.69	5.14548	10.6693
3228.69	3.14548	-1.33069
3228.69	8.14548	3.66931
3228.69	7.14548	1.66931
3228.69	5.14548	4.66931
3228.69	14.1455	5.66931
3228.69	0.14548	4.66931
3228.69	6.14548	2.66931
3228.7	3.14548	9.66931
3228.7	6.14548	1.66931
3228.7	-3.85452	3.66931
3228.7	3.14548	6.66931
3228.7	6.14548	4.66931
3228.7	5.14548	4.66931
3228.7	5.14548	-1.33069
3228.7	3.14548	-2.33069
3228.71	17.1455	11.6693
3228.71	10.1455	1.66931
3228.71	10.1455	1.66931
3228.71	2.14548	12.6693
3228.71	6.14548	12.6693
3228.71	7.14548	6.66931
3228.71	5.14548	4.66931
3228.71	3.14548	3.66931
3228.71	4.14548	10.6693
3228.72	5.14548	7.66931
3228.72	-1.85452	2.66931
3228.72	10.1455	14.6693
3228.72	4.14548	8.66931
3228.72	12.1455	4.66931
3228.72	8.14548	11.6693
3228.72	4.14548	2.66931
3228.72	5.14548	4.66931
3228.72	12.1455	12.6693
3228.73	8.14548	8.66931
3228.73	5.14548	9.66931
3228.73	10.1455	6.66931
3228.73	5.14548	12.6693
3228.73	2.14548	13.6693
3228.73	5.14548	25.6693
3228.73	5.14548	11.6693
3228.73	1.14548	7.66931
3228.74	0.14548	5.66931
3228.74	2.14548	11.6693
3228.74	5.14548	7.66931
3228.74	15.1455	10.6693
3228.74	9.14548	13.6693
3228.74	0.14548	9.66931
3228.74	9.14548	18.6693
3228.74	12.1455	14.6693
3228.74	6.14548	4.66931
3228.75	-2.85452	9.66931
3228.75	6.14548	9.66931
3228.75	8.14548	2.66931
3228.75	2.14548	11.6693
3228.75	6.14548	2.66931
3228.75	6.14548	1.66931
3228.75	8.14548	9.66931
3228.75	2.14548	4.66931
3228.75	12.1455	4.66931
3228.76	7.14548	10.6693
3228.76	-0.85452	11.6693
3228.76	7.14548	11.6693
3228.76	0.14548	11.6693
3228.76	5.14548	-0.33069
3228.76	5.14548	12.6693
3228.76	10.1455	4.66931
3228.76	-1.85452	-4.33069
3228.76	5.14548	7.66931
3228.77	-0.85452	5.66931
3228.77	3.14548	9.66931
3228.77	3.14548	14.6693
3228.77	8.14548	2.66931
3228.77	3.14548	13.6693
3228.77	-1.85452	11.6693
3228.77	2.14548	2.66931
3228.77	4.14548	3.66931
3228.78	3.14548	8.66931
3228.78	4.14548	2.66931
3228.78	4.14548	15.6693
3228.78	5.14548	5.66931
3228.78	6.14548	12.6693
3228.78	1.14548	12.6693
3228.78	9.14548	3.66931
3228.78	6.14548	9.66931
3228.78	5.14548	11.6693
3228.79	4.14548	-0.33069
3228.79	0.14548	8.66931
3228.79	4.14548	11.6693
3228.79	-3.85452	7.66931
3228.79	-0.85452	4.66931
3228.79	2.14548	11.6693
3228.79	4.14548	10.6693
3228.79	-3.85452	7.66931
3228.79	2.14548	5.66931
3228.8	4.14548	5.66931
3228.8	7.14548	0.66931
3228.8	8.14548	1.66931
3228.8	2.14548	-3.33069
3228.8	5.14548	5.66931
3228.8	5.14548	10.6693
3228.8	7.14548	9.66931
3228.8	3.14548	7.66931
3228.8	-2.85452	5.66931
3228.81	1.14548	-3.33069
3228.81	-1.85452	11.6693
3228.81	1.14548	6.66931
3228.81	-2.85452	-2.33069
3228.81	8.14548	7.66931
3228.81	-0.85452	7.66931
3228.81	3.14548	6.66931
3228.81	6.14548	2.66931
3228.82	0.14548	7.66931
3228.82	4.14548	-3.33069
3228.82	3.14548	5.66931
3228.82	6.14548	5.66931
3228.82	1.14548	6.66931
3228.82	4.14548	4.66931
3228.82	2.14548	2.66931
3228.82	12.1455	5.66931
3228.82	0.14548	10.6693
3228.83	-0.85452	3.66931
3228.83	-2.85452	0.66931
3228.83	1.14548	8.66931
3228.83	2.14548	1.66931
3228.83	-3.85452	-1.33069
3228.83	9.14548	1.66931
3228.83	4.14548	2.66931
3228.83	7.14548	-6.33069
3228.83	0.14548	10.6693
3228.84	-0.85452	3.66931
3228.84	-1.85452	11.6693
3228.84	8.14548	3.66931
3228.84	1.14548	0.66931
3228.84	1.14548	-3.33069
3228.84	3.14548	3.66931
3228.84	4.14548	-12.3307
3228.84	5.14548	7.66931
3228.84	6.14548	-3.33069
3228.85	3.14548	-2.33069
3228.85	10.1455	2.66931
3228.85	3.14548	0.66931
3228.85	5.14548	3.66931
3228.85	-3.85452	6.66931
3228.85	7.14548	-9.33069
3228.85	10.1455	-1.33069
3228.85	1.14548	3.66931
3228.86	8.14548	0.66931
3228.86	-3.85452	-1.33069
3228.86	2.14548	0.66931
3228.86	-0.85452	-2.33069
3228.86	8.14548	0.66931
3228.86	7.14548	-4.33069
3228.86	-3.85452	-9.33069
3228.86	5.14548	0.66931
3228.86	5.14548	1.66931
3228.87	7.14548	-4.33069
3228.87	3.14548	-0.33069
3228.87	2.14548	4.66931
3228.87	10.1455	1.66931
3228.87	2.14548	7.66931
3228.87	3.14548	-4.33069
3228.87	2.14548	0.66931
3228.87	1.14548	9.66931
3228.87	1.14548	-2.33069
3228.88	7.14548	-4.33069
3228.88	4.14548	3.66931
3228.88	0.14548	-1.33069
3228.88	8.14548	4.66931
3228.88	6.14548	1.66931
3228.88	6.14548	3.66931
3228.88	4.14548	4.66931
3228.88	5.14548	-1.33069
3228.88	0.14548	0.66931
3228.89	-0.85452	4.66931
3228.89	11.1455	-2.33069
3228.89	2.14548	0.66931
3228.89	4.14548	-3.33069
3228.89	7.14548	0.66931
3228.89	5.14548	-9.33069
3228.89	3.14548	0.66931
3228.89	6.14548	3.66931
3228.9	13.1455	5.66931
3228.9	0.14548	0.66931
3228.9	12.1455	4.66931
3228.9	3.14548	-6.33069
3228.9	6.14548	1.66931
3228.9	6.14548	8.66931
3228.9	2.14548	0.66931
3228.9	1.14548	-0.33069
3228.9	0.14548	1.66931
3228.91	8.14548	-0.33069
3228.91	1.14548	-0.33069
3228.91	5.14548	-15.3307
3228.91	7.14548	-2.33069
3228.91	2.14548	6.66931
3228.91	8.14548	-6.33069
3228.91	9.14548	-1.33069
3228.91	13.1455	4.66931
3228.91	2.14548	-2.33069
3228.92	8.14548	-0.33069
3228.92	5.14548	0.66931
3228.92	9.14548	-9.33069
3228.92	-1.85452	0.66931
3228.92	2.14548	-1.33069
3228.92	8.14548	-2.33069
3228.92	4.14548	-5.33069
3228.92	5.14548	-7.33069
3228.93	4.14548	-0.33069
3228.93	3.14548	0.66931
3228.93	6.14548	-7.33069
3228.93	8.14548	5.66931
3228.93	1.14548	-4.33069
3228.93	4.14548	-3.33069
3228.93	8.14548	3.66931
3228.93	-0.85452	-4.33069
3228.93	-2.85452	-3.33069
3228.94	7.14548	7.66931
3228.94	4.14548	-8.33069
3228.94	8.14548	-1.33069
3228.94	3.14548	-6.33069
3228.94	14.1455	-5.33069
3228.94	2.14548	-0.33069
3228.94	8.14548	0.66931
3228.94	11.1455	1.66931
3228.94	6.14548	12.6693
3228.95	8.14548	-0.33069
3228.95	0.14548	-2.33069
3228.95	1.14548	-3.33069
3228.95	-1.85452	4.66931
3228.95	3.14548	1.66931
3228.95	6.14548	-1.33069
3228.95	3.14548	-5.33069
3228.95	3.14548	0.66931
3228.95	8.14548	-7.33069
3228.96	-0.85452	-0.33069
3228.96	3.14548	-7.33069
3228.96	1.14548	1.66931
3228.96	12.1455	0.66931
3228.96	-2.85452	2.66931
3228.96	-1.85452	1.66931
3228.96	4.14548	-2.33069
3228.96	-1.85452	-7.33069
3228.97	-0.85452	3.66931
3228.97	4.14548	3.66931
3228.97	-8.85452	-3.33069
3228.97	-1.85452	-1.33069
3228.97	0.14548	-0.33069
3228.97	10.1455	-2.33069
3228.97	2.14548	9.66931
3228.97	-0.85452	3.66931
3228.97	1.14548	2.66931
3228.98	4.14548	0.66931
3228.98	14.1455	2.66931
3228.98	-5.85452	-4.33069
3228.98	3.14548	-1.33069
3228.98	-5.85452	-0.33069
3228.98	3.14548	1.66931
3228.98	-2.85452	-2.33069
3228.98	2.14548	7.66931
3228.98	-4.85452	-10.3307
3228.99	7.14548	-0.33069
3228.99	-0.85452	1.66931
3228.99	-1.85452	3.66931
3228.99	-1.85452	-0.33069
3228.99	-0.85452	6.66931
3228.99	6.14548	3.66931
3228.99	4.14548	2.66931
3228.99	9.14548	-4.33069
3228.99	-9.85452	1.66931
3229	2.14548	-2.33069
3229	-3.85452	-0.33069
3229	-0.85452	-4.33069
3229	-0.85452	-0.33069
3229	-7.85452	-7.33069
3229	-0.85452	1.66931
3229	-2.85452	0.66931
3229	7.14548	0.66931
3229.01	-0.85452	-3.33069
3229.01	0.14548	3.66931
3229.01	2.14548	1.66931
3229.01	-0.85452	9.66931
3229.01	-1.85452	-5.33069
3229.01	-3.85452	4.66931
3229.01	1.14548	9.66931
3229.01	-2.85452	-0.33069
3229.01	3.14548	-4.33069
3229.02	-3.85452	-0.33069
3229.02	-3.85452	-4.33069
3229.02	2.14548	5.66931
3229.02	0.14548	-3.33069
3229.02	3.14548	-0.33069
3229.02	-5.85452	2.66931
3229.02	-5.85452	3.66931
3229.02	-6.85452	-3.33069
3229.02	-2.85452	1.66931
3229.03	-1.85452	-2.33069
3229.03	-3.85452	3.66931
3229.03	-1.85452	13.6693
3229.03	-12.8545	1.66931
3229.03	1.14548	2.66931
3229.03	-3.85452	2.66931
3229.03	-4.85452	-2.33069
3229.03	-1.85452	-0.33069
3229.03	-1.85452	6.66931
3229.04	-1.85452	3.66931
3229.04	-8.85452	-2.33069
3229.04	-7.85452	7.66931
3229.04	6.14548	5.66931
3229.04	-7.85452	-0.33069
3229.04	-6.85452	4.66931
3229.04	-1.85452	5.66931
3229.04	-7.85452	5.66931
3229.05	-4.85452	-2.33069
3229.05	-5.85452	4.66931
3229.05	7.14548	-8.33069
3229.05	4.14548	4.66931
3229.05	3.14548	4.66931
3229.05	-0.85452	-2.33069
3229.05	-8.85452	2.66931
3229.05	-2.85452	6.66931
3229.05	-2.85452	2.66931
3229.06	-5.85452	7.66931
3229.06	-5.85452	7.66931
3229.06	-14.8545	9.66931
3229.06	2.14548	2.66931
3229.06	-5.85452	6.66931
3229.06	-0.85452	4.66931
3229.06	-5.85452	5.66931
3229.06	-3.85452	-5.33069
3229.06	-3.85452	8.66931
3229.07	-6.85452	5.66931
3229.07	-1.85452	13.6693
3229.07	-7.85452	0.66931
3229.07	-3.85452	6.66931
3229.07	-0.85452	7.66931
3229.07	-2.85452	4.66931
3229.07	-6.85452	3.66931
3229.07	-0.85452	4.66931
3229.07	-2.85452	-0.33069
3229.08	2.14548	7.66931
3229.08	2.14548	3.66931
3229.08	-10.8545	6.66931
3229.08	-3.85452	7.66931
3229.08	-3.85452	6.66931
3229.08	-5.85452	1.66931
3229.08	-13.8545	5.66931
3229.08	-1.85452	-0.33069
3229.09	-5.85452	12.6693
3229.09	-8.85452	4.66931
3229.09	-6.85452	7.66931
3229.09	-6.85452	7.66931
3229.09	-5.85452	7.66931
3229.09	-3.85452	-0.33069
3229.09	-0.85452	4.66931
3229.09	-9.85452	-3.33069
3229.09	0.14548	9.66931
3229.1	-4.85452	-5.33069
3229.1	-3.85452	8.66931
3229.1	3.14548	6.66931
3229.1	0.14548	4.66931
3229.1	-15.8545	5.66931
3229.1	-6.85452	10.6693
3229.1	0.14548	1.66931
3229.1	-13.8545	-4.33069
3229.1	-2.85452	8.66931
3229.11	-3.85452	12.6693
3229.11	1.14548	2.66931
3229.11	-4.85452	4.66931
3229.11	-2.85452	11.6693
3229.11	-1.85452	2.66931
3229.11	-4.85452	11.6693
3229.11	-2.85452	-0.33069
3229.11	0.14548	5.66931
3229.11	-15.8545	9.66931
3229.12	0.14548	2.66931
3229.12	-5.85452	4.66931
3229.12	-0.85452	4.66931
3229.12	3.14548	1.66931
3229.12	-3.85452	-2.33069
3229.12	-3.85452	10.6693
3229.12	-6.85452	2.66931
3229.12	-1.85452	3.66931
3229.13	-2.85452	5.66931
3229.13	-2.85452	4.66931
3229.13	-12.8545	9.66931
3229.13	0.14548	8.66931
3229.13	-2.85452	5.66931
3229.13	-4.85452	-0.33069
3229.13	-4.85452	5.66931
3229.13	1.14548	1.66931
3229.13	-3.85452	2.66931
3229.14	0.14548	6.66931
3229.14	-10.8545	6.66931
3229.14	4.14548	6.66931
3229.14	-3.85452	8.66931
3229.14	-3.85452	8.66931
3229.14	2.14548	5.66931
3229.14	-2.85452	1.66931
3229.14	3.14548	6.66931
3229.14	1.14548	5.66931
3229.15	7.14548	13.6693
3229.15	-5.85452	6.66931
3229.15	7.14548	16.6693
3229.15	-5.85452	8.66931
3229.15	1.14548	8.66931
3229.15	-2.85452	4.66931
3229.15	0.14548	7.66931
3229.15	-2.85452	4.66931
3229.16	0.14548	6.66931
3229.16	7.14548	9.66931
3229.16	-8.85452	6.66931
3229.16	-0.85452	12.6693
3229.16	0.14548	10.6693
3229.16	4.14548	6.66931
3229.16	-1.85452	11.6693
3229.16	-1.85452	8.66931
3229.16	2.14548	9.66931
3229.17	1.14548	14.6693
3229.17	5.14548	9.66931
3229.17	-6.85452	15.6693
3229.17	-0.85452	7.66931
3229.17	2.14548	4.66931
3229.17	0.14548	13.6693
3229.17	-9.85452	10.6693
3229.17	-2.85452	6.66931
3229.17	0.14548	9.66931
3229.18	0.14548	14.6693
3229.18	3.14548	15.6693
3229.18	1.14548	11.6693
3229.18	3.14548	1.66931
3229.18	0.14548	16.6693
3229.18	11.1455	9.66931
3229.18	1.14548	14.6693
3229.18	5.14548	12.6693
3229.18	-0.85452	15.6693
3229.19	-2.85452	9.66931
3229.19	4.14548	10.6693
3229.19	1.14548	-0.33069
3229.19	4.14548	12.6693
3229.19	1.14548	12.6693
3229.19	10.1455	16.6693
3229.19	2.14548	13.6693
3229.19	-2.85452	24.6693
3229.2	3.14548	11.6693
3229.2	7.14548	16.6693
3229.2	19.1455	20.6693
3229.2	5.14548	19.6693
3229.2	-3.85452	11.6693
3229.2	3.14548	12.6693
3229.2	-1.85452	14.6693
3229.2	7.14548	13.6693
3229.2	11.1455	18.6693
3229.21	9.14548	9.66931
3229.21	5.14548	20.6693
3229.21	4.14548	23.6693
3229.21	6.14548	15.6693
3229.21	1.14548	14.6693
3229.21	7.14548	16.6693
3229.21	8.14548	19.6693
3229.21	8.14548	27.6693
3229.21	-0.85452	22.6693
3229.22	6.14548	16.6693
3229.22	8.14548	17.6693
3229.22	14.1455	20.6693
3229.22	1.14548	15.6693
3229.22	10.1455	15.6693
3229.22	4.14548	20.6693
3229.22	11.1455	13.6693
3229.22	5.14548	21.6693
3229.22	2.14548	22.6693
3229.23	1.14548	16.6693
3229.23	0.14548	24.6693
3229.23	8.14548	23.6693
3229.23	-3.85452	20.6693
3229.23	5.14548	23.6693
3229.23	6.14548	11.6693
3229.23	12.1455	14.6693
3229.23	8.14548	27.6693
3229.24	1.14548	20.6693
3229.24	16.1455	23.6693
3229.24	5.14548	25.6693
3229.24	13.1455	24.6693
3229.24	10.1455	25.6693
3229.24	6.14548	18.6693
3229.24	4.14548	16.6693
3229.24	4.14548	24.6693
3229.24	17.1455	22.6693
3229.25	3.14548	26.6693
3229.25	11.1455	28.6693
3229.25	6.14548	21.6693
3229.25	6.14548	25.6693
3229.25	10.1455	28.6693
3229.25	7.14548	18.6693
3229.25	9.14548	21.6693
3229.25	-1.85452	28.6693
3229.25	16.1455	23.6693
3229.26	4.14548	21.6693
3229.26	9.14548	28.6693
3229.26	2.14548	25.6693
3229.26	8.14548	35.6693
3229.26	10.1455	25.6693
3229.26	7.14548	28.6693
3229.26	5.14548	28.6693
3229.26	4.14548	26.6693
3229.26	16.1455	33.6693
3229.27	10.1455	31.6693
3229.27	11.1455	27.6693
3229.27	10.1455	35.6693
3229.27	6.14548	35.6693
3229.27	3.14548	34.6693
3229.27	8.14548	23.6693
3229.27	8.14548	36.6693
3229.27	6.14548	35.6693
3229.28	2.14548	30.6693
3229.28	10.1455	25.6693
3229.28	9.14548	32.6693
3229.28	8.14548	29.6693
3229.28	16.1455	34.6693
3229.28	10.1455	25.6693
3229.28	13.1455	34.6693
3229.28	17.1455	34.6693
3229.28	6.14548	37.6693
3229.29	6.14548	37.6693
3229.29	14.1455	40.6693
3229.29	8.14548	30.6693
3229.29	-1.85452	36.6693
3229.29	3.14548	44.6693
3229.29	11.1455	34.6693
3229.29	3.14548	39.6693
3229.29	10.1455	36.6693
3229.29	7.14548	32.6693
3229.3	3.14548	35.6693
3229.3	7.14548	41.6693
3229.3	6.14548	31.6693
3229.3	14.1455	40.6693
3229.3	6.14548	42.6693
3229.3	8.14548	41.6693
3229.3	7.14548	32.6693
3229.3	7.14548	38.6693
3229.3	18.1455	41.6693
3229.31	10.1455	44.6693
3229.31	7.14548	41.6693
3229.31	4.14548	38.6693
3229.31	13.1455	44.6693
3229.31	6.14548	37.6693
3229.31	4.14548	37.6693
3229.31	8.14548	38.6693
3229.31	12.1455	38.6693
3229.32	13.1455	50.6693
3229.32	5.14548	47.6693
3229.32	9.14548	36.6693
3229.32	9.14548	40.6693
3229.32	7.14548	43.6693
3229.32	8.14548	47.6693
3229.32	3.14548	35.6693
3229.32	3.14548	35.6693
3229.32	-1.85452	45.6693
3229.33	3.14548	45.6693
3229.33	6.14548	32.6693
3229.33	8.14548	41.6693
3229.33	5.14548	41.6693
3229.33	5.14548	40.6693
3229.33	7.14548	37.6693
3229.33	6.14548	47.6693
3229.33	6.14548	33.6693
3229.33	4.14548	45.6693
3229.34	12.1455	40.6693
3229.34	6.14548	36.6693
3229.34	7.14548	36.6693
3229.34	9.14548	44.6693
3229.34	6.14548	39.6693
3229.34	9.14548	45.6693
3229.34	6.14548	41.6693
3229.34	7.14548	34.6693
3229.35	6.14548	39.6693
3229.35	9.14548	38.6693
3229.35	10.1455	41.6693
3229.35	9.14548	46.6693
3229.35	8.14548	42.6693
3229.35	6.14548	45.6693
3229.35	8.14548	49.6693
3229.35	-0.85452	45.6693
3229.35	13.1455	38.6693
3229.36	4.14548	49.6693
3229.36	-2.85452	42.6693
3229.36	8.14548	40.6693
3229.36	10.1455	43.6693
3229.36	14.1455	40.6693
3229.36	8.14548	46.6693
3229.36	11.1455	41.6693
3229.36	8.14548	50.6693
3229.36	8.14548	35.6693
3229.37	1.14548	44.6693
3229.37	5.14548	41.6693
3229.37	8.14548	39.6693
3229.37	2.14548	41.6693
3229.37	9.14548	45.6693
3229.37	2.14548	32.6693
3229.37	8.14548	50.6693
3229.37	7.14548	38.6693
3229.37	5.14548	39.6693
3229.38	10.1455	46.6693
3229.38	11.1455	45.6693
3229.38	9.14548	44.6693
3229.38	1.14548	48.6693
3229.38	14.1455	41.6693
3229.38	7.14548	41.6693
3229.38	6.14548	49.6693
3229.38	9.14548	46.6693
3229.39	5.14548	39.6693
3229.39	3.14548	45.6693
3229.39	-2.85452	38.6693
3229.39	13.1455	42.6693
3229.39	12.1455	35.6693
3229.39	9.14548	44.6693
3229.39	4.14548	53.6693
3229.39	6.14548	48.6693
3229.39	9.14548	45.6693
3229.4	10.1455	45.6693
3229.4	5.14548	39.6693
3229.4	8.14548	42.6693
3229.4	5.14548	43.6693
3229.4	4.14548	43.6693
3229.4	5.14548	48.6693
3229.4	7.14548	40.6693
3229.4	6.14548	44.6693
3229.4	6.14548	41.6693
3229.41	12.1455	37.6693
3229.41	10.1455	46.6693
3229.41	9.14548	46.6693
3229.41	7.14548	39.6693
3229.41	11.1455	46.6693
3229.41	12.1455	46.6693
3229.41	7.14548	37.6693
3229.41	8.14548	46.6693
3229.41	5.14548	41.6693
3229.42	7.14548	42.6693
3229.42	14.1455	42.6693
3229.42	-1.85452	45.6693
3229.42	12.1455	38.6693
3229.42	12.1455	44.6693
3229.42	10.1455	46.6693
3229.42	-1.85452	48.6693
3229.42	9.14548	39.6693
3229.43	12.1455	42.6693
3229.43	10.1455	34.6693
3229.43	8.14548	46.6693
3229.43	7.14548	37.6693
3229.43	6.14548	41.6693
3229.43	10.1455	44.6693
3229.43	17.1455	40.6693
3229.43	12.1455	39.6693
3229.43	10.1455	37.6693
3229.44	10.1455	33.6693
3229.44	5.14548	27.6693
3229.44	12.1455	38.6693
3229.44	12.1455	44.6693
3229.44	12.1455	35.6693
3229.44	4.14548	39.6693
3229.44	15.1455	42.6693
3229.44	14.1455	34.6693
3229.44	9.14548	44.6693
3229.45	8.14548	43.6693
3229.45	5.14548	35.6693
3229.45	8.14548	32.6693
3229.45	10.1455	38.6693
3229.45	10.1455	36.6693
3229.45	7.14548	41.6693
3229.45	17.1455	33.6693
3229.45	13.1455	38.6693
3229.45	9.14548	38.6693
3229.46	6.14548	36.6693
3229.46	12.1455	39.6693
3229.46	10.1455	40.6693
3229.46	10.1455	32.6693
3229.46	9.14548	39.6693
3229.46	4.14548	32.6693
3229.46	11.1455	32.6693
3229.46	7.14548	30.6693
3229.47	9.14548	31.6693
3229.47	15.1455	27.6693
3229.47	6.14548	35.6693
3229.47	20.1455	30.6693
3229.47	13.1455	35.6693
3229.47	16.1455	29.6693
3229.47	17.1455	33.6693
3229.47	12.1455	28.6693
3229.47	12.1455	33.6693
3229.48	13.1455	19.6693
3229.48	16.1455	29.6693
3229.48	6.14548	31.6693
3229.48	12.1455	35.6693
3229.48	12.1455	30.6693
3229.48	8.14548	28.6693
3229.48	12.1455	22.6693
3229.48	11.1455	29.6693
3229.48	14.1455	23.6693
3229.49	22.1455	29.6693
3229.49	6.14548	22.6693
3229.49	20.1455	28.6693
3229.49	11.1455	27.6693
3229.49	13.1455	30.6693
3229.49	16.1455	18.6693
3229.49	13.1455	30.6693
3229.49	21.1455	21.6693
3229.49	0.14548	23.6693
3229.5	14.1455	21.6693
3229.5	5.14548	33.6693
3229.5	12.1455	25.6693
3229.5	13.1455	20.6693
3229.5	16.1455	24.6693
3229.5	12.1455	18.6693
3229.5	17.1455	14.6693
3229.5	8.14548	27.6693
3229.51	14.1455	21.6693
3229.51	4.14548	23.6693
3229.51	16.1455	22.6693
3229.51	12.1455	24.6693
3229.51	7.14548	19.6693
3229.51	14.1455	25.6693
3229.51	20.1455	11.6693
3229.51	24.1455	17.6693
3229.51	13.1455	16.6693
3229.52	23.1455	19.6693
3229.52	17.1455	19.6693
3229.52	15.1455	19.6693
3229.52	16.1455	9.66931
3229.52	16.1455	16.6693
3229.52	20.1455	14.6693
3229.52	11.1455	14.6693
3229.52	11.1455	13.6693
3229.52	16.1455	13.6693
3229.53	13.1455	15.6693
3229.53	15.1455	12.6693
3229.53	20.1455	21.6693
3229.53	14.1455	14.6693
3229.53	11.1455	8.66931
3229.53	20.1455	20.6693
3229.53	19.1455	12.6693
3229.53	24.1455	11.6693
3229.53	20.1455	16.6693
3229.54	18.1455	15.6693
3229.54	14.1455	19.6693
3229.54	8.14548	18.6693
3229.54	14.1455	12.6693
3229.54	18.1455	19.6693
3229.54	15.1455	13.6693
3229.54	13.1455	4.66931
3229.54	17.1455	10.6693
3229.55	16.1455	9.66931
3229.55	25.1455	13.6693
3229.55	19.1455	15.6693
3229.55	17.1455	20.6693
3229.55	16.1455	15.6693
3229.55	21.1455	16.6693
3229.55	13.1455	9.66931
3229.55	12.1455	13.6693
3229.55	20.1455	9.66931
3229.56	20.1455	11.6693
3229.56	19.1455	9.66931
3229.56	10.1455	15.6693
3229.56	22.1455	7.66931
3229.56	19.1455	16.6693
3229.56	24.1455	7.66931
3229.56	23.1455	13.6693
3229.56	16.1455	12.6693
3229.56	19.1455	9.66931
3229.57	15.1455	8.66931
3229.57	28.1455	11.6693
3229.57	21.1455	7.66931
3229.57	20.1455	11.6693
3229.57	12.1455	10.6693
3229.57	15.1455	12.6693
3229.57	19.1455	5.66931
3229.57	24.1455	6.66931
3229.58	26.1455	4.66931
3229.58	14.1455	11.6693
3229.58	23.1455	9.66931
3229.58	23.1455	10.6693
3229.58	20.1455	10.6693
3229.58	21.1455	8.66931
3229.58	18.1455	16.6693
3229.58	24.1455	13.6693
3229.58	16.1455	11.6693
3229.59	12.1455	5.66931
3229.59	24.1455	15.6693
3229.59	19.1455	14.6693
3229.59	22.1455	3.66931
3229.59	22.1455	7.66931
3229.59	21.1455	11.6693
3229.59	20.1455	6.66931
3229.59	16.1455	10.6693
3229.59	24.1455	21.6693
3229.6	18.1455	7.66931
3229.6	21.1455	12.6693
3229.6	19.1455	12.6693
3229.6	16.1455	8.66931
3229.6	21.1455	7.66931
3229.6	20.1455	9.66931
3229.6	16.1455	-7.33069
3229.6	18.1455	3.66931
3229.6	20.1455	5.66931
3229.61	22.1455	6.66931
3229.61	17.1455	12.6693
3229.61	18.1455	15.6693
3229.61	27.1455	9.66931
3229.61	26.1455	12.6693
3229.61	24.1455	14.6693
3229.61	13.1455	6.66931
3229.61	20.1455	9.66931
3229.62	16.1455	15.6693
3229.62	17.1455	5.66931
3229.62	21.1455	11.6693
3229.62	14.1455	9.66931
3229.62	11.1455	6.66931
3229.62	19.1455	-0.33069
3229.62	20.1455	6.66931
3229.62	18.1455	7.66931
3229.62	23.1455	12.6693
3229.63	17.1455	8.66931
3229.63	20.1455	11.6693
3229.63	21.1455	10.6693
3229.63	28.1455	16.6693
3229.63	11.1455	17.6693
3229.63	24.1455	9.66931
3229.63	16.1455	6.66931
3229.63	8.14548	17.6693
3229.63	16.1455	7.66931
3229.64	19.1455	7.66931
3229.64	25.1455	8.66931
3229.64	15.1455	15.6693
3229.64	26.1455	13.6693
3229.64	13.1455	12.6693
3229.64	19.1455	8.66931
3229.64	15.1455	19.6693
3229.64	17.1455	13.6693
3229.64	15.1455	9.66931
3229.65	16.1455	11.6693
3229.65	18.1455	14.6693
3229.65	16.1455	12.6693
3229.65	29.1455	14.6693
3229.65	16.1455	12.6693
3229.65	19.1455	10.6693
3229.65	19.1455	12.6693
3229.65	21.1455	10.6693
3229.66	25.1455	14.6693
3229.66	18.1455	12.6693
3229.66	17.1455	19.6693
3229.66	22.1455	11.6693
3229.66	19.1455	18.6693
3229.66	18.1455	4.66931
3229.66	14.1455	14.6693
3229.66	21.1455	12.6693
3229.66	3.14548	17.6693
3229.67	14.1455	13.6693
3229.67	12.1455	12.6693
3229.67	15.1455	6.66931
3229.67	15.1455	12.6693
3229.67	23.1455	18.6693
3229.67	18.1455	12.6693
3229.67	20.1455	13.6693
3229.67	19.1455	17.6693
3229.67	23.1455	13.6693
3229.68	13.1455	15.6693
3229.68	19.1455	22.6693
3229.68	16.1455	13.6693
3229.68	13.1455	10.6693
3229.68	19.1455	21.6693
3229.68	19.1455	11.6693
3229.68	27.1455	13.6693
3229.68	11.1455	11.6693
3229.68	22.1455	18.6693
3229.69	20.1455	22.6693
3229.69	13.1455	18.6693
3229.69	15.1455	13.6693
3229.69	19.1455	27.6693
3229.69	21.1455	10.6693
3229.69	13.1455	14.6693
3229.69	12.1455	12.6693
3229.69	18.1455	16.6693
3229.7	14.1455	9.66931
3229.7	16.1455	25.6693
3229.7	17.1455	11.6693
3229.7	17.1455	19.6693
3229.7	16.1455	17.6693
3229.7	15.1455	23.6693
3229.7	18.1455	14.6693
3229.7	10.1455	20.6693
3229.7	21.1455	16.6693
3229.71	12.1455	22.6693
3229.71	20.1455	8.66931
3229.71	13.1455	29.6693
3229.71	12.1455	16.6693
3229.71	18.1455	13.6693
3229.71	12.1455	14.6693
3229.71	18.1455	14.6693
3229.71	13.1455	3.66931
3229.71	17.1455	20.6693
3229.72	10.1455	12.6693
3229.72	17.1455	18.6693
3229.72	7.14548	16.6693
3229.72	25.1455	12.6693
3229.72	13.1455	9.66931
3229.72	12.1455	14.6693
3229.72	14.1455	6.66931
3229.72	14.1455	12.6693
3229.72	11.1455	14.6693
3229.73	17.1455	18.6693
3229.73	17.1455	15.6693
3229.73	12.1455	14.6693
3229.73	17.1455	11.6693
3229.73	14.1455	11.6693
3229.73	12.1455	18.6693
3229.73	19.1455	6.66931
3229.73	11.1455	8.66931
3229.74	18.1455	21.6693
3229.74	4.14548	13.6693
3229.74	15.1455	13.6693
3229.74	10.1455	16.6693
3229.74	21.1455	17.6693
3229.74	18.1455	20.6693
3229.74	9.14548	13.6693
3229.74	13.1455	14.6693
3229.74	13.1455	17.6693
3229.75	20.1455	17.6693
3229.75	12.1455	7.66931
3229.75	18.1455	19.6693
3229.75	12.1455	15.6693
3229.75	17.1455	18.6693
3229.75	13.1455	15.6693
3229.75	12.1455	11.6693
3229.75	13.1455	3.66931
3229.75	12.1455	12.6693
3229.76	12.1455	17.6693
3229.76	13.1455	15.6693
3229.76	11.1455	4.66931
3229.76	13.1455	12.6693
3229.76	13.1455	10.6693
3229.76	13.1455	13.6693
3229.76	17.1455	0.66931
3229.76	9.14548	13.6693
3229.77	16.1455	11.6693
3229.77	13.1455	12.6693
3229.77	12.1455	15.6693
3229.77	12.1455	12.6693
3229.77	7.14548	7.66931
3229.77	7.14548	11.6693
3229.77	2.14548	5.66931
3229.77	17.1455	5.66931
3229.77	11.1455	7.66931
3229.78	8.14548	12.6693
3229.78	14.1455	5.66931
3229.78	9.14548	8.66931
3229.78	13.1455	2.66931
3229.78	10.1455	9.66931
3229.78	18.1455	7.66931
3229.78	15.1455	7.66931
3229.78	9.14548	4.66931
3229.78	16.1455	9.66931
3229.79	11.1455	7.66931
3229.79	10.1455	11.6693
3229.79	9.14548	3.66931
3229.79	13.1455	2.66931
3229.79	3.14548	9.66931
3229.79	4.14548	9.66931
3229.79	12.1455	3.66931
3229.79	20.1455	6.66931
3229.79	14.1455	5.66931
3229.8	12.1455	10.6693
3229.8	12.1455	6.66931
3229.8	10.1455	1.66931
3229.8	10.1455	9.66931
3229.8	14.1455	9.66931
3229.8	-1.85452	3.66931
3229.8	12.1455	3.66931
3229.8	10.1455	7.66931
3229.81	5.14548	5.66931
3229.81	6.14548	17.6693
3229.81	20.1455	2.66931
3229.81	17.1455	2.66931
3229.81	11.1455	9.66931
3229.81	17.1455	8.66931
3229.81	10.1455	4.66931
3229.81	13.1455	4.66931
3229.81	10.1455	6.66931
3229.82	14.1455	5.66931
3229.82	1.14548	16.6693
3229.82	7.14548	5.66931
3229.82	4.14548	9.66931
3229.82	7.14548	5.66931
3229.82	16.1455	7.66931
3229.82	12.1455	7.66931
3229.82	8.14548	1.66931
3229.82	11.1455	-0.33069
3229.83	24.1455	0.66931
3229.83	5.14548	8.66931
3229.83	10.1455	8.66931
3229.83	7.14548	5.66931
3229.83	9.14548	14.6693
3229.83	11.1455	6.66931
3229.83	10.1455	6.66931
3229.83	20.1455	6.66931
3229.83	7.14548	12.6693
3229.84	11.1455	-0.33069
3229.84	12.1455	16.6693
3229.84	7.14548	5.66931
3229.84	10.1455	11.6693
3229.84	10.1455	4.66931
3229.84	7.14548	7.66931
3229.84	11.1455	7.66931
3229.84	6.14548	14.6693
3229.85	9.14548	4.66931
3229.85	5.14548	11.6693
3229.85	8.14548	7.66931
3229.85	9.14548	5.66931
3229.85	8.14548	8.66931
3229.85	5.14548	6.66931
3229.85	8.14548	3.66931
3229.85	8.14548	11.6693
3229.85	10.1455	1.66931
3229.86	8.14548	7.66931
3229.86	16.1455	-3.33069
3229.86	6.14548	7.66931
3229.86	12.1455	10.6693
3229.86	6.14548	8.66931
3229.86	11.1455	5.66931
3229.86	20.1455	11.6693
3229.86	7.14548	4.66931
3229.86	12.1455	-1.33069
3229.87	7.14548	10.6693
3229.87	5.14548	8.66931
3229.87	11.1455	5.66931
3229.87	13.1455	7.66931
3229.87	16.1455	5.66931
3229.87	9.14548	11.6693
3229.87	5.14548	3.66931
3229.87	9.14548	4.66931
3229.87	12.1455	9.66931
3229.88	14.1455	2.66931
3229.88	10.1455	9.66931
3229.88	11.1455	6.66931
3229.88	-0.85452	4.66931
3229.88	6.14548	6.66931
3229.88	5.14548	14.6693
3229.88	8.14548	-1.33069
3229.88	9.14548	1.66931
3229.89	6.14548	2.66931
3229.89	8.14548	9.66931
3229.89	10.1455	5.66931
3229.89	20.1455	8.66931
3229.89	14.1455	2.66931
3229.89	9.14548	8.66931
3229.89	12.1455	15.6693
3229.89	3.14548	8.66931
3229.89	4.14548	6.66931
3229.9	7.14548	13.6693
3229.9	6.14548	5.66931
3229.9	3.14548	7.66931
3229.9	-2.85452	15.6693
3229.9	7.14548	11.6693
3229.9	6.14548	4.66931
3229.9	9.14548	6.66931
3229.9	5.14548	12.6693
3229.9	13.1455	11.6693
3229.91	13.1455	8.66931
3229.91	7.14548	13.6693
3229.91	8.14548	3.66931
3229.91	6.14548	8.66931
3229.91	9.14548	4.66931
3229.91	6.14548	7.66931
3229.91	7.14548	7.66931
3229.91	1.14548	10.6693
3229.91	12.1455	6.66931
3229.92	0.14548	8.66931
3229.92	11.1455	3.66931
3229.92	9.14548	5.66931
3229.92	10.1455	4.66931
3229.92	5.14548	14.6693
3229.92	8.14548	5.66931
3229.92	16.1455	9.66931
3229.92	-0.85452	7.66931
3229.93	6.14548	8.66931
3229.93	8.14548	16.6693
3229.93	6.14548	13.6693
3229.93	10.1455	6.66931
3229.93	6.14548	17.6693
3229.93	6.14548	2.66931
3229.93	9.14548	8.66931
3229.93	8.14548	8.66931
3229.93	15.1455	10.6693
3229.94	3.14548	13.6693
3229.94	12.1455	16.6693
3229.94	-1.85452	6.66931
3229.94	14.1455	13.6693
3229.94	7.14548	7.66931
3229.94	7.14548	8.66931
3229.94	13.1455	7.66931
3229.94	0.14548	9.66931
3229.94	4.14548	10.6693
3229.95	15.1455	12.6693
3229.95	1.14548	1.66931
3229.95	13.1455	10.6693
3229.95	4.14548	9.66931
3229.95	11.1455	4.66931
3229.95	14.1455	12.6693
3229.95	3.14548	14.6693
3229.95	15.1455	3.66931
3229.95	2.14548	7.66931
3229.96	12.1455	7.66931
3229.96	7.14548	0.66931
3229.96	6.14548	9.66931
3229.96	-1.85452	9.66931
3229.96	8.14548	8.66931
3229.96	10.1455	7.66931
3229.96	6.14548	4.66931
3229.96	9.14548	7.66931
3229.97	12.1455	8.66931
3229.97	6.14548	8.66931
3229.97	11.1455	9.66931
3229.97	7.14548	8.66931
3229.97	15.1455	9.66931
3229.97	7.14548	10.6693
3229.97	12.1455	6.66931
3229.97	10.1455	15.6693
3229.97	1.14548	-1.33069
3229.98	9.14548	13.6693
3229.98	5.14548	3.66931
3229.98	16.1455	8.66931
3229.98	3.14548	6.66931
3229.98	5.14548	10.6693
3229.98	8.14548	6.66931
3229.98	11.1455	16.6693
3229.98	9.14548	18.6693
3229.98	5.14548	12.6693
3229.99	7.14548	3.66931
3229.99	2.14548	10.6693
3229.99	15.1455	9.66931
3229.99	-1.85452	9.66931
3229.99	7.14548	5.66931
3229.99	7.14548	-1.33069
3229.99	9.14548	8.66931
3229.99	7.14548	7.66931
3230	8.14548	-1.33069
3230	6.14548	10.6693
3230	6.14548	10.6693
3230	13.1455	13.6693
3230	2.14548	11.6693
3230	4.14548	12.6693
3230	3.14548	2.66931
3230	8.14548	13.6693
3230	4.14548	4.66931
3230.01	9.14548	4.66931
3230.01	10.1455	1.66931
3230.01	-3.85452	8.66931
3230.01	4.14548	6.66931
3230.01	7.14548	17.6693
3230.01	1.14548	11.6693
3230.01	8.14548	7.66931
3230.01	13.1455	10.6693
3230.01	11.1455	0.66931
3230.02	3.14548	12.6693
3230.02	6.14548	3.66931
3230.02	13.1455	2.66931
3230.02	12.1455	15.6693
3230.02	4.14548	13.6693
3230.02	3.14548	6.66931
3230.02	3.14548	17.6693
3230.02	-0.85452	9.66931
3230.02	5.14548	8.66931
3230.03	4.14548	7.66931
3230.03	7.14548	12.6693
3230.03	11.1455	11.6693
3230.03	4.14548	16.6693
3230.03	2.14548	9.66931
3230.03	2.14548	20.6693
3230.03	3.14548	14.6693
3230.03	5.14548	8.66931
3230.04	1.14548	10.6693
3230.04	10.1455	10.6693
3230.04	-6.85452	11.6693
3230.04	5.14548	9.66931
3230.04	5.14548	13.6693
3230.04	7.14548	14.6693
3230.04	14.1455	7.66931
3230.04	6.14548	18.6693
3230.04	9.14548	11.6693
3230.05	6.14548	17.6693
3230.05	7.14548	11.6693
3230.05	7.14548	6.66931
3230.05	5.14548	10.6693
3230.05	13.1455	22.6693
3230.05	0.14548	7.66931
3230.05	3.14548	13.6693
3230.05	8.14548	13.6693
3230.05	6.14548	14.6693
3230.06	10.1455	8.66931
3230.06	5.14548	19.6693
3230.06	7.14548	8.66931
3230.06	2.14548	21.6693
3230.06	13.1455	8.66931
3230.06	5.14548	13.6693
3230.06	14.1455	14.6693
3230.06	5.14548	17.6693
3230.06	8.14548	9.66931
3230.07	6.14548	5.66931
3230.07	7.14548	19.6693
3230.07	12.1455	8.66931
3230.07	5.14548	9.66931
3230.07	11.1455	12.6693
3230.07	6.14548	9.66931
3230.07	12.1455	4.66931
3230.07	14.1455	8.66931
3230.08	5.14548	-0.33069
3230.08	8.14548	9.66931
3230.08	4.14548	3.66931
3230.08	8.14548	2.66931
3230.08	1.14548	12.6693
3230.08	13.1455	8.66931
3230.08	6.14548	11.6693
3230.08	2.14548	2.66931
3230.08	5.14548	-2.33069
3230.09	12.1455	6.66931
3230.09	9.14548	5.66931
3230.09	0.14548	-0.33069
3230.09	14.1455	11.6693
3230.09	11.1455	8.66931
3230.09	11.1455	10.6693
3230.09	9.14548	7.66931
3230.09	7.14548	13.6693
3230.09	7.14548	5.66931
3230.1	12.1455	2.66931
3230.1	7.14548	6.66931
3230.1	5.14548	8.66931
3230.1	12.1455	12.6693
3230.1	4.14548	12.6693
3230.1	4.14548	2.66931
3230.1	8.14548	9.66931
3230.1	19.1455	-1.33069
3230.1	13.1455	13.6693
3230.11	4.14548	13.6693
3230.11	7.14548	3.66931
3230.11	10.1455	2.66931
3230.11	12.1455	7.66931
3230.11	10.1455	7.66931
3230.11	13.1455	9.66931
3230.11	10.1455	9.66931
3230.11	5.14548	2.66931
3230.12	16.1455	11.6693
3230.12	13.1455	8.66931
3230.12	10.1455	1.66931
3230.12	11.1455	7.66931
3230.12	7.14548	4.66931
3230.12	19.1455	4.66931
3230.12	7.14548	10.6693
3230.12	4.14548	7.66931
3230.12	6.14548	0.66931
3230.13	6.14548	7.66931
3230.13	10.1455	4.66931
3230.13	2.14548	5.66931
3230.13	4.14548	2.66931
3230.13	2.14548	5.66931
3230.13	11.1455	-6.33069
3230.13	11.1455	-0.33069
3230.13	18.1455	11.6693
3230.13	16.1455	3.66931
3230.14	18.1455	0.66931
3230.14	12.1455	7.66931
3230.14	10.1455	6.66931
3230.14	0.14548	1.66931
3230.14	17.1455	8.66931
3230.14	4.14548	0.66931
3230.14	10.1455	6.66931
3230.14	20.1455	2.66931
3230.14	8.14548	-1.33069
3230.15	15.1455	2.66931
3230.15	10.1455	3.66931
3230.15	18.1455	-1.33069
3230.15	4.14548	12.6693
3230.15	14.1455	2.66931
3230.15	10.1455	-0.33069
3230.15	12.1455	4.66931
3230.15	9.14548	-4.33069
3230.16	11.1455	1.66931
3230.16	10.1455	5.66931
3230.16	17.1455	1.66931
3230.16	9.14548	15.6693
3230.16	4.14548	10.6693
3230.16	8.14548	-1.33069
3230.16	2.14548	-3.33069
3230.16	8.14548	-1.33069
3230.16	9.14548	-1.33069
3230.17	15.1455	-0.33069
3230.17	12.1455	0.66931
3230.17	14.1455	12.6693
3230.17	9.14548	11.6693
3230.17	2.14548	3.66931
3230.17	11.1455	4.66931
3230.17	8.14548	1.66931
3230.17	11.1455	-2.33069
3230.17	-3.85452	1.66931
3230.18	12.1455	-1.33069
3230.18	11.1455	0.66931
3230.18	13.1455	3.66931
3230.18	11.1455	-1.33069
3230.18	10.1455	2.66931
3230.18	11.1455	5.66931
3230.18	11.1455	3.66931
3230.18	19.1455	-0.33069
3230.19	1.14548	1.66931
3230.19	14.1455	-7.33069
3230.19	6.14548	3.66931
3230.19	11.1455	6.66931
3230.19	10.1455	-3.33069
3230.19	4.14548	1.66931
3230.19	8.14548	12.6693
3230.19	1.14548	3.66931
3230.19	17.1455	-6.33069
3230.2	8.14548	7.66931
3230.2	10.1455	1.66931
3230.2	8.14548	-2.33069
3230.2	12.1455	4.66931
3230.2	14.1455	9.66931
3230.2	14.1455	3.66931
3230.2	11.1455	4.66931
3230.2	5.14548	0.66931
3230.2	7.14548	2.66931
3230.21	12.1455	6.66931
3230.21	4.14548	-1.33069
3230.21	11.1455	6.66931
3230.21	11.1455	9.66931
3230.21	19.1455	-0.33069
3230.21	7.14548	4.66931
3230.21	10.1455	0.66931
3230.21	15.1455	1.66931
3230.21	9.14548	-0.33069
3230.22	10.1455	4.66931
3230.22	10.1455	0.66931
3230.22	3.14548	7.66931
3230.22	8.14548	6.66931
3230.22	3.14548	2.66931
3230.22	12.1455	-1.33069
3230.22	10.1455	3.66931
3230.22	7.14548	1.66931
3230.23	9.14548	2.66931
3230.23	14.1455	5.66931
3230.23	12.1455	7.66931
3230.23	-1.85452	1.66931
3230.23	10.1455	9.66931
3230.23	12.1455	6.66931
3230.23	8.14548	3.66931
3230.23	13.1455	4.66931
3230.23	6.14548	8.66931
3230.24	12.1455	9.66931
3230.24	9.14548	5.66931
3230.24	4.14548	4.66931
3230.24	17.1455	6.66931
3230.24	6.14548	2.66931
3230.24	10.1455	-4.33069
3230.24	6.14548	8.66931
3230.24	11.1455	-2.33069
3230.24	11.1455	6.66931
3230.25	7.14548	4.66931
3230.25	15.1455	7.66931
3230.25	6.14548	11.6693
3230.25	23.1455	11.6693
3230.25	8.14548	4.66931
3230.25	10.1455	15.6693
3230.25	11.1455	-1.33069
3230.25	7.14548	8.66931
3230.25	2.14548	4.66931
3230.26	4.14548	4.66931
3230.26	8.14548	5.66931
3230.26	6.14548	10.6693
3230.26	16.1455	4.66931
3230.26	5.14548	20.6693
3230.26	13.1455	11.6693
3230.26	9.14548	3.66931
3230.26	13.1455	12.6693
3230.27	6.14548	11.6693
3230.27	7.14548	4.66931
3230.27	5.14548	8.66931
3230.27	4.14548	6.66931
3230.27	13.1455	2.66931
3230.27	12.1455	10.6693
3230.27	10.1455	6.66931
3230.27	-1.85452	8.66931
3230.27	10.1455	10.6693
3230.28	10.1455	12.6693
3230.28	7.14548	12.6693
3230.28	8.14548	8.66931
3230.28	7.14548	12.6693
3230.28	3.14548	1.66931
3230.28	13.1455	12.6693
3230.28	13.1455	21.6693
3230.28	7.14548	8.66931
3230.28	11.1455	13.6693
[truncated: 25,965 more rows]
