# Supplementary material for: Interfacial engineering of Bi2S3/Ti3C2Tx MXene based on work function for rapid photo-excited bacteria-killing
Source: Nat Commun. 2021 Feb 22;12:1224. doi: 10.1038/s41467-021-21435-6 (PMC7900204; doi:10.1038/s41467-021-21435-6)
Supplement: Supplementary file 4 — Source Data [file 41467_2021_21435_MOESM4_ESM.zip › Source Data/Fig. 4.xlsx]

## Sheet: Fig. 4a
Fig.4a Electrostatic potential along z axis of Bi2S3/Ti3C2F2
Z (Å)	Potential (eV)
0	1.47917
0.0917	0.58673
0.1833	-0.45336
0.275	-1.60943
0.3667	-2.81314
0.4583	-3.98416
0.55	-5.05986
0.6417	-6.01124
0.7333	-6.84243
0.825	-7.57184
0.9167	-8.22417
1.0083	-8.78692
1.1	-9.21507
1.1917	-9.45962
1.2833	-9.4886
1.375	-9.30027
1.4667	-8.92371
1.5583	-8.40854
1.65	-7.80438
1.7417	-7.13368
1.8333	-6.37923
1.925	-5.52533
2.0167	-4.5713
2.1083	-3.53846
2.2	-2.49863
2.2917	-1.55142
2.3833	-0.79242
2.475	-0.28588
2.5667	-0.06012
2.6583	-0.1222
2.75	-0.4706
2.8417	-1.09278
2.9333	-1.95003
3.025	-2.96605
3.1167	-4.04031
3.2083	-5.07722
3.3	-6.01972
3.3917	-6.85782
3.4833	-7.59635
3.575	-8.25751
3.6667	-8.85073
3.7583	-9.3436
3.85	-9.68481
3.9417	-9.8294
4.0333	-9.75707
4.125	-9.47953
4.2167	-9.03636
4.3083	-8.47928
4.4	-7.84883
4.4917	-7.147
4.5833	-6.35009
4.675	-5.44951
4.7667	-4.44921
4.8583	-3.3915
4.95	-2.36534
5.0417	-1.47265
5.1333	-0.7989
5.225	-0.39214
5.3167	-0.27034
5.4083	-0.43653
5.5	-0.8866
5.5917	-1.5991
5.6833	-2.51992
5.775	-3.55905
5.8667	-4.61478
5.9583	-5.60369
6.05	-6.4922
6.1417	-7.27863
6.2333	-7.97436
6.325	-8.60206
6.4167	-9.15212
6.5083	-9.57995
6.6	-9.83428
6.6917	-9.87921
6.7833	-9.70826
6.875	-9.34661
6.9667	-8.8417
7.0583	-8.24383
7.15	-7.57951
7.2417	-6.8341
7.3333	-5.98858
7.425	-5.04044
7.5167	-4.00555
7.6083	-2.94987
7.7	-1.97184
7.7917	-1.16972
7.8833	-0.61312
7.975	-0.33467
8.0667	-0.34358
8.1583	-0.63945
8.25	-1.21185
8.3417	-2.02645
8.4333	-3.01172
8.525	-4.06866
8.6167	-5.09945
8.7083	-6.04044
8.8	-6.87764
8.8917	-7.61457
8.9833	-8.27157
9.075	-8.86261
9.1667	-9.36013
9.2583	-9.71383
9.35	-9.87714
9.4417	-9.82627
9.5333	-9.56937
9.625	-9.14356
9.7167	-8.60083
9.8083	-7.98536
9.9	-7.30576
9.9917	-6.5401
10.0833	-5.67819
10.175	-4.71753
10.2667	-3.70332
10.3583	-2.73814
10.45	-1.94861
10.5417	-1.41424
10.6333	-1.16934
10.725	-1.23485
10.8167	-1.61485
10.9083	-2.28634
11	-3.18353
11.0917	-4.18849
11.1833	-5.20342
11.275	-6.1831
11.3667	-7.08373
11.4583	-7.88283
11.55	-8.60082
11.6417	-9.24705
11.7333	-9.78064
11.825	-10.1368
11.9167	-10.2595
12.0083	-10.1233
12.1	-9.74073
12.1917	-9.15765
12.2833	-8.4365
12.375	-7.63132
12.4667	-6.7587
12.5583	-5.79522
12.65	-4.70166
12.7417	-3.46363
12.8333	-2.13394
12.925	-0.79881
13.0167	0.44203
13.1083	1.50098
13.2	2.32104
13.2917	2.91702
13.3833	3.34203
13.475	3.63497
13.5667	3.83273
13.6583	3.98362
13.75	4.09431
13.8417	4.15921
13.9333	4.17888
14.025	4.15277
14.1167	4.0683
14.2083	3.91546
14.3	3.66035
14.3917	3.32433
14.4833	2.72635
14.575	1.59625
14.6667	0.0162
14.7583	-1.74934
14.85	-3.39636
14.9417	-4.75853
15.0333	-5.78246
15.125	-6.50732
15.2167	-6.8894
15.3083	-6.91704
15.4	-6.79885
15.4917	-6.74844
15.5833	-6.96655
15.675	-7.68101
15.7667	-8.99409
15.8583	-10.7367
15.95	-12.4531
16.0417	-13.9462
16.1333	-15.1428
16.225	-15.9694
16.3167	-16.3933
16.4083	-16.4089
16.5	-16.0276
16.5917	-15.3025
16.6833	-14.2597
16.775	-13.0466
16.8667	-12.0691
16.9583	-11.3937
17.05	-10.7926
17.1417	-10.0309
17.2333	-9.09741
17.325	-8.22572
17.4167	-7.71847
17.5083	-7.61617
17.6	-7.537
17.6917	-7.33158
17.7833	-7.08105
17.875	-6.87501
17.9667	-7.00534
18.0583	-7.7532
18.15	-9.14857
18.2417	-10.7603
18.3333	-12.2795
18.425	-13.6155
18.5167	-14.6433
18.6083	-15.2979
18.7	-15.5307
18.7917	-15.334
18.8833	-14.7132
18.975	-13.7142
19.0667	-12.3988
19.1583	-10.8895
19.25	-9.27792
19.3417	-7.8374
19.4333	-7.02211
19.525	-6.84629
19.6167	-7.03917
19.7083	-7.29684
19.8	-7.512
19.8917	-7.6053
19.9833	-7.68338
20.075	-8.14132
20.1667	-8.98745
20.2583	-9.92535
20.35	-10.7068
20.4417	-11.3143
20.5333	-11.9715
20.625	-12.9171
20.7167	-14.1279
20.8083	-15.204
20.9	-15.9625
20.9917	-16.3838
21.0833	-16.4087
21.175	-16.0261
21.2667	-15.2357
21.3583	-14.07
21.45	-12.5942
21.5417	-10.8902
21.6333	-9.10264
21.725	-7.69196
21.8167	-6.89013
21.9083	-6.62041
22	-6.66159
22.0917	-6.7976
22.1833	-6.8168
22.275	-6.491
22.3667	-5.81201
22.4583	-4.837
22.55	-3.52323
22.6417	-1.90592
22.7333	-0.12772
22.825	1.5182
22.9167	2.75023
23.0083	3.43695
23.1	3.81279
23.1917	4.11316
23.2833	4.31745
23.375	4.46049
23.4667	4.55712
23.5583	4.62579
23.65	4.67233
23.7417	4.70599
23.8333	4.72866
23.925	4.7454
24.0167	4.75655
24.1083	4.76504
24.2	4.77053
24.2917	4.77491
24.3833	4.77763
24.475	4.77996
24.5667	4.78128
24.6583	4.78255
24.75	4.78319
24.8417	4.78394
24.9333	4.78423
25.025	4.78469
25.1167	4.78482
25.2083	4.78514
25.3	4.78518
25.3917	4.7854
25.4833	4.78542
25.575	4.7856
25.6667	4.78559
25.7583	4.78574
25.85	4.78573
25.9417	4.78587
26.0333	4.78585
26.125	4.78597
26.2167	4.78596
26.3083	4.78608
26.4	4.78607
26.4917	4.78617
26.5833	4.78617
26.675	4.78627
26.7667	4.78627
26.8583	4.78637
26.95	4.78637
27.0417	4.78647
27.1333	4.78647
27.225	4.78656
27.3167	4.78657
27.4083	4.78666
27.5	4.78667
27.5917	4.78676
27.6833	4.78677
27.775	4.78686
27.8667	4.78687
27.9583	4.78695
28.05	4.78697
28.1417	4.78705
28.2333	4.78706
28.325	4.78715
28.4167	4.78716
28.5083	4.78724
28.6	4.78725
28.6917	4.78733
28.7833	4.78734
28.875	4.78742
28.9667	4.78742
29.0583	4.7875
29.15	4.7875
29.2417	4.77965
29.3333	4.75694
29.425	4.72273
29.5167	4.6819
29.6083	4.64114
29.7	4.60682
29.7917	4.58412
29.8833	4.57612
29.975	4.57607
30.0667	4.5759
30.1583	4.57577
30.25	4.57548
30.3417	4.5752
30.4333	4.57472
30.525	4.57419
30.6167	4.57339
30.7083	4.57246
30.8	4.57111
30.8917	4.5695
30.9833	4.56727
31.075	4.56453
31.1667	4.56082
31.2583	4.55618
31.35	4.55
31.4417	4.5422
31.5333	4.53189
31.625	4.51876
31.7167	4.50152
31.8083	4.47944
31.9	4.45049
31.9917	4.41331
32.0833	4.36455
32.175	4.30181
32.2667	4.21928
32.3583	4.11709
32.45	3.99112
32.5417	3.81987
32.6333	3.58199
32.725	3.24774
32.8167	2.79503
32.9083	2.21194
33	1.47917

## Sheet: Fig. 4b
Fig.4b Electrostatic potential along z axis of Bi2S3/Ti3C2O2
Z (Å)	Potential (eV)
0	1.79262
0.0917	0.89857
0.1833	-0.14291
0.275	-1.30051
0.3667	-2.50549
0.4583	-3.6779
0.55	-4.75471
0.6417	-5.70729
0.7333	-6.53937
0.825	-7.2697
0.9167	-7.92257
1.0083	-8.48583
1.1	-8.91408
1.1917	-9.15869
1.2833	-9.18737
1.375	-8.99874
1.4667	-8.62157
1.5583	-8.10583
1.65	-7.5008
1.7417	-6.82928
1.8333	-6.07367
1.925	-5.21863
2.0167	-4.26309
2.1083	-3.2287
2.2	-2.18691
2.2917	-1.23771
2.3833	-0.47634
2.475	0.03255
2.5667	0.26098
2.6583	0.20147
2.75	-0.14416
2.8417	-0.76376
2.9333	-1.61833
3.025	-2.63194
3.1167	-3.70374
3.2083	-4.73853
3.3	-5.67891
3.3917	-6.51526
3.4833	-7.25206
3.575	-7.91188
3.6667	-8.50375
3.7583	-8.99559
3.85	-9.33564
3.9417	-9.47925
4.0333	-9.40565
4.125	-9.12684
4.2167	-8.68197
4.3083	-8.12307
4.4	-7.49031
4.4917	-6.78604
4.5833	-5.98626
4.675	-5.08275
4.7667	-4.07919
4.8583	-3.0183
4.95	-1.98873
5.0417	-1.09282
5.1333	-0.41573
5.225	-0.00591
5.3167	0.11899
5.4083	-0.04445
5.5	-0.49177
5.5917	-1.2019
5.6833	-2.12037
5.775	-3.15749
5.8667	-4.21115
5.9583	-5.19832
6.05	-6.08498
6.1417	-6.86986
6.2333	-7.56394
6.325	-8.19028
6.4167	-8.73891
6.5083	-9.16561
6.6	-9.41868
6.6917	-9.46258
6.7833	-9.29036
6.875	-8.92753
6.9667	-8.42108
7.0583	-7.82167
7.15	-7.1554
7.2417	-6.40803
7.3333	-5.56015
7.425	-4.60967
7.5167	-3.57209
7.6083	-2.5138
7.7	-1.53281
7.7917	-0.72782
7.8833	-0.16807
7.975	0.11337
8.0667	0.10767
8.1583	-0.18523
8.25	-0.75453
8.3417	-1.56636
8.4333	-2.54874
8.525	-3.60317
8.6167	-4.63139
8.7083	-5.57026
8.8	-6.40536
8.8917	-7.14077
8.9833	-7.79637
9.075	-8.38665
9.1667	-8.88348
9.2583	-9.23697
9.35	-9.39983
9.4417	-9.34859
9.5333	-9.09055
9.625	-8.66325
9.7167	-8.11792
9.8083	-7.49935
9.9	-6.81559
9.9917	-6.04536
10.0833	-5.17882
10.175	-4.21606
10.2667	-3.19647
10.3583	-2.21908
10.45	-1.41204
10.5417	-0.86365
10.6333	-0.60494
10.725	-0.6649
10.8167	-1.06807
10.9083	-1.78095
11	-2.72583
11.0917	-3.78273
11.1833	-4.83981
11.275	-5.83775
11.3667	-6.74204
11.4583	-7.59977
11.55	-8.42985
11.6417	-9.18621
11.7333	-9.78986
11.825	-10.1624
11.9167	-10.2503
12.0083	-10.038
12.1	-9.5495
12.1917	-8.84309
12.2833	-7.9933
12.375	-7.06566
12.4667	-6.08236
12.5583	-5.01724
12.65	-3.83738
12.7417	-2.55766
12.8333	-1.23191
12.925	0.05002
13.0167	1.19307
13.1083	2.13604
13.2	2.87691
13.2917	3.4706
13.3833	3.92464
13.475	4.23401
13.5667	4.43476
13.6583	4.56983
13.75	4.65815
13.8417	4.68376
13.9333	4.63512
14.025	4.49787
14.1167	4.24233
14.2083	3.85512
14.3	3.30064
14.3917	2.26846
14.4833	0.65331
14.575	-1.30398
14.6667	-3.26302
14.7583	-4.92025
14.85	-6.25414
14.9417	-7.53626
15.0333	-8.90863
15.125	-10.3209
15.2167	-11.5956
15.3083	-12.58
15.4	-13.249
15.4917	-13.7684
15.5833	-14.362
15.675	-15.1172
15.7667	-15.7562
15.8583	-15.9999
15.95	-15.8475
16.0417	-15.279
16.1333	-14.314
16.225	-13.0012
16.3167	-11.4361
16.4083	-9.7395
16.5	-8.04823
16.5917	-6.80301
16.6833	-6.26712
16.775	-6.25586
16.8667	-6.44221
16.9583	-6.58414
17.05	-6.5888
17.1417	-6.50014
17.2333	-6.53747
17.325	-6.65962
17.4167	-6.77631
17.5083	-6.85263
17.6	-6.88468
17.6917	-7.07979
17.7833	-7.73781
17.875	-9.01062
17.9667	-10.6034
18.0583	-12.1043
18.15	-13.4137
18.2417	-14.4213
18.3333	-15.0539
18.425	-15.2634
18.5167	-15.0398
18.6083	-14.3955
18.7	-13.3789
18.7917	-12.0686
18.8833	-10.5669
18.975	-8.9914
19.0667	-7.78143
19.1583	-7.17449
19.25	-6.98547
19.3417	-6.91461
19.4333	-6.78609
19.525	-6.63112
19.6167	-6.49413
19.7083	-6.45764
19.8	-6.5368
19.8917	-6.47671
19.9833	-6.25677
20.075	-6.00874
20.1667	-6.00948
20.2583	-6.58908
20.35	-7.89964
20.4417	-9.62123
20.5333	-11.3373
20.625	-12.9288
20.7167	-14.2632
20.8083	-15.2526
20.9	-15.8438
20.9917	-16.0264
21.0833	-15.8074
21.175	-15.2049
21.2667	-14.5598
21.3583	-14.0725
21.45	-13.5928
21.5417	-12.881
21.6333	-11.8021
21.725	-10.4173
21.8167	-8.90514
21.9083	-7.43963
22	-6.06056
22.0917	-4.62055
22.1833	-2.85303
22.275	-0.80651
22.3667	1.16939
22.4583	2.74168
22.55	3.71165
22.6417	4.28027
22.7333	4.73008
22.825	5.05249
22.9167	5.28325
23.0083	5.44617
23.1	5.56405
23.1917	5.64728
23.2833	5.70822
23.375	5.75108
23.4667	5.78295
23.5583	5.80512
23.65	5.82198
23.7417	5.83345
23.8333	5.84251
23.925	5.84843
24.0167	5.85337
24.1083	5.85637
24.2	5.85914
24.2917	5.86063
24.3833	5.86224
24.475	5.86291
24.5667	5.86391
24.6583	5.86418
24.75	5.86482
24.8417	5.86487
24.9333	5.86534
25.025	5.86528
25.1167	5.86564
25.2083	5.86552
25.3	5.86582
25.3917	5.86569
25.4833	5.86594
25.575	5.86579
25.6667	5.86603
25.7583	5.86589
25.85	5.8661
25.9417	5.86595
26.0333	5.86616
26.125	5.86602
26.2167	5.86622
26.3083	5.86608
26.4	5.86627
26.4917	5.86614
26.5833	5.86632
26.675	5.8662
26.7667	5.86637
26.8583	5.86626
26.95	5.86643
27.0417	5.86631
27.1333	5.86648
27.225	5.86638
27.3167	5.86653
27.4083	5.86643
27.5	5.86659
27.5917	5.86649
27.6833	5.86664
27.775	5.86655
27.8667	5.8667
27.9583	5.86661
28.05	5.86675
28.1417	5.86666
28.2333	5.8668
28.325	5.86672
28.4167	5.86686
28.5083	5.86678
28.6	5.86691
28.6917	5.86683
28.7833	5.86696
28.875	5.86688
28.9667	5.867
29.0583	5.8309
29.15	5.72762
29.2417	5.57147
29.3333	5.38572
29.425	5.19979
29.5167	5.0438
29.6083	4.94031
29.7	4.90433
29.7917	4.9042
29.8833	4.9042
29.975	4.90401
30.0667	4.90394
30.1583	4.90367
30.25	4.90347
30.3417	4.90305
30.4333	4.90265
30.525	4.90198
30.6167	4.90125
30.7083	4.90016
30.8	4.89888
30.8917	4.89711
30.9833	4.89492
31.075	4.89198
31.1667	4.88828
31.2583	4.88343
31.35	4.87722
31.4417	4.86914
31.5333	4.85874
31.625	4.84528
31.7167	4.82786
31.8083	4.80535
31.9	4.77612
31.9917	4.73837
32.0833	4.68917
32.175	4.62569
32.2667	4.54252
32.3583	4.43938
32.45	4.31254
32.5417	4.1401
32.6333	3.90112
32.725	3.56546
32.8167	3.11145
32.9083	2.5268
33	1.79262

## Sheet: Fig. 4e
Fig.4e Electronic band gap structure of Bi2S3/Ti3C2F2
		Ti	C	MXene	F	Bi	S	BiS
0	-57.8055	1.984	0	1.984	0	0	0	0
0.0654	-57.8052	1.98	0	1.98	0	0	0	0
0.1308	-57.8043	1.982	0	1.982	0	0	0	0
0.1962	-57.8033	1.994	0	1.994	0	0	0	0
0.26161	-57.8027	1.978	0	1.978	0	0	0	0
0.26161	-57.8027	1.978	0	1.978	0	0	0	0
0.31009	-57.8026	1.977	0	1.977	0	0	0	0
0.35858	-57.8026	1.974	0	1.974	0	0	0	0
0.40706	-57.8025	1.977	0	1.977	0	0	0	0
0.45555	-57.8025	1.978	0	1.978	0	0	0	0
0.45555	-57.8025	1.978	0	1.978	0	0	0	0
0.52095	-57.8029	1.978	0	1.978	0	0	0	0
0.58635	-57.8038	1.982	0	1.982	0	0	0	0
0.65175	-57.8045	1.988	0	1.988	0	0	0	0
0.71715	-57.8048	1.986	0	1.986	0	0	0	0
0.71715	-57.8048	1.986	0	1.986	0	0	0	0
0.76564	-57.8049	1.992	0	1.992	0	0	0	0
0.81413	-57.8051	1.988	0	1.988	0	0	0	0
0.86261	-57.8054	1.984	0	1.984	0	0	0	0
0.9111	-57.8055	1.984	0	1.984	0	0	0	0
#	Band	--	--	--	--	--	--	--
0.9111	-57.8022	1.981	0	1.981	0	0	0	0
0.86261	-57.802	1.985	0	1.985	0	0	0	0
0.81413	-57.8016	1.98	0	1.98	0	0	0	0
0.76564	-57.8009	1.982	0	1.982	0	0	0	0
0.71715	-57.8005	1.981	0	1.981	0	0	0	0
0.71715	-57.8005	1.981	0	1.981	0	0	0	0
0.65175	-57.8001	1.982	0	1.982	0	0	0	0
0.58635	-57.7992	1.979	0	1.979	0	0	0	0
0.52095	-57.7981	1.979	0	1.979	0	0	0	0
0.45555	-57.7977	1.981	0	1.981	0	0	0	0
0.45555	-57.7977	1.981	0	1.981	0	0	0	0
0.40706	-57.7978	1.98	0	1.98	0	0	0	0
0.35858	-57.7981	1.981	0	1.981	0	0	0	0
0.31009	-57.7983	1.99	0	1.99	0	0	0	0
0.26161	-57.7984	1.978	0	1.978	0	0	0	0
0.26161	-57.7984	1.978	0	1.978	0	0	0	0
0.1962	-57.7989	1.983	0	1.983	0	0	0	0
0.1308	-57.8007	1.986	0	1.986	0	0	0	0
0.0654	-57.8018	1.978	0	1.978	0	0	0	0
0	-57.8022	1.981	0	1.981	0	0	0	0
#	Band	--	--	--	--	--	--	--
0	-57.7978	1.982	0	1.982	0	0	0	0
0.0654	-57.7977	1.982	0	1.982	0	0	0	0
0.1308	-57.7976	1.984	0	1.984	0	0	0	0
0.1962	-57.7977	1.985	0	1.985	0	0	0	0
0.26161	-57.7966	1.983	0	1.983	0	0	0	0
0.26161	-57.7966	1.983	0	1.983	0	0	0	0
0.31009	-57.7964	1.992	0	1.992	0	0	0	0
0.35858	-57.7961	1.982	0	1.982	0	0	0	0
0.40706	-57.7955	1.981	0	1.981	0	0	0	0
0.45555	-57.7951	1.99	0	1.99	0	0	0	0
0.45555	-57.7951	1.99	0	1.99	0	0	0	0
0.52095	-57.7966	1.982	0	1.982	0	0	0	0
0.58635	-57.798	1.984	0	1.984	0	0	0	0
0.65175	-57.7988	1.978	0	1.978	0	0	0	0
0.71715	-57.7991	1.987	0	1.987	0	0	0	0
0.71715	-57.7991	1.987	0	1.987	0	0	0	0
0.76564	-57.7991	1.991	0	1.991	0	0	0	0
0.81413	-57.7986	1.982	0	1.982	0	0	0	0
0.86261	-57.7981	1.984	0	1.984	0	0	0	0
0.9111	-57.7978	1.982	0	1.982	0	0	0	0
#	Band	--	--	--	--	--	--	--
0.9111	-57.7924	1.985	0	1.985	0	0	0	0
0.86261	-57.7941	1.984	0	1.984	0	0	0	0
0.81413	-57.7959	1.974	0	1.974	0	0	0	0
0.76564	-57.7976	1.982	0	1.982	0	0	0	0
0.71715	-57.7985	1.988	0	1.988	0	0	0	0
0.71715	-57.7985	1.988	0	1.988	0	0	0	0
0.65175	-57.7982	1.985	0	1.985	0	0	0	0
0.58635	-57.7971	1.984	0	1.984	0	0	0	0
0.52095	-57.7954	1.981	0	1.981	0	0	0	0
0.45555	-57.794	1.987	0	1.987	0	0	0	0
0.45555	-57.794	1.987	0	1.987	0	0	0	0
0.40706	-57.7942	1.982	0	1.982	0	0	0	0
0.35858	-57.7948	1.975	0	1.975	0	0	0	0
0.31009	-57.7952	1.98	0	1.98	0	0	0	0
0.26161	-57.7954	1.979	0	1.979	0	0	0	0
0.26161	-57.7954	1.979	0	1.979	0	0	0	0
0.1962	-57.7929	1.982	0	1.982	0	0	0	0
0.1308	-57.7912	1.986	0	1.986	0	0	0	0
0.0654	-57.7921	1.979	0	1.979	0	0	0	0
0	-57.7924	1.985	0	1.985	0	0	0	0
#	Band	--	--	--	--	--	--	--
0	-57.7916	1.984	0	1.984	0	0	0	0
0.0654	-57.7913	1.977	0	1.977	0	0	0	0
0.1308	-57.7908	1.979	0	1.979	0	0	0	0
0.1962	-57.7903	1.979	0	1.979	0	0	0	0
0.26161	-57.7903	1.987	0	1.987	0	0	0	0
0.26161	-57.7903	1.987	0	1.987	0	0	0	0
0.31009	-57.7909	1.986	0	1.986	0	0	0	0
0.35858	-57.7917	1.987	0	1.987	0	0	0	0
0.40706	-57.7925	1.978	0	1.978	0	0	0	0
0.45555	-57.7926	1.987	0	1.987	0	0	0	0
0.45555	-57.7926	1.987	0	1.987	0	0	0	0
0.52095	-57.792	1.984	0	1.984	0	0	0	0
0.58635	-57.7905	1.983	0	1.983	0	0	0	0
0.65175	-57.7892	1.979	0	1.979	0	0	0	0
0.71715	-57.7888	1.986	0	1.986	0	0	0	0
0.71715	-57.7888	1.986	0	1.986	0	0	0	0
0.76564	-57.789	1.984	0	1.984	0	0	0	0
0.81413	-57.7895	1.987	0	1.987	0	0	0	0
0.86261	-57.7902	1.98	0	1.98	0	0	0	0
0.9111	-57.7916	1.984	0	1.984	0	0	0	0
#	Band	--	--	--	--	--	--	--
0.9111	-57.79	1.989	0	1.989	0	0	0	0
0.86261	-57.7895	1.985	0	1.985	0	0	0	0
0.81413	-57.7878	1.978	0	1.978	0	0	0	0
0.76564	-57.7864	1.986	0	1.986	0	0	0	0
0.71715	-57.7858	1.979	0	1.979	0	0	0	0
0.71715	-57.7858	1.979	0	1.979	0	0	0	0
0.65175	-57.7863	1.984	0	1.984	0	0	0	0
0.58635	-57.7878	1.984	0	1.984	0	0	0	0
0.52095	-57.7905	1.979	0	1.979	0	0	0	0
0.45555	-57.7923	1.979	0	1.979	0	0	0	0
0.45555	-57.7923	1.979	0	1.979	0	0	0	0
0.40706	-57.7919	1.988	0	1.988	0	0	0	0
0.35858	-57.7906	1.987	0	1.987	0	0	0	0
0.31009	-57.7894	1.984	0	1.984	0	0	0	0
0.26161	-57.7896	1.978	0	1.978	0	0	0	0
0.26161	-57.7896	1.978	0	1.978	0	0	0	0
0.1962	-57.7895	1.981	0	1.981	0	0	0	0
0.1308	-57.7897	1.991	0	1.991	0	0	0	0
0.0654	-57.7899	1.986	0	1.986	0	0	0	0
0	-57.79	1.989	0	1.989	0	0	0	0
#	Band	--	--	--	--	--	--	--
0	-57.7857	1.978	0	1.978	0	0	0	0
0.0654	-57.7867	1.974	0	1.974	0	0	0	0
0.1308	-57.7884	1.989	0	1.989	0	0	0	0
0.1962	-57.7889	1.985	0	1.985	0	0	0	0
0.26161	-57.7875	1.983	0	1.983	0	0	0	0
0.26161	-57.7875	1.983	0	1.983	0	0	0	0
0.31009	-57.7889	1.987	0	1.987	0	0	0	0
0.35858	-57.7896	1.984	0	1.984	0	0	0	0
0.40706	-57.7909	1.984	0	1.984	0	0	0	0
0.45555	-57.7916	1.977	0	1.977	0	0	0	0
0.45555	-57.7916	1.977	0	1.977	0	0	0	0
0.52095	-57.7895	1.983	0	1.983	0	0	0	0
0.58635	-57.7869	1.982	0	1.982	0	0	0	0
0.65175	-57.7856	1.982	0	1.982	0	0	0	0
0.71715	-57.7855	1.986	0	1.986	0	0	0	0
0.71715	-57.7855	1.986	0	1.986	0	0	0	0
0.76564	-57.7855	1.974	0	1.974	0	0	0	0
0.81413	-57.7856	1.978	0	1.978	0	0	0	0
0.86261	-57.7857	1.98	0	1.98	0	0	0	0
0.9111	-57.7857	1.978	0	1.978	0	0	0	0
#	Band	--	--	--	--	--	--	--
0.9111	-57.7815	1.984	0	1.984	0	0	0	0
0.86261	-57.7814	1.981	0	1.981	0	0	0	0
0.81413	-57.7811	1.982	0	1.982	0	0	0	0
0.76564	-57.7806	1.98	0	1.98	0	0	0	0
0.71715	-57.7802	1.977	0	1.977	0	0	0	0
0.71715	-57.7802	1.977	0	1.977	0	0	0	0
0.65175	-57.783	1.977	0	1.977	0	0	0	0
0.58635	-57.7861	1.99	0	1.99	0	0	0	0
0.52095	-57.7887	1.987	0	1.987	0	0	0	0
0.45555	-57.7893	1.982	0	1.982	0	0	0	0
0.45555	-57.7893	1.982	0	1.982	0	0	0	0
0.40706	-57.7893	1.983	0	1.983	0	0	0	0
0.35858	-57.789	1.982	0	1.982	0	0	0	0
0.31009	-57.7876	1.978	0	1.978	0	0	0	0
0.26161	-57.7867	1.987	0	1.987	0	0	0	0
0.26161	-57.7867	1.987	0	1.987	0	0	0	0
0.1962	-57.7882	1.979	0	1.979	0	0	0	0
0.1308	-57.7881	1.981	0	1.981	0	0	0	0
0.0654	-57.7845	1.982	0	1.982	0	0	0	0
0	-57.7815	1.984	0	1.984	0	0	0	0
#	Band	--	--	--	--	--	--	--
0	-57.7786	1.982	0	1.982	0	0	0	0
0.0654	-57.7794	1.98	0	1.98	0	0	0	0
0.1308	-57.7813	1.984	0	1.984	0	0	0	0
0.1962	-57.7839	1.98	0	1.98	0	0	0	0
0.26161	-57.7863	1.983	0	1.983	0	0	0	0
0.26161	-57.7863	1.983	0	1.983	0	0	0	0
0.31009	-57.7852	1.98	0	1.98	0	0	0	0
0.35858	-57.7836	1.98	0	1.98	0	0	0	0
0.40706	-57.7824	1.98	0	1.98	0	0	0	0
0.45555	-57.7819	1.984	0	1.984	0	0	0	0
0.45555	-57.7819	1.984	0	1.984	0	0	0	0
0.52095	-57.783	1.99	0	1.99	0	0	0	0
0.58635	-57.784	1.977	0	1.977	0	0	0	0
0.65175	-57.7818	1.986	0	1.986	0	0	0	0
0.71715	-57.7793	1.986	0	1.986	0	0	0	0
0.71715	-57.7793	1.986	0	1.986	0	0	0	0
0.76564	-57.7788	1.986	0	1.986	0	0	0	0
0.81413	-57.7786	1.982	0	1.982	0	0	0	0
0.86261	-57.7786	1.985	0	1.985	0	0	0	0
0.9111	-57.7786	1.982	0	1.982	0	0	0	0
#	Band	--	--	--	--	--	--	--
0.9111	-57.7782	1.991	0	1.991	0	0	0	0
0.86261	-57.7781	1.986	0	1.986	0	0	0	0
0.81413	-57.778	1.982	0	1.982	0	0	0	0
0.76564	-57.7786	1.986	0	1.986	0	0	0	0
0.71715	-57.7785	1.986	0	1.986	0	0	0	0
0.71715	-57.7785	1.986	0	1.986	0	0	0	0
0.65175	-57.7798	1.988	0	1.988	0	0	0	0
0.58635	-57.7809	1.988	0	1.988	0	0	0	0
0.52095	-57.7813	1.988	0	1.988	0	0	0	0
0.45555	-57.7812	1.986	0	1.986	0	0	0	0
0.45555	-57.7812	1.986	0	1.986	0	0	0	0
0.40706	-57.7815	1.982	0	1.982	0	0	0	0
0.35858	-57.7822	1.987	0	1.987	0	0	0	0
0.31009	-57.7836	1.98	0	1.98	0	0	0	0
0.26161	-57.7848	1.977	0	1.977	0	0	0	0
0.26161	-57.7848	1.977	0	1.977	0	0	0	0
0.1962	-57.7831	1.989	0	1.989	0	0	0	0
0.1308	-57.7807	1.98	0	1.98	0	0	0	0
0.0654	-57.7774	1.985	0	1.985	0	0	0	0
0	-57.7782	1.991	0	1.991	0	0	0	0
#	Band	--	--	--	--	--	--	--
0	-57.7769	1.982	0	1.982	0	0	0	0
0.0654	-57.7772	1.986	0	1.986	0	0	0	0
0.1308	-57.78	1.987	0	1.987	0	0	0	0
0.1962	-57.7823	1.983	0	1.983	0	0	0	0
0.26161	-57.7828	1.984	0	1.984	0	0	0	0
0.26161	-57.7828	1.984	0	1.984	0	0	0	0
0.31009	-57.7825	1.989	0	1.989	0	0	0	0
0.35858	-57.7815	1.984	0	1.984	0	0	0	0
0.40706	-57.7803	1.99	0	1.99	0	0	0	0
0.45555	-57.7798	1.986	0	1.986	0	0	0	0
0.45555	-57.7798	1.986	0	1.986	0	0	0	0
0.52095	-57.7783	1.981	0	1.981	0	0	0	0
0.58635	-57.7764	1.987	0	1.987	0	0	0	0
0.65175	-57.7767	1.982	0	1.982	0	0	0	0
0.71715	-57.778	1.978	0	1.978	0	0	0	0
0.71715	-57.778	1.978	0	1.978	0	0	0	0
0.76564	-57.7778	1.992	0	1.992	0	0	0	0
0.81413	-57.7776	1.986	0	1.986	0	0	0	0
0.86261	-57.7771	1.99	0	1.99	0	0	0	0
0.9111	-57.7769	1.982	0	1.982	0	0	0	0
#	Band	--	--	--	--	--	--	--
0.9111	-57.7753	1.987	0	1.987	0	0	0	0
0.86261	-57.7762	1.986	0	1.986	0	0	0	0
0.81413	-57.7771	1.987	0	1.987	0	0	0	0
0.76564	-57.7772	1.991	0	1.991	0	0	0	0
0.71715	-57.7769	1.978	0	1.978	0	0	0	0
0.71715	-57.7769	1.978	0	1.978	0	0	0	0
0.65175	-57.7745	1.983	0	1.983	0	0	0	0
0.58635	-57.7758	1.989	0	1.989	0	0	0	0
0.52095	-57.7772	1.987	0	1.987	0	0	0	0
0.45555	-57.7778	1.99	0	1.99	0	0	0	0
0.45555	-57.7778	1.99	0	1.99	0	0	0	0
0.40706	-57.7779	1.991	0	1.991	0	0	0	0
0.35858	-57.7783	1.984	0	1.984	0	0	0	0
0.31009	-57.7786	1.98	0	1.98	0	0	0	0
0.26161	-57.7788	1.98	0	1.98	0	0	0	0
0.26161	-57.7788	1.98	0	1.98	0	0	0	0
0.1962	-57.7782	1.982	0	1.982	0	0	0	0
0.1308	-57.7769	1.978	0	1.978	0	0	0	0
0.0654	-57.7764	1.99	0	1.99	0	0	0	0
0	-57.7753	1.987	0	1.987	0	0	0	0
#	Band	--	--	--	--	--	--	--
0	-57.7751	1.985	0	1.985	0	0	0	0
0.0654	-57.7751	1.992	0	1.992	0	0	0	0
0.1308	-57.7734	1.975	0	1.975	0	0	0	0
0.1962	-57.7714	1.984	0	1.984	0	0	0	0
0.26161	-57.7705	1.982	0	1.982	0	0	0	0
0.26161	-57.7705	1.982	0	1.982	0	0	0	0
0.31009	-57.7705	1.994	0	1.994	0	0	0	0
0.35858	-57.7704	1.988	0	1.988	0	0	0	0
0.40706	-57.7702	1.978	0	1.978	0	0	0	0
0.45555	-57.7699	1.987	0	1.987	0	0	0	0
0.45555	-57.7699	1.987	0	1.987	0	0	0	0
0.52095	-57.7711	1.986	0	1.986	0	0	0	0
0.58635	-57.7731	1.982	0	1.982	0	0	0	0
0.65175	-57.7741	1.988	0	1.988	0	0	0	0
0.71715	-57.775	1.987	0	1.987	0	0	0	0
0.71715	-57.775	1.987	0	1.987	0	0	0	0
0.76564	-57.7749	1.982	0	1.982	0	0	0	0
0.81413	-57.7751	1.98	0	1.98	0	0	0	0
0.86261	-57.7752	1.987	0	1.987	0	0	0	0
0.9111	-57.7751	1.985	0	1.985	0	0	0	0
#	Band	--	--	--	--	--	--	--
0.9111	-57.7748	1.986	0	1.986	0	0	0	0
0.86261	-57.7737	1.984	0	1.984	0	0	0	0
0.81413	-57.7736	1.985	0	1.985	0	0	0	0
0.76564	-57.7745	1.983	0	1.983	0	0	0	0
0.71715	-57.7748	1.984	0	1.984	0	0	0	0
0.71715	-57.7748	1.984	0	1.984	0	0	0	0
0.65175	-57.7733	1.985	0	1.985	0	0	0	0
0.58635	-57.7703	1.984	0	1.984	0	0	0	0
0.52095	-57.7696	1.987	0	1.987	0	0	0	0
0.45555	-57.7697	1.978	0	1.978	0	0	0	0
0.45555	-57.7697	1.978	0	1.978	0	0	0	0
0.40706	-57.7692	1.985	0	1.985	0	0	0	0
0.35858	-57.7686	1.983	0	1.983	0	0	0	0
0.31009	-57.768	1.982	0	1.982	0	0	0	0
0.26161	-57.7677	1.985	0	1.985	0	0	0	0
0.26161	-57.7677	1.985	0	1.985	0	0	0	0
0.1962	-57.7683	1.979	0	1.979	0	0	0	0
0.1308	-57.7705	1.985	0	1.985	0	0	0	0
0.0654	-57.7747	1.981	0	1.981	0	0	0	0
0	-57.7748	1.986	0	1.986	0	0	0	0
#	Band	--	--	--	--	--	--	--
0	-57.7717	1.987	0	1.987	0	0	0	0
0.0654	-57.7705	1.983	0	1.983	0	0	0	0
0.1308	-57.7693	1.984	0	1.984	0	0	0	0
0.1962	-57.7669	1.987	0	1.987	0	0	0	0
0.26161	-57.7668	1.983	0	1.983	0	0	0	0
0.26161	-57.7668	1.983	0	1.983	0	0	0	0
0.31009	-57.7668	1.978	0	1.978	0	0	0	0
0.35858	-57.7668	1.988	0	1.988	0	0	0	0
0.40706	-57.7669	1.979	0	1.979	0	0	0	0
0.45555	-57.7671	1.988	0	1.988	0	0	0	0
0.45555	-57.7671	1.988	0	1.988	0	0	0	0
0.52095	-57.7683	1.982	0	1.982	0	0	0	0
0.58635	-57.7698	1.991	0	1.991	0	0	0	0
0.65175	-57.772	1.986	0	1.986	0	0	0	0
0.71715	-57.7717	1.98	0	1.98	0	0	0	0
0.71715	-57.7717	1.98	0	1.98	0	0	0	0
0.76564	-57.772	1.985	0	1.985	0	0	0	0
0.81413	-57.7727	1.983	0	1.983	0	0	0	0
0.86261	-57.7724	1.986	0	1.986	0	0	0	0
0.9111	-57.7717	1.987	0	1.987	0	0	0	0
#	Band	--	--	--	--	--	--	--
0.9111	-57.7709	1.986	0	1.986	0	0	0	0
0.86261	-57.7707	1.978	0	1.978	0	0	0	0
0.81413	-57.7704	1.987	0	1.987	0	0	0	0
0.76564	-57.7702	1.985	0	1.985	0	0	0	0
0.71715	-57.7708	1.986	0	1.986	0	0	0	0
0.71715	-57.7708	1.986	0	1.986	0	0	0	0
0.65175	-57.7704	1.982	0	1.982	0	0	0	0
0.58635	-57.7689	1.988	0	1.988	0	0	0	0
0.52095	-57.767	1.984	0	1.984	0	0	0	0
0.45555	-57.7665	1.988	0	1.988	0	0	0	0
0.45555	-57.7665	1.988	0	1.988	0	0	0	0
0.40706	-57.7662	1.988	0	1.988	0	0	0	0
0.35858	-57.765	1.995	0	1.995	0	0	0	0
0.31009	-57.7638	1.987	0	1.987	0	0	0	0
0.26161	-57.7636	1.986	0	1.986	0	0	0	0
0.26161	-57.7636	1.986	0	1.986	0	0	0	0
0.1962	-57.7663	1.985	0	1.985	0	0	0	0
0.1308	-57.7676	1.978	0	1.978	0	0	0	0
0.0654	-57.7693	1.986	0	1.986	0	0	0	0
0	-57.7709	1.986	0	1.986	0	0	0	0
#	Band	--	--	--	--	--	--	--
0	-57.7695	1.979	0	1.979	0	0	0	0
0.0654	-57.7685	1.987	0	1.987	0	0	0	0
0.1308	-57.7658	1.982	0	1.982	0	0	0	0
0.1962	-57.7638	1.994	0	1.994	0	0	0	0
0.26161	-57.7634	1.986	0	1.986	0	0	0	0
0.26161	-57.7634	1.986	0	1.986	0	0	0	0
0.31009	-57.7636	1.988	0	1.988	0	0	0	0
0.35858	-57.7645	1.985	0	1.985	0	0	0	0
0.40706	-57.7655	1.985	0	1.985	0	0	0	0
0.45555	-57.7659	1.983	0	1.983	0	0	0	0
0.45555	-57.7659	1.983	0	1.983	0	0	0	0
0.52095	-57.7656	1.989	0	1.989	0	0	0	0
0.58635	-57.7682	1.99	0	1.99	0	0	0	0
0.65175	-57.7697	1.984	0	1.984	0	0	0	0
0.71715	-57.7698	1.983	0	1.983	0	0	0	0
0.71715	-57.7698	1.983	0	1.983	0	0	0	0
0.76564	-57.7699	1.985	0	1.985	0	0	0	0
0.81413	-57.7689	1.986	0	1.986	0	0	0	0
0.86261	-57.769	1.991	0	1.991	0	0	0	0
0.9111	-57.7695	1.979	0	1.979	0	0	0	0
#	Band	--	--	--	--	--	--	--
0.9111	-57.769	1.988	0	1.988	0	0	0	0
0.86261	-57.7688	1.984	0	1.984	0	0	0	0
0.81413	-57.7686	1.987	0	1.987	0	0	0	0
0.76564	-57.7687	1.987	0	1.987	0	0	0	0
0.71715	-57.7685	1.987	0	1.987	0	0	0	0
0.71715	-57.7685	1.987	0	1.987	0	0	0	0
0.65175	-57.7687	1.981	0	1.981	0	0	0	0
0.58635	-57.7678	1.989	0	1.989	0	0	0	0
0.52095	-57.7645	1.985	0	1.985	0	0	0	0
0.45555	-57.7641	1.986	0	1.986	0	0	0	0
0.45555	-57.7641	1.986	0	1.986	0	0	0	0
0.40706	-57.764	1.987	0	1.987	0	0	0	0
0.35858	-57.7638	1.984	0	1.984	0	0	0	0
0.31009	-57.7632	1.988	0	1.988	0	0	0	0
0.26161	-57.7627	1.993	0	1.993	0	0	0	0
0.26161	-57.7627	1.993	0	1.993	0	0	0	0
0.1962	-57.7635	1.994	0	1.994	0	0	0	0
0.1308	-57.7651	1.986	0	1.986	0	0	0	0
0.0654	-57.7678	1.978	0	1.978	0	0	0	0
0	-57.769	1.988	0	1.988	0	0	0	0
#	Band	--	--	--	--	--	--	--
0	-57.7655	1.99	0	1.99	0	0	0	0
0.0654	-57.7652	1.992	0	1.992	0	0	0	0
0.1308	-57.7644	1.987	0	1.987	0	0	0	0
0.1962	-57.7626	1.991	0	1.991	0	0	0	0
0.26161	-57.7625	1.983	0	1.983	0	0	0	0
0.26161	-57.7625	1.983	0	1.983	0	0	0	0
0.31009	-57.7628	1.984	0	1.984	0	0	0	0
0.35858	-57.7629	1.983	0	1.983	0	0	0	0
0.40706	-57.763	1.988	0	1.988	0	0	0	0
0.45555	-57.763	1.98	0	1.98	0	0	0	0
0.45555	-57.763	1.98	0	1.98	0	0	0	0
0.52095	-57.7643	1.992	0	1.992	0	0	0	0
0.58635	-57.7653	1.983	0	1.983	0	0	0	0
0.65175	-57.7664	1.981	0	1.981	0	0	0	0
0.71715	-57.7673	1.982	0	1.982	0	0	0	0
0.71715	-57.7673	1.982	0	1.982	0	0	0	0
0.76564	-57.767	1.981	0	1.981	0	0	0	0
0.81413	-57.7676	1.984	0	1.984	0	0	0	0
0.86261	-57.7668	1.99	0	1.99	0	0	0	0
0.9111	-57.7655	1.99	0	1.99	0	0	0	0
#	Band	--	--	--	--	--	--	--
0.9111	-57.7651	1.987	0	1.987	0	0	0	0
0.86261	-57.7656	1.987	0	1.987	0	0	0	0
0.81413	-57.7663	1.988	0	1.988	0	0	0	0
0.76564	-57.7667	1.986	0	1.986	0	0	0	0
0.71715	-57.7664	1.982	0	1.982	0	0	0	0
0.71715	-57.7664	1.982	0	1.982	0	0	0	0
0.65175	-57.765	1.979	0	1.979	0	0	0	0
0.58635	-57.7625	1.984	0	1.984	0	0	0	0
0.52095	-57.7636	1.986	0	1.986	0	0	0	0
0.45555	-57.7627	1.988	0	1.988	0	0	0	0
0.45555	-57.7627	1.988	0	1.988	0	0	0	0
0.40706	-57.7627	1.984	0	1.984	0	0	0	0
0.35858	-57.7627	1.987	0	1.987	0	0	0	0
0.31009	-57.7625	1.993	0	1.993	0	0	0	0
0.26161	-57.7617	1.989	0	1.989	0	0	0	0
0.26161	-57.7617	1.989	0	1.989	0	0	0	0
0.1962	-57.7625	1.995	0	1.995	0	0	0	0
0.1308	-57.7641	1.988	0	1.988	0	0	0	0
0.0654	-57.7649	1.983	0	1.983	0	0	0	0
0	-57.7651	1.987	0	1.987	0	0	0	0
#	Band	--	--	--	--	--	--	--
0	-57.7638	1.981	0	1.981	0	0	0	0
0.0654	-57.7635	1.981	0	1.981	0	0	0	0
0.1308	-57.7627	1.988	0	1.988	0	0	0	0
0.1962	-57.7623	1.984	0	1.984	0	0	0	0
0.26161	-57.7614	1.982	0	1.982	0	0	0	0
0.26161	-57.7614	1.982	0	1.982	0	0	0	0
0.31009	-57.7613	1.981	0	1.981	0	0	0	0
0.35858	-57.7612	1.982	0	1.982	0	0	0	0
0.40706	-57.7613	1.983	0	1.983	0	0	0	0
0.45555	-57.7614	1.99	0	1.99	0	0	0	0
0.45555	-57.7614	1.99	0	1.99	0	0	0	0
0.52095	-57.7626	1.986	0	1.986	0	0	0	0
0.58635	-57.762	1.982	0	1.982	0	0	0	0
0.65175	-57.7612	1.986	0	1.986	0	0	0	0
0.71715	-57.7609	1.985	0	1.985	0	0	0	0
0.71715	-57.7609	1.985	0	1.985	0	0	0	0
0.76564	-57.761	1.984	0	1.984	0	0	0	0
0.81413	-57.7612	1.979	0	1.979	0	0	0	0
0.86261	-57.7624	1.98	0	1.98	0	0	0	0
0.9111	-57.7638	1.981	0	1.981	0	0	0	0
#	Band	--	--	--	--	--	--	--
0.9111	-57.7617	1.988	0	1.988	0	0	0	0
0.86261	-57.7615	1.984	0	1.984	0	0	0	0
0.81413	-57.7607	1.993	0	1.993	0	0	0	0
0.76564	-57.7594	1.983	0	1.983	0	0	0	0
0.71715	-57.7589	1.988	0	1.988	0	0	0	0
0.71715	-57.7589	1.988	0	1.988	0	0	0	0
0.65175	-57.7594	1.982	0	1.982	0	0	0	0
0.58635	-57.7614	1.987	0	1.987	0	0	0	0
0.52095	-57.7603	1.986	0	1.986	0	0	0	0
0.45555	-57.7608	1.988	0	1.988	0	0	0	0
0.45555	-57.7608	1.988	0	1.988	0	0	0	0
0.40706	-57.7609	1.985	0	1.985	0	0	0	0
0.35858	-57.7609	1.986	0	1.986	0	0	0	0
0.31009	-57.7608	1.981	0	1.981	0	0	0	0
0.26161	-57.7609	1.982	0	1.982	0	0	0	0
0.26161	-57.7609	1.982	0	1.982	0	0	0	0
0.1962	-57.7615	1.983	0	1.983	0	0	0	0
0.1308	-57.762	1.984	0	1.984	0	0	0	0
0.0654	-57.7617	1.982	0	1.982	0	0	0	0
0	-57.7617	1.988	0	1.988	0	0	0	0
#	Band	--	--	--	--	--	--	--
0	-57.7581	1.982	0	1.982	0	0	0	0
0.0654	-57.7582	1.984	0	1.984	0	0	0	0
0.1308	-57.7585	1.979	0	1.979	0	0	0	0
0.1962	-57.7591	1.98	0	1.98	0	0	0	0
0.26161	-57.7602	1.988	0	1.988	0	0	0	0
0.26161	-57.7602	1.988	0	1.988	0	0	0	0
0.31009	-57.7597	1.985	0	1.985	0	0	0	0
0.35858	-57.7596	1.982	0	1.982	0	0	0	0
0.40706	-57.7598	1.988	0	1.988	0	0	0	0
0.45555	-57.7599	1.98	0	1.98	0	0	0	0
0.45555	-57.7599	1.98	0	1.98	0	0	0	0
0.52095	-57.7585	1.986	0	1.986	0	0	0	0
0.58635	-57.758	1.981	0	1.981	0	0	0	0
0.65175	-57.7581	1.981	0	1.981	0	0	0	0
0.71715	-57.7582	1.983	0	1.983	0	0	0	0
0.71715	-57.7582	1.983	0	1.983	0	0	0	0
0.76564	-57.7582	1.978	0	1.978	0	0	0	0
0.81413	-57.7581	1.982	0	1.982	0	0	0	0
0.86261	-57.7581	1.984	0	1.984	0	0	0	0
0.9111	-57.7581	1.982	0	1.982	0	0	0	0
#	Band	--	--	--	--	--	--	--
0.9111	-57.7556	1.984	0	1.984	0	0	0	0
0.86261	-57.7558	1.986	0	1.986	0	0	0	0
0.81413	-57.7562	1.988	0	1.988	0	0	0	0
0.76564	-57.7566	1.981	0	1.981	0	0	0	0
0.71715	-57.7567	1.985	0	1.985	0	0	0	0
0.71715	-57.7567	1.985	0	1.985	0	0	0	0
0.65175	-57.757	1.983	0	1.983	0	0	0	0
0.58635	-57.7574	1.983	0	1.983	0	0	0	0
0.52095	-57.7577	1.981	0	1.981	0	0	0	0
0.45555	-57.7582	1.987	0	1.987	0	0	0	0
0.45555	-57.7582	1.987	0	1.987	0	0	0	0
0.40706	-57.7583	1.984	0	1.984	0	0	0	0
0.35858	-57.7585	1.985	0	1.985	0	0	0	0
0.31009	-57.7589	1.988	0	1.988	0	0	0	0
0.26161	-57.7592	1.979	0	1.979	0	0	0	0
0.26161	-57.7592	1.979	0	1.979	0	0	0	0
0.1962	-57.7587	1.99	0	1.99	0	0	0	0
0.1308	-57.7571	1.987	0	1.987	0	0	0	0
0.0654	-57.7559	1.982	0	1.982	0	0	0	0
0	-57.7556	1.984	0	1.984	0	0	0	0
#	Band	--	--	--	--	--	--	--
0	-57.7548	1.986	0	1.986	0	0	0	0
0.0654	-57.7551	1.983	0	1.983	0	0	0	0
0.1308	-57.7564	1.986	0	1.986	0	0	0	0
0.1962	-57.7582	1.989	0	1.989	0	0	0	0
0.26161	-57.7587	1.98	0	1.98	0	0	0	0
0.26161	-57.7587	1.98	0	1.98	0	0	0	0
0.31009	-57.7585	1.985	0	1.985	0	0	0	0
0.35858	-57.758	1.986	0	1.986	0	0	0	0
0.40706	-57.7576	1.981	0	1.981	0	0	0	0
0.45555	-57.7574	1.982	0	1.982	0	0	0	0
0.45555	-57.7574	1.982	0	1.982	0	0	0	0
0.52095	-57.7573	1.988	0	1.988	0	0	0	0
0.58635	-57.7562	1.988	0	1.988	0	0	0	0
0.65175	-57.7561	1.986	0	1.986	0	0	0	0
0.71715	-57.755	1.982	0	1.982	0	0	0	0
0.71715	-57.755	1.982	0	1.982	0	0	0	0
0.76564	-57.7547	1.988	0	1.988	0	0	0	0
0.81413	-57.7546	1.983	0	1.983	0	0	0	0
0.86261	-57.7548	1.987	0	1.987	0	0	0	0
0.9111	-57.7548	1.986	0	1.986	0	0	0	0
#	Band	--	--	--	--	--	--	--
0.9111	-57.7538	1.986	0	1.986	0	0	0	0
0.86261	-57.7538	1.985	0	1.985	0	0	0	0
0.81413	-57.7542	1.987	0	1.987	0	0	0	0
0.76564	-57.7544	1.987	0	1.987	0	0	0	0
0.71715	-57.7543	1.983	0	1.983	0	0	0	0
0.71715	-57.7543	1.983	0	1.983	0	0	0	0
0.65175	-57.7546	1.976	0	1.976	0	0	0	0
0.58635	-57.7554	1.983	0	1.983	0	0	0	0
0.52095	-57.7563	1.982	0	1.982	0	0	0	0
0.45555	-57.7569	1.983	0	1.983	0	0	0	0
0.45555	-57.7569	1.983	0	1.983	0	0	0	0
0.40706	-57.7569	1.987	0	1.987	0	0	0	0
0.35858	-57.7571	1.988	0	1.988	0	0	0	0
0.31009	-57.758	1.985	0	1.985	0	0	0	0
0.26161	-57.7582	1.988	0	1.988	0	0	0	0
0.26161	-57.7582	1.988	0	1.988	0	0	0	0
0.1962	-57.7572	1.981	0	1.981	0	0	0	0
0.1308	-57.7559	1.986	0	1.986	0	0	0	0
0.0654	-57.7546	1.986	0	1.986	0	0	0	0
0	-57.7538	1.986	0	1.986	0	0	0	0
#	Band	--	--	--	--	--	--	--
0	-57.7527	1.989	0	1.989	0	0	0	0
0.0654	-57.7535	1.986	0	1.986	0	0	0	0
0.1308	-57.7552	1.986	0	1.986	0	0	0	0
0.1962	-57.7568	1.98	0	1.98	0	0	0	0
0.26161	-57.7574	1.992	0	1.992	0	0	0	0
0.26161	-57.7574	1.992	0	1.992	0	0	0	0
0.31009	-57.7571	1.987	0	1.987	0	0	0	0
0.35858	-57.7568	1.986	0	1.986	0	0	0	0
0.40706	-57.7557	1.983	0	1.983	0	0	0	0
0.45555	-57.7556	1.986	0	1.986	0	0	0	0
0.45555	-57.7556	1.986	0	1.986	0	0	0	0
0.52095	-57.7556	1.981	0	1.981	0	0	0	0
0.58635	-57.755	1.983	0	1.983	0	0	0	0
0.65175	-57.754	1.988	0	1.988	0	0	0	0
0.71715	-57.7535	1.982	0	1.982	0	0	0	0
0.71715	-57.7535	1.982	0	1.982	0	0	0	0
0.76564	-57.7535	1.986	0	1.986	0	0	0	0
0.81413	-57.7533	1.985	0	1.985	0	0	0	0
0.86261	-57.7529	1.99	0	1.99	0	0	0	0
0.9111	-57.7527	1.989	0	1.989	0	0	0	0
#	Band	--	--	--	--	--	--	--
0.9111	-57.752	1.987	0	1.987	0	0	0	0
0.86261	-57.7523	1.987	0	1.987	0	0	0	0
0.81413	-57.7527	1.979	0	1.979	0	0	0	0
0.76564	-57.7532	1.982	0	1.982	0	0	0	0
0.71715	-57.7535	1.991	0	1.991	0	0	0	0
0.71715	-57.7535	1.991	0	1.991	0	0	0	0
0.65175	-57.753	1.988	0	1.988	0	0	0	0
0.58635	-57.7541	1.986	0	1.986	0	0	0	0
0.52095	-57.7547	1.98	0	1.98	0	0	0	0
0.45555	-57.7546	1.988	0	1.988	0	0	0	0
0.45555	-57.7546	1.988	0	1.988	0	0	0	0
0.40706	-57.7554	1.985	0	1.985	0	0	0	0
0.35858	-57.7562	1.982	0	1.982	0	0	0	0
0.31009	-57.757	1.986	0	1.986	0	0	0	0
0.26161	-57.7572	1.985	0	1.985	0	0	0	0
0.26161	-57.7572	1.985	0	1.985	0	0	0	0
0.1962	-57.7563	1.983	0	1.983	0	0	0	0
0.1308	-57.7545	1.989	0	1.989	0	0	0	0
0.0654	-57.753	1.977	0	1.977	0	0	0	0
0	-57.752	1.987	0	1.987	0	0	0	0
#	Band	--	--	--	--	--	--	--
0	-57.7514	1.982	0	1.982	0	0	0	0
0.0654	-57.7523	1.989	0	1.989	0	0	0	0
0.1308	-57.7531	1.986	0	1.986	0	0	0	0
0.1962	-57.7542	1.985	0	1.985	0	0	0	0
0.26161	-57.7552	1.982	0	1.982	0	0	0	0
0.26161	-57.7552	1.982	0	1.982	0	0	0	0
0.31009	-57.755	1.992	0	1.992	0	0	0	0
0.35858	-57.7546	1.992	0	1.992	0	0	0	0
0.40706	-57.7542	1.988	0	1.988	0	0	0	0
0.45555	-57.7541	1.985	0	1.985	0	0	0	0
0.45555	-57.7541	1.985	0	1.985	0	0	0	0
0.52095	-57.7536	1.987	0	1.987	0	0	0	0
0.58635	-57.7529	1.982	0	1.982	0	0	0	0
0.65175	-57.7522	1.985	0	1.985	0	0	0	0
0.71715	-57.7525	1.985	0	1.985	0	0	0	0
0.71715	-57.7525	1.985	0	1.985	0	0	0	0
0.76564	-57.7525	1.988	0	1.988	0	0	0	0
0.81413	-57.7524	1.981	0	1.981	0	0	0	0
0.86261	-57.7518	1.982	0	1.982	0	0	0	0
0.9111	-57.7514	1.982	0	1.982	0	0	0	0
#	Band	--	--	--	--	--	--	--
0.9111	-57.7512	1.987	0	1.987	0	0	0	0
0.86261	-57.7513	1.981	0	1.981	0	0	0	0
0.81413	-57.7515	1.985	0	1.985	0	0	0	0
0.76564	-57.7518	1.98	0	1.98	0	0	0	0
0.71715	-57.752	1.984	0	1.984	0	0	0	0
0.71715	-57.752	1.984	0	1.984	0	0	0	0
0.65175	-57.7514	1.99	0	1.99	0	0	0	0
0.58635	-57.7522	1.988	0	1.988	0	0	0	0
0.52095	-57.7534	1.984	0	1.984	0	0	0	0
0.45555	-57.7539	1.986	0	1.986	0	0	0	0
0.45555	-57.7539	1.986	0	1.986	0	0	0	0
0.40706	-57.7537	1.989	0	1.989	0	0	0	0
0.35858	-57.7534	1.986	0	1.986	0	0	0	0
0.31009	-57.7532	1.979	0	1.979	0	0	0	0
0.26161	-57.7531	1.983	0	1.983	0	0	0	0
0.26161	-57.7531	1.983	0	1.983	0	0	0	0
0.1962	-57.7528	1.98	0	1.98	0	0	0	0
0.1308	-57.7522	1.982	0	1.982	0	0	0	0
0.0654	-57.7515	1.988	0	1.988	0	0	0	0
0	-57.7512	1.987	0	1.987	0	0	0	0
#	Band	--	--	--	--	--	--	--
0	-57.7506	1.982	0	1.982	0	0	0	0
0.0654	-57.7505	1.984	0	1.984	0	0	0	0
0.1308	-57.7512	1.992	0	1.992	0	0	0	0
0.1962	-57.7512	1.982	0	1.982	0	0	0	0
0.26161	-57.7507	1.988	0	1.988	0	0	0	0
0.26161	-57.7507	1.988	0	1.988	0	0	0	0
0.31009	-57.7509	1.991	0	1.991	0	0	0	0
0.35858	-57.7513	1.986	0	1.986	0	0	0	0
0.40706	-57.7517	1.989	0	1.989	0	0	0	0
0.45555	-57.752	1.989	0	1.989	0	0	0	0
0.45555	-57.752	1.989	0	1.989	0	0	0	0
0.52095	-57.7516	1.986	0	1.986	0	0	0	0
0.58635	-57.7504	1.988	0	1.988	0	0	0	0
0.65175	-57.751	1.984	0	1.984	0	0	0	0
0.71715	-57.7506	1.987	0	1.987	0	0	0	0
0.71715	-57.7506	1.987	0	1.987	0	0	0	0
0.76564	-57.7506	1.987	0	1.987	0	0	0	0
0.81413	-57.7505	1.99	0	1.99	0	0	0	0
0.86261	-57.7505	1.993	0	1.993	0	0	0	0
0.9111	-57.7506	1.982	0	1.982	0	0	0	0
#	Band	--	--	--	--	--	--	--
0.9111	-57.7501	1.986	0	1.986	0	0	0	0
0.86261	-57.7497	1.988	0	1.988	0	0	0	0
0.81413	-57.749	1.987	0	1.987	0	0	0	0
0.76564	-57.749	1.984	0	1.984	0	0	0	0
0.71715	-57.749	1.982	0	1.982	0	0	0	0
0.71715	-57.749	1.982	0	1.982	0	0	0	0
0.65175	-57.7487	1.978	0	1.978	0	0	0	0
0.58635	-57.7488	1.985	0	1.985	0	0	0	0
0.52095	-57.7502	1.988	0	1.988	0	0	0	0
0.45555	-57.751	1.986	0	1.986	0	0	0	0
0.45555	-57.751	1.986	0	1.986	0	0	0	0
0.40706	-57.7507	1.987	0	1.987	0	0	0	0
0.35858	-57.7502	1.988	0	1.988	0	0	0	0
0.31009	-57.7499	1.989	0	1.989	0	0	0	0
0.26161	-57.7498	1.983	0	1.983	0	0	0	0
0.26161	-57.7498	1.983	0	1.983	0	0	0	0
0.1962	-57.7488	1.986	0	1.986	0	0	0	0
0.1308	-57.7478	1.986	0	1.986	0	0	0	0
0.0654	-57.7489	1.989	0	1.989	0	0	0	0
0	-57.7501	1.986	0	1.986	0	0	0	0
#	Band	--	--	--	--	--	--	--
0	-57.749	1.985	0	1.985	0	0	0	0
0.0654	-57.7486	1.971	0	1.971	0	0	0	0
0.1308	-57.7476	1.985	0	1.985	0	0	0	0
0.1962	-57.7469	1.99	0	1.99	0	0	0	0
0.26161	-57.7465	1.988	0	1.988	0	0	0	0
0.26161	-57.7465	1.988	0	1.988	0	0	0	0
0.31009	-57.7465	1.985	0	1.985	0	0	0	0
0.35858	-57.7467	1.984	0	1.984	0	0	0	0
0.40706	-57.7468	1.982	0	1.982	0	0	0	0
0.45555	-57.7468	1.986	0	1.986	0	0	0	0
0.45555	-57.7468	1.986	0	1.986	0	0	0	0
0.52095	-57.7471	1.984	0	1.984	0	0	0	0
0.58635	-57.7481	1.987	0	1.987	0	0	0	0
0.65175	-57.7485	1.985	0	1.985	0	0	0	0
0.71715	-57.7475	1.99	0	1.99	0	0	0	0
0.71715	-57.7475	1.989	0	1.989	0	0	0	0
0.76564	-57.748	1.985	0	1.985	0	0	0	0
0.81413	-57.7488	1.988	0	1.988	0	0	0	0
0.86261	-57.749	1.982	0	1.982	0	0	0	0
0.9111	-57.749	1.985	0	1.985	0	0	0	0
#	Band	--	--	--	--	--	--	--
0.9111	-57.7484	1.983	0	1.983	0	0	0	0
0.86261	-57.7479	1.986	0	1.986	0	0	0	0
0.81413	-57.747	1.988	0	1.988	0	0	0	0
0.76564	-57.7463	1.984	0	1.984	0	0	0	0
0.71715	-57.7462	1.984	0	1.984	0	0	0	0
0.71715	-57.7462	1.988	0	1.988	0	0	0	0
0.65175	-57.747	1.984	0	1.984	0	0	0	0
0.58635	-57.7479	1.987	0	1.987	0	0	0	0
0.52095	-57.7459	1.984	0	1.984	0	0	0	0
0.45555	-57.7448	1.99	0	1.99	0	0	0	0
0.45555	-57.7448	1.99	0	1.99	0	0	0	0
0.40706	-57.7447	1.99	0	1.99	0	0	0	0
0.35858	-57.7447	1.988	0	1.988	0	0	0	0
0.31009	-57.7447	1.986	0	1.986	0	0	0	0
0.26161	-57.7447	1.983	0	1.983	0	0	0	0
0.26161	-57.7447	1.983	0	1.983	0	0	0	0
0.1962	-57.745	1.984	0	1.984	0	0	0	0
0.1308	-57.7467	1.985	0	1.985	0	0	0	0
0.0654	-57.7474	1.984	0	1.984	0	0	0	0
0	-57.7484	1.983	0	1.983	0	0	0	0
#	Band	--	--	--	--	--	--	--
0	-57.7463	1.986	0	1.986	0	0	0	0
0.0654	-57.746	1.981	0	1.981	0	0	0	0
0.1308	-57.7454	1.982	0	1.982	0	0	0	0
0.1962	-57.7448	1.99	0	1.99	0	0	0	0
0.26161	-57.7444	1.987	0	1.987	0	0	0	0
0.26161	-57.7444	1.987	0	1.987	0	0	0	0
0.31009	-57.7442	1.99	0	1.99	0	0	0	0
0.35858	-57.7442	1.987	0	1.987	0	0	0	0
0.40706	-57.7443	1.987	0	1.987	0	0	0	0
0.45555	-57.7444	1.984	0	1.984	0	0	0	0
0.45555	-57.7444	1.984	0	1.984	0	0	0	0
0.52095	-57.7448	1.988	0	1.988	0	0	0	0
0.58635	-57.7453	1.983	0	1.983	0	0	0	0
0.65175	-57.7459	1.988	0	1.988	0	0	0	0
0.71715	-57.7461	1.987	0	1.987	0	0	0	0
0.71715	-57.7462	1.987	0	1.987	0	0	0	0
0.76564	-57.7462	1.988	0	1.988	0	0	0	0
0.81413	-57.7462	1.984	0	1.984	0	0	0	0
0.86261	-57.7462	1.986	0	1.986	0	0	0	0
0.9111	-57.7463	1.986	0	1.986	0	0	0	0
#	Band	--	--	--	--	--	--	--
0.9111	-57.7444	1.986	0	1.986	0	0	0	0
0.86261	-57.7445	1.992	0	1.992	0	0	0	0
0.81413	-57.7448	1.992	0	1.992	0	0	0	0
0.76564	-57.745	1.989	0	1.989	0	0	0	0
0.71715	-57.745	1.988	0	1.988	0	0	0	0
0.71715	-57.745	1.987	0	1.987	0	0	0	0
0.65175	-57.7444	1.991	0	1.991	0	0	0	0
0.58635	-57.7432	1.987	0	1.987	0	0	0	0
0.52095	-57.7435	1.984	0	1.984	0	0	0	0
0.45555	-57.7435	1.989	0	1.989	0	0	0	0
0.45555	-57.7435	1.989	0	1.989	0	0	0	0
0.40706	-57.7436	1.987	0	1.987	0	0	0	0
0.35858	-57.7439	1.985	0	1.985	0	0	0	0
0.31009	-57.744	1.992	0	1.992	0	0	0	0
0.26161	-57.7439	1.985	0	1.985	0	0	0	0
0.26161	-57.7439	1.985	0	1.985	0	0	0	0
0.1962	-57.7441	1.984	0	1.984	0	0	0	0
0.1308	-57.7448	1.99	0	1.99	0	0	0	0
0.0654	-57.7452	1.989	0	1.989	0	0	0	0
0	-57.7444	1.986	0	1.986	0	0	0	0
#	Band	--	--	--	--	--	--	--
0	-57.7427	1.988	0	1.988	0	0	0	0
0.0654	-57.7428	1.984	0	1.984	0	0	0	0
0.1308	-57.7435	1.983	0	1.983	0	0	0	0
0.1962	-57.7433	1.99	0	1.99	0	0	0	0
0.26161	-57.7428	1.991	0	1.991	0	0	0	0
0.26161	-57.7428	1.991	0	1.991	0	0	0	0
0.31009	-57.7429	1.985	0	1.985	0	0	0	0
0.35858	-57.7431	1.982	0	1.982	0	0	0	0
0.40706	-57.7432	1.983	0	1.983	0	0	0	0
0.45555	-57.7433	1.989	0	1.989	0	0	0	0
0.45555	-57.7433	1.989	0	1.989	0	0	0	0
0.52095	-57.7427	1.983	0	1.983	0	0	0	0
0.58635	-57.7431	1.988	0	1.988	0	0	0	0
0.65175	-57.7427	1.986	0	1.986	0	0	0	0
0.71715	-57.7437	1.988	0	1.988	0	0	0	0
0.71715	-57.7437	1.988	0	1.988	0	0	0	0
0.76564	-57.7434	1.988	0	1.988	0	0	0	0
0.81413	-57.743	1.982	0	1.982	0	0	0	0
0.86261	-57.7428	1.981	0	1.981	0	0	0	0
0.9111	-57.7427	1.988	0	1.988	0	0	0	0
#	Band	--	--	--	--	--	--	--
0.9111	-57.7425	1.98	0	1.98	0	0	0	0
0.86261	-57.7424	1.981	0	1.981	0	0	0	0
0.81413	-57.7423	1.982	0	1.982	0	0	0	0
0.76564	-57.7422	1.992	0	1.992	0	0	0	0
0.71715	-57.7422	1.99	0	1.99	0	0	0	0
0.71715	-57.7422	1.99	0	1.99	0	0	0	0
0.65175	-57.7425	1.988	0	1.988	0	0	0	0
0.58635	-57.7413	1.991	0	1.991	0	0	0	0
0.52095	-57.7408	1.993	0	1.993	0	0	0	0
0.45555	-57.7407	1.989	0	1.989	0	0	0	0
0.45555	-57.7407	1.989	0	1.989	0	0	0	0
0.40706	-57.7409	1.986	0	1.986	0	0	0	0
0.35858	-57.7411	1.988	0	1.988	0	0	0	0
0.31009	-57.7415	1.988	0	1.988	0	0	0	0
0.26161	-57.7416	1.987	0	1.987	0	0	0	0
0.26161	-57.7416	1.987	0	1.987	0	0	0	0
0.1962	-57.7413	1.992	0	1.992	0	0	0	0
0.1308	-57.7411	1.993	0	1.993	0	0	0	0
0.0654	-57.7419	1.987	0	1.987	0	0	0	0
0	-57.7425	1.98	0	1.98	0	0	0	0
#	Band	--	--	--	--	--	--	--
0	-57.7399	1.989	0	1.989	0	0	0	0
0.0654	-57.7399	1.982	0	1.982	0	0	0	0
0.1308	-57.74	1.989	0	1.989	0	0	0	0
0.1962	-57.7395	1.989	0	1.989	0	0	0	0
0.26161	-57.7392	1.986	0	1.986	0	0	0	0
0.26161	-57.7392	1.986	0	1.986	0	0	0	0
0.31009	-57.7392	1.983	0	1.983	0	0	0	0
0.35858	-57.7392	1.988	0	1.988	0	0	0	0
0.40706	-57.7392	1.988	0	1.988	0	0	0	0
0.45555	-57.7392	1.986	0	1.986	0	0	0	0
0.45555	-57.7392	1.986	0	1.986	0	0	0	0
0.52095	-57.7399	1.988	0	1.988	0	0	0	0
0.58635	-57.7402	1.991	0	1.991	0	0	0	0
0.65175	-57.74	1.987	0	1.987	0	0	0	0
0.71715	-57.7399	1.987	0	1.987	0	0	0	0
0.71715	-57.7399	1.986	0	1.986	0	0	0	0
0.76564	-57.7399	1.986	0	1.986	0	0	0	0
0.81413	-57.7399	1.985	0	1.985	0	0	0	0
0.86261	-57.7399	1.987	0	1.987	0	0	0	0
0.9111	-57.7399	1.989	0	1.989	0	0	0	0
#	Band	--	--	--	--	--	--	--
0.9111	-57.7373	1.986	0	1.986	0	0	0	0
0.86261	-57.7372	1.988	0	1.988	0	0	0	0
0.81413	-57.7371	1.988	0	1.988	0	0	0	0
0.76564	-57.737	1.994	0	1.994	0	0	0	0
0.71715	-57.7369	1.986	0	1.986	0	0	0	0
0.71715	-57.7369	1.987	0	1.987	0	0	0	0
0.65175	-57.7368	1.984	0	1.984	0	0	0	0
0.58635	-57.7372	1.984	0	1.984	0	0	0	0
0.52095	-57.7379	1.986	0	1.986	0	0	0	0
0.45555	-57.7384	1.986	0	1.986	0	0	0	0
0.45555	-57.7384	1.986	0	1.986	0	0	0	0
0.40706	-57.7384	1.985	0	1.985	0	0	0	0
0.35858	-57.7384	1.987	0	1.987	0	0	0	0
0.31009	-57.7384	1.991	0	1.991	0	0	0	0
0.26161	-57.7384	1.99	0	1.99	0	0	0	0
0.26161	-57.7384	1.99	0	1.99	0	0	0	0
0.1962	-57.738	1.984	0	1.984	0	0	0	0
0.1308	-57.7373	1.982	0	1.982	0	0	0	0
0.0654	-57.737	1.992	0	1.992	0	0	0	0
0	-57.7373	1.986	0	1.986	0	0	0	0
#	Band	--	--	--	--	--	--	--
0	-57.7366	1.985	0	1.985	0	0	0	0
0.0654	-57.7367	1.988	0	1.988	0	0	0	0
0.1308	-57.737	1.98	0	1.98	0	0	0	0
0.1962	-57.7376	1.982	0	1.982	0	0	0	0
0.26161	-57.7379	1.98	0	1.98	0	0	0	0
0.26161	-57.7379	1.98	0	1.98	0	0	0	0
0.31009	-57.7379	1.983	0	1.983	0	0	0	0
0.35858	-57.738	1.981	0	1.981	0	0	0	0
0.40706	-57.738	1.983	0	1.983	0	0	0	0
0.45555	-57.738	1.979	0	1.979	0	0	0	0
0.45555	-57.738	1.979	0	1.979	0	0	0	0
0.52095	-57.7377	1.983	0	1.983	0	0	0	0
0.58635	-57.737	1.985	0	1.985	0	0	0	0
0.65175	-57.7367	1.99	0	1.99	0	0	0	0
0.71715	-57.7365	1.983	0	1.983	0	0	0	0
0.71715	-57.7366	1.985	0	1.985	0	0	0	0
0.76564	-57.7366	1.982	0	1.982	0	0	0	0
0.81413	-57.7366	1.982	0	1.982	0	0	0	0
0.86261	-57.7366	1.986	0	1.986	0	0	0	0
0.9111	-57.7366	1.985	0	1.985	0	0	0	0
#	Band	--	--	--	--	--	--	--
0.9111	-57.7364	1.985	0	1.985	0	0	0	0
0.86261	-57.7364	1.988	0	1.988	0	0	0	0
0.81413	-57.7364	1.985	0	1.985	0	0	0	0
0.76564	-57.7365	1.982	0	1.982	0	0	0	0
0.71715	-57.7365	1.984	0	1.984	0	0	0	0
0.71715	-57.7365	1.985	0	1.985	0	0	0	0
0.65175	-57.7365	1.982	0	1.982	0	0	0	0
0.58635	-57.7366	1.987	0	1.987	0	0	0	0
0.52095	-57.7367	1.986	0	1.986	0	0	0	0
0.45555	-57.7368	1.99	0	1.99	0	0	0	0
0.45555	-57.7368	1.99	0	1.99	0	0	0	0
0.40706	-57.7368	1.991	0	1.991	0	0	0	0
0.35858	-57.7367	1.985	0	1.985	0	0	0	0
0.31009	-57.7367	1.991	0	1.991	0	0	0	0
0.26161	-57.7366	1.988	0	1.988	0	0	0	0
0.26161	-57.7366	1.988	0	1.988	0	0	0	0
0.1962	-57.7366	1.987	0	1.987	0	0	0	0
0.1308	-57.7365	1.984	0	1.984	0	0	0	0
0.0654	-57.7364	1.98	0	1.98	0	0	0	0
0	-57.7364	1.985	0	1.985	0	0	0	0
#	Band	--	--	--	--	--	--	--
0	-57.7354	1.989	0	1.989	0	0	0	0
0.0654	-57.7354	1.99	0	1.99	0	0	0	0
0.1308	-57.7352	1.985	0	1.985	0	0	0	0
0.1962	-57.7349	1.984	0	1.984	0	0	0	0
0.26161	-57.7349	1.988	0	1.988	0	0	0	0
0.26161	-57.7349	1.988	0	1.988	0	0	0	0
0.31009	-57.7349	1.988	0	1.988	0	0	0	0
0.35858	-57.7349	1.987	0	1.987	0	0	0	0
0.40706	-57.7349	1.984	0	1.984	0	0	0	0
0.45555	-57.735	1.991	0	1.991	0	0	0	0
0.45555	-57.735	1.991	0	1.991	0	0	0	0
0.52095	-57.735	1.987	0	1.987	0	0	0	0
0.58635	-57.7351	1.989	0	1.989	0	0	0	0
0.65175	-57.7356	1.985	0	1.985	0	0	0	0
0.71715	-57.7358	1.987	0	1.987	0	0	0	0
0.71715	-57.7358	1.988	0	1.988	0	0	0	0
0.76564	-57.7357	1.986	0	1.986	0	0	0	0
0.81413	-57.7356	1.988	0	1.988	0	0	0	0
0.86261	-57.7355	1.991	0	1.991	0	0	0	0
0.9111	-57.7354	1.989	0	1.989	0	0	0	0
#	Band	--	--	--	--	--	--	--
0.9111	-57.7345	1.987	0	1.987	0	0	0	0
0.86261	-57.7345	1.991	0	1.991	0	0	0	0
0.81413	-57.7345	1.99	0	1.99	0	0	0	0
0.76564	-57.7345	1.986	0	1.986	0	0	0	0
0.71715	-57.7345	1.992	0	1.992	0	0	0	0
0.71715	-57.7345	1.993	0	1.993	0	0	0	0
0.65175	-57.7346	1.989	0	1.989	0	0	0	0
0.58635	-57.7345	1.986	0	1.986	0	0	0	0
0.52095	-57.7335	1.986	0	1.986	0	0	0	0
0.45555	-57.7329	1.986	0	1.986	0	0	0	0
0.45555	-57.7329	1.986	0	1.986	0	0	0	0
0.40706	-57.7329	1.986	0	1.986	0	0	0	0
0.35858	-57.7329	1.986	0	1.986	0	0	0	0
0.31009	-57.7329	1.984	0	1.984	0	0	0	0
0.26161	-57.7329	1.984	0	1.984	0	0	0	0
0.26161	-57.7329	1.984	0	1.984	0	0	0	0
0.1962	-57.7335	1.988	0	1.988	0	0	0	0
0.1308	-57.7343	1.988	0	1.988	0	0	0	0
0.0654	-57.7345	1.99	0	1.99	0	0	0	0
0	-57.7345	1.987	0	1.987	0	0	0	0
#	Band	--	--	--	--	--	--	--
0	-57.7283	1.99	0	1.99	0	0	0	0
0.0654	-57.7285	1.988	0	1.988	0	0	0	0
0.1308	-57.729	1.986	0	1.986	0	0	0	0
0.1962	-57.7298	1.988	0	1.988	0	0	0	0
0.26161	-57.7303	1.99	0	1.99	0	0	0	0
0.26161	-57.7303	1.99	0	1.99	0	0	0	0
0.31009	-57.7303	1.992	0	1.992	0	0	0	0
0.35858	-57.7303	1.984	0	1.984	0	0	0	0
0.40706	-57.7303	1.99	0	1.99	0	0	0	0
0.45555	-57.7303	1.985	0	1.985	0	0	0	0
0.45555	-57.7303	1.985	0	1.985	0	0	0	0
0.52095	-57.7298	1.984	0	1.984	0	0	0	0
0.58635	-57.729	1.99	0	1.99	0	0	0	0
0.65175	-57.7285	1.992	0	1.992	0	0	0	0
0.71715	-57.7283	1.989	0	1.989	0	0	0	0
0.71715	-57.7283	1.99	0	1.99	0	0	0	0
0.76564	-57.7283	1.992	0	1.992	0	0	0	0
0.81413	-57.7283	1.992	0	1.992	0	0	0	0
0.86261	-57.7283	1.988	0	1.988	0	0	0	0
0.9111	-57.7283	1.99	0	1.99	0	0	0	0
#	Band	--	--	--	--	--	--	--
0.9111	-57.7254	1.988	0	1.988	0	0	0	0
0.86261	-57.7254	1.99	0	1.99	0	0	0	0
0.81413	-57.7254	1.988	0	1.988	0	0	0	0
0.76564	-57.7254	1.989	0	1.989	0	0	0	0
0.71715	-57.7254	1.986	0	1.986	0	0	0	0
0.71715	-57.7254	1.985	0	1.985	0	0	0	0
0.65175	-57.7254	1.992	0	1.992	0	0	0	0
0.58635	-57.7255	1.99	0	1.99	0	0	0	0
0.52095	-57.7256	1.986	0	1.986	0	0	0	0
0.45555	-57.7256	1.982	0	1.982	0	0	0	0
0.45555	-57.7256	1.982	0	1.982	0	0	0	0
0.40706	-57.7256	1.988	0	1.988	0	0	0	0
0.35858	-57.7256	1.986	0	1.986	0	0	0	0
0.31009	-57.7256	1.986	0	1.986	0	0	0	0
0.26161	-57.7256	1.986	0	1.986	0	0	0	0
0.26161	-57.7256	1.986	0	1.986	0	0	0	0
0.1962	-57.7256	1.99	0	1.99	0	0	0	0
0.1308	-57.7255	1.988	0	1.988	0	0	0	0
0.0654	-57.7254	1.988	0	1.988	0	0	0	0
0	-57.7254	1.988	0	1.988	0	0	0	0
#	Band	--	--	--	--	--	--	--
0	-57.7231	1.99	0	1.99	0	0	0	0
0.0654	-57.7231	1.992	0	1.992	0	0	0	0
0.1308	-57.723	1.988	0	1.988	0	0	0	0
0.1962	-57.7229	1.988	0	1.988	0	0	0	0
0.26161	-57.7228	1.99	0	1.99	0	0	0	0
0.26161	-57.7228	1.99	0	1.99	0	0	0	0
0.31009	-57.7228	1.99	0	1.99	0	0	0	0
0.35858	-57.7229	1.982	0	1.982	0	0	0	0
0.40706	-57.7229	1.984	0	1.984	0	0	0	0
0.45555	-57.7229	1.982	0	1.982	0	0	0	0
0.45555	-57.7229	1.982	0	1.982	0	0	0	0
0.52095	-57.7229	1.984	0	1.984	0	0	0	0
0.58635	-57.723	1.987	0	1.987	0	0	0	0
0.65175	-57.7231	1.988	0	1.988	0	0	0	0
0.71715	-57.7231	1.987	0	1.987	0	0	0	0
0.71715	-57.7231	1.99	0	1.99	0	0	0	0
0.76564	-57.7231	1.986	0	1.986	0	0	0	0
0.81413	-57.7231	1.984	0	1.984	0	0	0	0
0.86261	-57.7231	1.986	0	1.986	0	0	0	0
0.9111	-57.7231	1.99	0	1.99	0	0	0	0
#	Band	--	--	--	--	--	--	--
0.9111	-57.7179	1.986	0	1.986	0	0	0	0
0.86261	-57.7179	1.988	0	1.988	0	0	0	0
0.81413	-57.7179	1.988	0	1.988	0	0	0	0
0.76564	-57.718	1.986	0	1.986	0	0	0	0
0.71715	-57.718	1.986	0	1.986	0	0	0	0
0.71715	-57.718	1.986	0	1.986	0	0	0	0
0.65175	-57.7179	1.988	0	1.988	0	0	0	0
0.58635	-57.7179	1.986	0	1.986	0	0	0	0
0.52095	-57.7178	1.986	0	1.986	0	0	0	0
0.45555	-57.7178	1.988	0	1.988	0	0	0	0
0.45555	-57.7178	1.988	0	1.988	0	0	0	0
0.40706	-57.7178	1.99	0	1.99	0	0	0	0
0.35858	-57.7178	1.99	0	1.99	0	0	0	0
0.31009	-57.7178	1.99	0	1.99	0	0	0	0
0.26161	-57.7178	1.988	0	1.988	0	0	0	0
0.26161	-57.7178	1.988	0	1.988	0	0	0	0
0.1962	-57.7178	1.988	0	1.988	0	0	0	0
0.1308	-57.7178	1.986	0	1.986	0	0	0	0
0.0654	-57.7179	1.99	0	1.99	0	0	0	0
0	-57.7179	1.986	0	1.986	0	0	0	0
#	Band	--	--	--	--	--	--	--
0	-56.9149	1.98	0	1.98	0	0	0	0
0.0654	-56.9145	1.98	0	1.98	0	0	0	0
0.1308	-56.9134	1.98	0	1.98	0	0	0	0
0.1962	-56.9116	1.984	0	1.984	0	0	0	0
0.26161	-56.9096	1.978	0	1.978	0	0	0	0
0.26161	-56.9096	1.978	0	1.978	0	0	0	0
0.31009	-56.9094	1.984	0	1.984	0	0	0	0
0.35858	-56.909	1.985	0	1.985	0	0	0	0
0.40706	-56.9084	1.984	0	1.984	0	0	0	0
0.45555	-56.9081	1.978	0	1.978	0	0	0	0
0.45555	-56.9081	1.978	0	1.978	0	0	0	0
0.52095	-56.9096	1.98	0	1.98	0	0	0	0
0.58635	-56.9113	1.982	0	1.982	0	0	0	0
0.65175	-56.9124	1.976	0	1.976	0	0	0	0
0.71715	-56.9128	1.98	0	1.98	0	0	0	0
0.71715	-56.9128	1.98	0	1.98	0	0	0	0
0.76564	-56.9134	1.982	0	1.982	0	0	0	0
0.81413	-56.9142	1.976	0	1.976	0	0	0	0
0.86261	-56.9147	1.976	0	1.976	0	0	0	0
0.9111	-56.9149	1.98	0	1.98	0	0	0	0
#	Band	--	--	--	--	--	--	--
0.9111	-56.9048	1.978	0	1.978	0	0	0	0
0.86261	-56.9067	1.988	0	1.988	0	0	0	0
0.81413	-56.9086	1.985	0	1.985	0	0	0	0
0.76564	-56.9103	1.978	0	1.978	0	0	0	0
0.71715	-56.9113	1.982	0	1.982	0	0	0	0
0.71715	-56.9113	1.982	0	1.982	0	0	0	0
0.65175	-56.9109	1.982	0	1.982	0	0	0	0
0.58635	-56.9099	1.982	0	1.982	0	0	0	0
0.52095	-56.9083	1.982	0	1.982	0	0	0	0
0.45555	-56.9066	1.982	0	1.982	0	0	0	0
0.45555	-56.9066	1.982	0	1.982	0	0	0	0
0.40706	-56.9075	1.98	0	1.98	0	0	0	0
0.35858	-56.9081	1.981	0	1.981	0	0	0	0
0.31009	-56.9085	1.986	0	1.986	0	0	0	0
0.26161	-56.9086	1.988	0	1.988	0	0	0	0
0.26161	-56.9086	1.988	0	1.988	0	0	0	0
0.1962	-56.9062	1.982	0	1.982	0	0	0	0
0.1308	-56.9042	1.984	0	1.984	0	0	0	0
0.0654	-56.9045	1.982	0	1.982	0	0	0	0
0	-56.9048	1.978	0	1.978	0	0	0	0
#	Band	--	--	--	--	--	--	--
0	-56.9042	1.982	0	1.982	0	0	0	0
0.0654	-56.9039	1.98	0	1.98	0	0	0	0
0.1308	-56.9031	1.978	0	1.978	0	0	0	0
0.1962	-56.9018	1.988	0	1.988	0	0	0	0
0.26161	-56.9006	1.984	0	1.984	0	0	0	0
0.26161	-56.9006	1.984	0	1.984	0	0	0	0
0.31009	-56.9019	1.982	0	1.982	0	0	0	0
0.35858	-56.9037	1.981	0	1.981	0	0	0	0
0.40706	-56.9053	1.982	0	1.982	0	0	0	0
0.45555	-56.9065	1.984	0	1.984	0	0	0	0
0.45555	-56.9065	1.984	0	1.984	0	0	0	0
0.52095	-56.904	1.982	0	1.982	0	0	0	0
0.58635	-56.9008	1.984	0	1.984	0	0	0	0
0.65175	-56.8976	1.989	0	1.989	0	0	0	0
0.71715	-56.8963	1.984	0	1.984	0	0	0	0
0.71715	-56.8963	1.984	0	1.984	0	0	0	0
0.76564	-56.8976	1.98	0	1.98	0	0	0	0
0.81413	-56.8998	1.988	0	1.988	0	0	0	0
0.86261	-56.9021	1.982	0	1.982	0	0	0	0
0.9111	-56.9042	1.982	0	1.982	0	0	0	0
#	Band	--	--	--	--	--	--	--
0.9111	-56.8942	1.986	0	1.986	0	0	0	0
0.86261	-56.8941	1.986	0	1.986	0	0	0	0
0.81413	-56.8938	1.989	0	1.989	0	0	0	0
0.76564	-56.8935	1.982	0	1.982	0	0	0	0
0.71715	-56.8939	1.984	0	1.984	0	0	0	0
0.71715	-56.8939	1.984	0	1.984	0	0	0	0
0.65175	-56.8951	1.982	0	1.982	0	0	0	0
0.58635	-56.8987	1.982	0	1.982	0	0	0	0
0.52095	-56.9019	1.976	0	1.976	0	0	0	0
0.45555	-56.9037	1.978	0	1.978	0	0	0	0
0.45555	-56.9037	1.978	0	1.978	0	0	0	0
0.40706	-56.9032	1.984	0	1.984	0	0	0	0
0.35858	-56.9019	1.986	0	1.986	0	0	0	0
0.31009	-56.9003	1.986	0	1.986	0	0	0	0
0.26161	-56.8994	1.987	0	1.987	0	0	0	0
0.26161	-56.8994	1.987	0	1.987	0	0	0	0
0.1962	-56.9006	1.986	0	1.986	0	0	0	0
0.1308	-56.9007	1.984	0	1.984	0	0	0	0
0.0654	-56.8977	1.982	0	1.982	0	0	0	0
0	-56.8942	1.986	0	1.986	0	0	0	0
#	Band	--	--	--	--	--	--	--
0	-56.8931	1.981	0	1.981	0	0	0	0
0.0654	-56.8908	1.988	0	1.988	0	0	0	0
0.1308	-56.8937	1.982	0	1.982	0	0	0	0
0.1962	-56.8965	1.983	0	1.983	0	0	0	0
0.26161	-56.8985	1.983	0	1.983	0	0	0	0
0.26161	-56.8985	1.983	0	1.983	0	0	0	0
0.31009	-56.8973	1.98	0	1.98	0	0	0	0
0.35858	-56.8952	1.982	0	1.982	0	0	0	0
0.40706	-56.8931	1.984	0	1.984	0	0	0	0
0.45555	-56.8918	1.99	0	1.99	0	0	0	0
0.45555	-56.8918	1.99	0	1.99	0	0	0	0
0.52095	-56.8927	1.986	0	1.986	0	0	0	0
0.58635	-56.8938	1.982	0	1.982	0	0	0	0
0.65175	-56.8943	1.981	0	1.981	0	0	0	0
0.71715	-56.8922	1.982	0	1.982	0	0	0	0
0.71715	-56.8922	1.982	0	1.982	0	0	0	0
0.76564	-56.8925	1.98	0	1.98	0	0	0	0
0.81413	-56.8928	1.986	0	1.986	0	0	0	0
0.86261	-56.893	1.99	0	1.99	0	0	0	0
0.9111	-56.8931	1.981	0	1.981	0	0	0	0
#	Band	--	--	--	--	--	--	--
0.9111	-56.8883	1.988	0	1.988	0	0	0	0
0.86261	-56.8891	1.984	0	1.984	0	0	0	0
0.81413	-56.8904	1.984	0	1.984	0	0	0	0
0.76564	-56.8914	1.986	0	1.986	0	0	0	0
0.71715	-56.8914	1.985	0	1.985	0	0	0	0
0.71715	-56.8914	1.985	0	1.985	0	0	0	0
0.65175	-56.892	1.98	0	1.98	0	0	0	0
0.58635	-56.8913	1.988	0	1.988	0	0	0	0
0.52095	-56.8902	1.988	0	1.988	0	0	0	0
0.45555	-56.8897	1.986	0	1.986	0	0	0	0
0.45555	-56.8897	1.986	0	1.986	0	0	0	0
0.40706	-56.8913	1.988	0	1.988	0	0	0	0
0.35858	-56.8935	1.983	0	1.983	0	0	0	0
0.31009	-56.8958	1.982	0	1.982	0	0	0	0
0.26161	-56.8973	1.984	0	1.984	0	0	0	0
0.26161	-56.8973	1.984	0	1.984	0	0	0	0
0.1962	-56.8956	1.986	0	1.986	0	0	0	0
0.1308	-56.8928	1.984	0	1.984	0	0	0	0
0.0654	-56.8897	1.986	0	1.986	0	0	0	0
0	-56.8883	1.988	0	1.988	0	0	0	0
#	Band	--	--	--	--	--	--	--
0	-56.8867	1.988	0	1.988	0	0	0	0
0.0654	-56.889	1.988	0	1.988	0	0	0	0
0.1308	-56.8854	1.982	0	1.982	0	0	0	0
0.1962	-56.8826	1.982	0	1.982	0	0	0	0
0.26161	-56.8818	1.992	0	1.992	0	0	0	0
0.26161	-56.8818	1.992	0	1.992	0	0	0	0
0.31009	-56.8829	1.99	0	1.99	0	0	0	0
0.35858	-56.8849	1.988	0	1.988	0	0	0	0
0.40706	-56.8869	1.986	0	1.986	0	0	0	0
0.45555	-56.888	1.988	0	1.988	0	0	0	0
0.45555	-56.888	1.988	0	1.988	0	0	0	0
0.52095	-56.8876	1.984	0	1.984	0	0	0	0
0.58635	-56.8856	1.984	0	1.984	0	0	0	0
0.65175	-56.8877	1.988	0	1.988	0	0	0	0
0.71715	-56.8911	1.988	0	1.988	0	0	0	0
0.71715	-56.8911	1.988	0	1.988	0	0	0	0
0.76564	-56.8902	1.99	0	1.99	0	0	0	0
0.81413	-56.8888	1.984	0	1.984	0	0	0	0
0.86261	-56.8873	1.986	0	1.986	0	0	0	0
0.9111	-56.8867	1.988	0	1.988	0	0	0	0
#	Band	--	--	--	--	--	--	--
0.9111	-56.8859	1.982	0	1.982	0	0	0	0
0.86261	-56.8861	1.988	0	1.988	0	0	0	0
0.81413	-56.887	1.991	0	1.991	0	0	0	0
0.76564	-56.8884	1.986	0	1.986	0	0	0	0
0.71715	-56.8891	1.983	0	1.983	0	0	0	0
0.71715	-56.8891	1.983	0	1.983	0	0	0	0
0.65175	-56.8865	1.99	0	1.99	0	0	0	0
0.58635	-56.8838	1.992	0	1.992	0	0	0	0
0.52095	-56.8858	1.988	0	1.988	0	0	0	0
0.45555	-56.8874	1.985	0	1.985	0	0	0	0
0.45555	-56.8874	1.985	0	1.985	0	0	0	0
0.40706	-56.8858	1.986	0	1.986	0	0	0	0
0.35858	-56.8836	1.988	0	1.988	0	0	0	0
0.31009	-56.8814	1.988	0	1.988	0	0	0	0
0.26161	-56.8802	1.983	0	1.983	0	0	0	0
0.26161	-56.8802	1.983	0	1.983	0	0	0	0
0.1962	-56.8814	1.982	0	1.982	0	0	0	0
0.1308	-56.8829	1.984	0	1.984	0	0	0	0
0.0654	-56.8844	1.988	0	1.988	0	0	0	0
0	-56.8859	1.982	0	1.982	0	0	0	0
#	Band	--	--	--	--	--	--	--
0	-56.8852	1.983	0	1.983	0	0	0	0
0.0654	-56.8827	1.984	0	1.984	0	0	0	0
0.1308	-56.8815	1.99	0	1.99	0	0	0	0
0.1962	-56.8798	1.98	0	1.98	0	0	0	0
0.26161	-56.879	1.987	0	1.987	0	0	0	0
0.26161	-56.879	1.987	0	1.987	0	0	0	0
0.31009	-56.8788	1.99	0	1.99	0	0	0	0
0.35858	-56.8782	1.986	0	1.986	0	0	0	0
0.40706	-56.878	1.988	0	1.988	0	0	0	0
0.45555	-56.8779	1.984	0	1.984	0	0	0	0
0.45555	-56.8779	1.984	0	1.984	0	0	0	0
0.52095	-56.88	1.985	0	1.985	0	0	0	0
0.58635	-56.8835	1.985	0	1.985	0	0	0	0
0.65175	-56.8827	1.984	0	1.984	0	0	0	0
0.71715	-56.8808	1.987	0	1.987	0	0	0	0
0.71715	-56.8808	1.987	0	1.987	0	0	0	0
0.76564	-56.8817	1.984	0	1.984	0	0	0	0
0.81413	-56.8831	1.988	0	1.988	0	0	0	0
0.86261	-56.8839	1.982	0	1.982	0	0	0	0
0.9111	-56.8852	1.983	0	1.983	0	0	0	0
#	Band	--	--	--	--	--	--	--
0.9111	-56.8822	1.985	0	1.985	0	0	0	0
0.86261	-56.8835	1.986	0	1.986	0	0	0	0
0.81413	-56.8822	1.986	0	1.986	0	0	0	0
0.76564	-56.8806	1.984	0	1.984	0	0	0	0
0.71715	-56.8797	1.985	0	1.985	0	0	0	0
0.71715	-56.8797	1.985	0	1.985	0	0	0	0
0.65175	-56.8809	1.983	0	1.983	0	0	0	0
0.58635	-56.8822	1.986	0	1.986	0	0	0	0
0.52095	-56.8788	1.988	0	1.988	0	0	0	0
0.45555	-56.8764	1.988	0	1.988	0	0	0	0
0.45555	-56.8764	1.988	0	1.988	0	0	0	0
0.40706	-56.8764	1.991	0	1.991	0	0	0	0
0.35858	-56.8766	1.989	0	1.989	0	0	0	0
0.31009	-56.8776	1.98	0	1.98	0	0	0	0
0.26161	-56.8788	1.989	0	1.989	0	0	0	0
0.26161	-56.8788	1.989	0	1.989	0	0	0	0
0.1962	-56.8779	1.989	0	1.989	0	0	0	0
0.1308	-56.8791	1.983	0	1.983	0	0	0	0
0.0654	-56.8817	1.986	0	1.986	0	0	0	0
0	-56.8822	1.985	0	1.985	0	0	0	0
#	Band	--	--	--	--	--	--	--
0	-56.8815	1.989	0	1.989	0	0	0	0
0.0654	-56.8806	1.986	0	1.986	0	0	0	0
0.1308	-56.8782	1.984	0	1.984	0	0	0	0
0.1962	-56.8775	1.988	0	1.988	0	0	0	0
0.26161	-56.8767	1.985	0	1.985	0	0	0	0
0.26161	-56.8767	1.985	0	1.985	0	0	0	0
0.31009	-56.8765	1.985	0	1.985	0	0	0	0
0.35858	-56.8762	1.99	0	1.99	0	0	0	0
0.40706	-56.8757	1.988	0	1.988	0	0	0	0
0.45555	-56.8755	1.988	0	1.988	0	0	0	0
0.45555	-56.8755	1.988	0	1.988	0	0	0	0
0.52095	-56.8747	1.987	0	1.987	0	0	0	0
0.58635	-56.8758	1.984	0	1.984	0	0	0	0
0.65175	-56.8774	1.984	0	1.984	0	0	0	0
0.71715	-56.8785	1.988	0	1.988	0	0	0	0
0.71715	-56.8785	1.988	0	1.988	0	0	0	0
0.76564	-56.8779	1.986	0	1.986	0	0	0	0
0.81413	-56.8783	1.988	0	1.988	0	0	0	0
0.86261	-56.88	1.988	0	1.988	0	0	0	0
0.9111	-56.8815	1.989	0	1.989	0	0	0	0
#	Band	--	--	--	--	--	--	--
0.9111	-56.8735	1.987	0	1.987	0	0	0	0
0.86261	-56.8741	1.987	0	1.987	0	0	0	0
0.81413	-56.8753	1.988	0	1.988	0	0	0	0
0.76564	-56.8762	1.985	0	1.985	0	0	0	0
0.71715	-56.8767	1.99	0	1.99	0	0	0	0
0.71715	-56.8767	1.99	0	1.99	0	0	0	0
0.65175	-56.8754	1.988	0	1.988	0	0	0	0
0.58635	-56.874	1.987	0	1.987	0	0	0	0
0.52095	-56.8736	1.986	0	1.986	0	0	0	0
0.45555	-56.8738	1.984	0	1.984	0	0	0	0
0.45555	-56.8738	1.984	0	1.984	0	0	0	0
0.40706	-56.8739	1.992	0	1.992	0	0	0	0
0.35858	-56.8747	1.985	0	1.985	0	0	0	0
0.31009	-56.8756	1.991	0	1.991	0	0	0	0
0.26161	-56.8758	1.986	0	1.986	0	0	0	0
0.26161	-56.8758	1.986	0	1.986	0	0	0	0
0.1962	-56.8755	1.988	0	1.988	0	0	0	0
0.1308	-56.8758	1.984	0	1.984	0	0	0	0
0.0654	-56.8742	1.984	0	1.984	0	0	0	0
0	-56.8735	1.987	0	1.987	0	0	0	0
#	Band	--	--	--	--	--	--	--
0	-56.8723	1.988	0	1.988	0	0	0	0
0.0654	-56.8734	1.983	0	1.983	0	0	0	0
0.1308	-56.8749	1.988	0	1.988	0	0	0	0
0.1962	-56.8747	1.99	0	1.99	0	0	0	0
0.26161	-56.8731	1.985	0	1.985	0	0	0	0
0.26161	-56.8731	1.985	0	1.985	0	0	0	0
0.31009	-56.8731	1.987	0	1.987	0	0	0	0
0.35858	-56.8731	1.989	0	1.989	0	0	0	0
0.40706	-56.8731	1.985	0	1.985	0	0	0	0
0.45555	-56.873	1.987	0	1.987	0	0	0	0
0.45555	-56.873	1.987	0	1.987	0	0	0	0
0.52095	-56.8729	1.989	0	1.989	0	0	0	0
0.58635	-56.8734	1.987	0	1.987	0	0	0	0
0.65175	-56.8742	1.992	0	1.992	0	0	0	0
0.71715	-56.8744	1.986	0	1.986	0	0	0	0
0.71715	-56.8744	1.986	0	1.986	0	0	0	0
0.76564	-56.8748	1.982	0	1.982	0	0	0	0
0.81413	-56.8739	1.986	0	1.986	0	0	0	0
0.86261	-56.8726	1.992	0	1.992	0	0	0	0
0.9111	-56.8723	1.988	0	1.988	0	0	0	0
#	Band	--	--	--	--	--	--	--
0.9111	-56.8712	1.986	0	1.986	0	0	0	0
0.86261	-56.8718	1.986	0	1.986	0	0	0	0
0.81413	-56.8724	1.992	0	1.992	0	0	0	0
0.76564	-56.8731	1.988	0	1.988	0	0	0	0
0.71715	-56.8738	1.988	0	1.988	0	0	0	0
0.71715	-56.8738	1.988	0	1.988	0	0	0	0
0.65175	-56.8733	1.986	0	1.986	0	0	0	0
0.58635	-56.8715	1.986	0	1.986	0	0	0	0
0.52095	-56.8717	1.991	0	1.991	0	0	0	0
0.45555	-56.8719	1.988	0	1.988	0	0	0	0
0.45555	-56.8719	1.988	0	1.988	0	0	0	0
0.40706	-56.8723	1.99	0	1.99	0	0	0	0
0.35858	-56.8726	1.992	0	1.992	0	0	0	0
0.31009	-56.8723	1.99	0	1.99	0	0	0	0
0.26161	-56.8721	1.992	0	1.992	0	0	0	0
0.26161	-56.8721	1.992	0	1.992	0	0	0	0
0.1962	-56.8723	1.994	0	1.994	0	0	0	0
0.1308	-56.8715	1.986	0	1.986	0	0	0	0
0.0654	-56.8714	1.989	0	1.989	0	0	0	0
0	-56.8712	1.986	0	1.986	0	0	0	0
#	Band	--	--	--	--	--	--	--
0	-56.8703	1.987	0	1.987	0	0	0	0
0.0654	-56.8697	1.988	0	1.988	0	0	0	0
0.1308	-56.8693	1.986	0	1.986	0	0	0	0
0.1962	-56.8698	1.992	0	1.992	0	0	0	0
0.26161	-56.8713	1.986	0	1.986	0	0	0	0
0.26161	-56.8713	1.986	0	1.986	0	0	0	0
0.31009	-56.8712	1.992	0	1.992	0	0	0	0
0.35858	-56.8709	1.988	0	1.988	0	0	0	0
0.40706	-56.871	1.988	0	1.988	0	0	0	0
0.45555	-56.8713	1.991	0	1.991	0	0	0	0
0.45555	-56.8713	1.991	0	1.991	0	0	0	0
0.52095	-56.8702	1.986	0	1.986	0	0	0	0
0.58635	-56.8703	1.988	0	1.988	0	0	0	0
0.65175	-56.8689	1.986	0	1.986	0	0	0	0
0.71715	-56.8682	1.986	0	1.986	0	0	0	0
0.71715	-56.8682	1.986	0	1.986	0	0	0	0
0.76564	-56.8684	1.992	0	1.992	0	0	0	0
0.81413	-56.869	1.992	0	1.992	0	0	0	0
0.86261	-56.8698	1.988	0	1.988	0	0	0	0
0.9111	-56.8703	1.987	0	1.987	0	0	0	0
#	Band	--	--	--	--	--	--	--
0.9111	-56.8695	1.988	0	1.988	0	0	0	0
0.86261	-56.8688	1.992	0	1.992	0	0	0	0
0.81413	-56.8677	1.99	0	1.99	0	0	0	0
0.76564	-56.8667	1.989	0	1.989	0	0	0	0
0.71715	-56.8662	1.989	0	1.989	0	0	0	0
0.71715	-56.8662	1.989	0	1.989	0	0	0	0
0.65175	-56.867	1.986	0	1.986	0	0	0	0
0.58635	-56.8685	1.993	0	1.993	0	0	0	0
0.52095	-56.8696	1.988	0	1.988	0	0	0	0
0.45555	-56.8703	1.988	0	1.988	0	0	0	0
0.45555	-56.8703	1.988	0	1.988	0	0	0	0
0.40706	-56.8701	1.983	0	1.983	0	0	0	0
0.35858	-56.8699	1.99	0	1.99	0	0	0	0
0.31009	-56.87	1.988	0	1.988	0	0	0	0
0.26161	-56.8701	1.985	0	1.985	0	0	0	0
0.26161	-56.8701	1.985	0	1.985	0	0	0	0
0.1962	-56.8691	1.992	0	1.992	0	0	0	0
0.1308	-56.8674	1.988	0	1.988	0	0	0	0
0.0654	-56.8683	1.986	0	1.986	0	0	0	0
0	-56.8695	1.988	0	1.988	0	0	0	0
#	Band	--	--	--	--	--	--	--
0	-56.8654	1.984	0	1.984	0	0	0	0
0.0654	-56.866	1.993	0	1.993	0	0	0	0
0.1308	-56.8671	1.984	0	1.984	0	0	0	0
0.1962	-56.8685	1.99	0	1.99	0	0	0	0
0.26161	-56.8686	1.991	0	1.991	0	0	0	0
0.26161	-56.8686	1.991	0	1.991	0	0	0	0
0.31009	-56.8686	1.99	0	1.99	0	0	0	0
0.35858	-56.8684	1.986	0	1.986	0	0	0	0
0.40706	-56.8682	1.991	0	1.991	0	0	0	0
0.45555	-56.868	1.994	0	1.994	0	0	0	0
0.45555	-56.868	1.994	0	1.994	0	0	0	0
0.52095	-56.869	1.99	0	1.99	0	0	0	0
0.58635	-56.8675	1.989	0	1.989	0	0	0	0
0.65175	-56.8658	1.989	0	1.989	0	0	0	0
0.71715	-56.8658	1.992	0	1.992	0	0	0	0
0.71715	-56.8658	1.992	0	1.992	0	0	0	0
0.76564	-56.8656	1.989	0	1.989	0	0	0	0
0.81413	-56.8655	1.992	0	1.992	0	0	0	0
0.86261	-56.8654	1.992	0	1.992	0	0	0	0
0.9111	-56.8654	1.984	0	1.984	0	0	0	0
#	Band	--	--	--	--	--	--	--
0.9111	-56.8642	1.986	0	1.986	0	0	0	0
0.86261	-56.8643	1.984	0	1.984	0	0	0	0
0.81413	-56.8644	1.992	0	1.992	0	0	0	0
0.76564	-56.8647	1.987	0	1.987	0	0	0	0
0.71715	-56.8648	1.989	0	1.989	0	0	0	0
0.71715	-56.8648	1.989	0	1.989	0	0	0	0
0.65175	-56.8652	1.99	0	1.99	0	0	0	0
0.58635	-56.8663	1.986	0	1.986	0	0	0	0
0.52095	-56.8676	1.989	0	1.989	0	0	0	0
0.45555	-56.8676	1.986	0	1.986	0	0	0	0
0.45555	-56.8676	1.986	0	1.986	0	0	0	0
0.40706	-56.8677	1.988	0	1.988	0	0	0	0
0.35858	-56.8679	1.982	0	1.982	0	0	0	0
0.31009	-56.8678	1.99	0	1.99	0	0	0	0
0.26161	-56.8678	1.99	0	1.99	0	0	0	0
0.26161	-56.8678	1.99	0	1.99	0	0	0	0
0.1962	-56.867	1.988	0	1.988	0	0	0	0
0.1308	-56.8666	1.99	0	1.99	0	0	0	0
0.0654	-56.8651	1.987	0	1.987	0	0	0	0
0	-56.8642	1.986	0	1.986	0	0	0	0
#	Band	--	--	--	--	--	--	--
0	-56.8639	1.986	0	1.986	0	0	0	0
0.0654	-56.8646	1.988	0	1.988	0	0	0	0
0.1308	-56.8656	1.99	0	1.99	0	0	0	0
0.1962	-56.8651	1.99	0	1.99	0	0	0	0
0.26161	-56.8648	1.992	0	1.992	0	0	0	0
0.26161	-56.8648	1.992	0	1.992	0	0	0	0
0.31009	-56.8651	1.99	0	1.99	0	0	0	0
0.35858	-56.8657	1.989	0	1.989	0	0	0	0
0.40706	-56.8663	1.987	0	1.987	0	0	0	0
0.45555	-56.8666	1.995	0	1.995	0	0	0	0
0.45555	-56.8666	1.995	0	1.995	0	0	0	0
0.52095	-56.8657	1.99	0	1.99	0	0	0	0
0.58635	-56.8651	1.986	0	1.986	0	0	0	0
0.65175	-56.8645	1.989	0	1.989	0	0	0	0
0.71715	-56.864	1.986	0	1.986	0	0	0	0
0.71715	-56.864	1.986	0	1.986	0	0	0	0
0.76564	-56.8639	1.989	0	1.989	0	0	0	0
0.81413	-56.8639	1.986	0	1.986	0	0	0	0
0.86261	-56.8639	1.987	0	1.987	0	0	0	0
0.9111	-56.8639	1.986	0	1.986	0	0	0	0
#	Band	--	--	--	--	--	--	--
0.9111	-56.8631	1.993	0	1.993	0	0	0	0
0.86261	-56.8631	1.987	0	1.987	0	0	0	0
0.81413	-56.8631	1.989	0	1.989	0	0	0	0
0.76564	-56.8631	1.983	0	1.983	0	0	0	0
0.71715	-56.8631	1.985	0	1.985	0	0	0	0
0.71715	-56.8631	1.985	0	1.985	0	0	0	0
0.65175	-56.8635	1.988	0	1.988	0	0	0	0
0.58635	-56.8636	1.984	0	1.984	0	0	0	0
0.52095	-56.8645	1.986	0	1.986	0	0	0	0
0.45555	-56.8651	1.985	0	1.985	0	0	0	0
0.45555	-56.8651	1.985	0	1.985	0	0	0	0
0.40706	-56.8649	1.99	0	1.99	0	0	0	0
0.35858	-56.8643	1.986	0	1.986	0	0	0	0
0.31009	-56.8637	1.988	0	1.988	0	0	0	0
0.26161	-56.8634	1.992	0	1.992	0	0	0	0
0.26161	-56.8634	1.992	0	1.992	0	0	0	0
0.1962	-56.8639	1.987	0	1.987	0	0	0	0
0.1308	-56.8637	1.986	0	1.986	0	0	0	0
0.0654	-56.8633	1.992	0	1.992	0	0	0	0
0	-56.8631	1.993	0	1.993	0	0	0	0
#	Band	--	--	--	--	--	--	--
0	-56.8627	1.986	0	1.986	0	0	0	0
0.0654	-56.8623	1.991	0	1.991	0	0	0	0
0.1308	-56.8623	1.988	0	1.988	0	0	0	0
0.1962	-56.8625	1.99	0	1.99	0	0	0	0
0.26161	-56.8629	1.991	0	1.991	0	0	0	0
0.26161	-56.8629	1.991	0	1.991	0	0	0	0
0.31009	-56.8625	1.991	0	1.991	0	0	0	0
0.35858	-56.8619	1.988	0	1.988	0	0	0	0
0.40706	-56.8614	1.987	0	1.987	0	0	0	0
0.45555	-56.8612	1.992	0	1.992	0	0	0	0
0.45555	-56.8612	1.992	0	1.992	0	0	0	0
0.52095	-56.8614	1.987	0	1.987	0	0	0	0
0.58635	-56.8618	1.993	0	1.993	0	0	0	0
0.65175	-56.8622	1.991	0	1.991	0	0	0	0
0.71715	-56.8627	1.988	0	1.988	0	0	0	0
0.71715	-56.8627	1.988	0	1.988	0	0	0	0
0.76564	-56.8627	1.985	0	1.985	0	0	0	0
0.81413	-56.8627	1.985	0	1.985	0	0	0	0
0.86261	-56.8627	1.994	0	1.994	0	0	0	0
0.9111	-56.8627	1.986	0	1.986	0	0	0	0
#	Band	--	--	--	--	--	--	--
0.9111	-56.8613	1.996	0	1.996	0	0	0	0
0.86261	-56.8613	1.986	0	1.986	0	0	0	0
0.81413	-56.8614	1.983	0	1.983	0	0	0	0
0.76564	-56.8614	1.985	0	1.985	0	0	0	0
0.71715	-56.8614	1.988	0	1.988	0	0	0	0
0.71715	-56.8614	1.988	0	1.988	0	0	0	0
0.65175	-56.8612	1.989	0	1.989	0	0	0	0
0.58635	-56.861	1.993	0	1.993	0	0	0	0
0.52095	-56.8607	1.991	0	1.991	0	0	0	0
0.45555	-56.8605	1.993	0	1.993	0	0	0	0
0.45555	-56.8605	1.993	0	1.993	0	0	0	0
0.40706	-56.8605	1.989	0	1.989	0	0	0	0
0.35858	-56.8606	1.988	0	1.988	0	0	0	0
0.31009	-56.8608	1.988	0	1.988	0	0	0	0
0.26161	-56.8609	1.988	0	1.988	0	0	0	0
0.26161	-56.8609	1.988	0	1.988	0	0	0	0
0.1962	-56.8608	1.986	0	1.986	0	0	0	0
0.1308	-56.8608	1.992	0	1.992	0	0	0	0
0.0654	-56.861	1.987	0	1.987	0	0	0	0
0	-56.8613	1.996	0	1.996	0	0	0	0
#	Band	--	--	--	--	--	--	--
0	-56.8602	1.985	0	1.985	0	0	0	0
0.0654	-56.8602	1.989	0	1.989	0	0	0	0
0.1308	-56.8598	1.988	0	1.988	0	0	0	0
0.1962	-56.8593	1.99	0	1.99	0	0	0	0
0.26161	-56.8591	1.989	0	1.989	0	0	0	0
0.26161	-56.8591	1.989	0	1.989	0	0	0	0
0.31009	-56.8592	1.99	0	1.99	0	0	0	0
0.35858	-56.8592	1.991	0	1.991	0	0	0	0
0.40706	-56.8593	1.989	0	1.989	0	0	0	0
0.45555	-56.8593	1.989	0	1.989	0	0	0	0
0.45555	-56.8593	1.989	0	1.989	0	0	0	0
0.52095	-56.8595	1.994	0	1.994	0	0	0	0
0.58635	-56.8599	1.989	0	1.989	0	0	0	0
0.65175	-56.8603	1.989	0	1.989	0	0	0	0
0.71715	-56.8602	1.986	0	1.986	0	0	0	0
0.71715	-56.8602	1.986	0	1.986	0	0	0	0
0.76564	-56.8602	1.986	0	1.986	0	0	0	0
0.81413	-56.8602	1.988	0	1.988	0	0	0	0
0.86261	-56.8602	1.992	0	1.992	0	0	0	0
0.9111	-56.8602	1.985	0	1.985	0	0	0	0
#	Band	--	--	--	--	--	--	--
0.9111	-56.8585	1.991	0	1.991	0	0	0	0
0.86261	-56.8585	1.986	0	1.986	0	0	0	0
0.81413	-56.8586	1.984	0	1.984	0	0	0	0
0.76564	-56.8587	1.986	0	1.986	0	0	0	0
0.71715	-56.8587	1.99	0	1.99	0	0	0	0
0.71715	-56.8587	1.99	0	1.99	0	0	0	0
0.65175	-56.8583	1.988	0	1.988	0	0	0	0
0.58635	-56.8576	1.99	0	1.99	0	0	0	0
0.52095	-56.8571	1.99	0	1.99	0	0	0	0
0.45555	-56.857	1.992	0	1.992	0	0	0	0
0.45555	-56.857	1.992	0	1.992	0	0	0	0
0.40706	-56.857	1.989	0	1.989	0	0	0	0
0.35858	-56.8569	1.988	0	1.988	0	0	0	0
0.31009	-56.8568	1.988	0	1.988	0	0	0	0
0.26161	-56.8568	1.99	0	1.99	0	0	0	0
0.26161	-56.8568	1.99	0	1.99	0	0	0	0
0.1962	-56.857	1.991	0	1.991	0	0	0	0
0.1308	-56.8574	1.991	0	1.991	0	0	0	0
0.0654	-56.8581	1.987	0	1.987	0	0	0	0
0	-56.8585	1.991	0	1.991	0	0	0	0
#	Band	--	--	--	--	--	--	--
0	-34.3197	1.911	0	1.919	0.008	0	0	0
0.0654	-34.3178	1.918	0	1.926	0.008	0	0	0
0.1308	-34.3108	1.922	0	1.93	0.008	0	0	0
0.1962	-34.2986	1.914	0	1.918	0.004	0	0	0
0.26161	-34.2848	1.921	0.002	1.927	0.004	0	0	0
0.26161	-34.2848	1.921	0.002	1.927	0.004	0	0	0
0.31009	-34.2856	1.918	0	1.922	0.004	0	0	0
0.35858	-34.2863	1.918	0	1.922	0.004	0	0	0
0.40706	-34.2858	1.924	0	1.928	0.004	0	0	0
0.45555	-34.285	1.912	0.002	1.922	0.008	0	0	0
0.45555	-34.285	1.912	0.002	1.922	0.008	0	0	0
0.52095	-34.3027	1.917	0	1.921	0.004	0	0	0
0.58635	-34.3174	1.912	0	1.916	0.004	0	0	0
0.65175	-34.3265	1.912	0	1.918	0.006	0	0	0
0.71715	-34.3295	1.92	0	1.932	0.012	0	0	0
0.71715	-34.3295	1.92	0	1.932	0.012	0	0	0
0.76564	-34.3287	1.918	0	1.93	0.012	0	0	0
0.81413	-34.3264	1.916	0	1.926	0.01	0	0	0
0.86261	-34.3228	1.922	0	1.93	0.008	0	0	0
0.9111	-34.3197	1.911	0	1.919	0.008	0	0	0
#	Band	--	--	--	--	--	--	--
0.9111	-34.3169	1.914	0	1.922	0.008	0	0	0
0.86261	-34.3216	1.916	0	1.92	0.004	0	0	0
0.81413	-34.3255	1.908	0	1.908	0	0	0	0
0.76564	-34.3279	1.908	0	1.908	0	0	0	0
0.71715	-34.3288	1.906	0	1.906	0	0	0	0
0.71715	-34.3288	1.906	0	1.906	0	0	0	0
0.65175	-34.3255	1.91	0	1.91	0	0	0	0
0.58635	-34.316	1.913	0	1.913	0	0	0	0
0.52095	-34.3007	1.917	0	1.917	0	0	0	0
0.45555	-34.2816	1.914	0	1.922	0.008	0	0	0
0.45555	-34.2816	1.914	0	1.922	0.008	0	0	0
0.40706	-34.2826	1.925	0	1.925	0	0	0	0
0.35858	-34.2831	1.918	0	1.92	0.002	0	0	0
0.31009	-34.2821	1.912	0	1.914	0.002	0	0	0
0.26161	-34.2804	1.918	0	1.922	0.004	0	0	0
0.26161	-34.2804	1.918	0	1.922	0.004	0	0	0
0.1962	-34.2957	1.924	0	1.924	0	0	0	0
0.1308	-34.3077	1.916	0	1.916	0	0	0	0
0.0654	-34.3144	1.919	0	1.921	0.002	0	0	0
0	-34.3169	1.914	0	1.922	0.008	0	0	0
#	Band	--	--	--	--	--	--	--
0	-34.3157	1.924	0	1.94	0.016	0	0	0
0.0654	-34.3127	1.919	0	1.927	0.008	0	0	0
0.1308	-34.302	1.91	0	1.922	0.012	0	0	0
0.1962	-34.2864	1.922	0	1.934	0.012	0	0	0
0.26161	-34.2792	1.912	0	1.918	0.006	0	0	0
0.26161	-34.2792	1.912	0	1.918	0.006	0	0	0
0.31009	-34.2771	1.919	0	1.923	0.004	0	0	0
0.35858	-34.2762	1.918	0	1.924	0.006	0	0	0
0.40706	-34.2795	1.91	0	1.918	0.008	0	0	0
0.45555	-34.2813	1.925	0	1.927	0.002	0	0	0
0.45555	-34.2813	1.925	0	1.927	0.002	0	0	0
0.52095	-34.2794	1.913	0	1.913	0	0	0	0
0.58635	-34.2932	1.913	0	1.913	0	0	0	0
0.65175	-34.3018	1.925	0	1.925	0	0	0	0
0.71715	-34.3046	1.918	0	1.926	0.008	0	0	0
0.71715	-34.3046	1.918	0	1.926	0.008	0	0	0
0.76564	-34.3039	1.921	0	1.929	0.008	0	0	0
0.81413	-34.3043	1.918	0	1.924	0.006	0	0	0
0.86261	-34.3103	1.919	0	1.929	0.01	0	0	0
0.9111	-34.3157	1.924	0	1.94	0.016	0	0	0
#	Band	--	--	--	--	--	--	--
0.9111	-34.3143	1.92	0	1.932	0.012	0	0	0
0.86261	-34.3099	1.91	0	1.91	0	0	0	0
0.81413	-34.3029	1.916	0	1.924	0.008	0	0	0
0.76564	-34.3036	1.912	0	1.922	0.01	0	0	0
0.71715	-34.3043	1.914	0	1.926	0.012	0	0	0
0.71715	-34.3043	1.914	0	1.926	0.012	0	0	0
0.65175	-34.3011	1.914	0	1.916	0.002	0	0	0
0.58635	-34.292	1.922	0	1.924	0.002	0	0	0
0.52095	-34.2776	1.924	0	1.926	0.002	0	0	0
0.45555	-34.2791	1.925	0	1.927	0.002	0	0	0
0.45555	-34.2791	1.925	0	1.927	0.002	0	0	0
0.40706	-34.2767	1.923	0	1.925	0.002	0	0	0
0.35858	-34.2731	1.93	0	1.936	0.006	0	0	0
0.31009	-34.2748	1.92	0	1.922	0.002	0	0	0
0.26161	-34.2778	1.924	0	1.928	0.004	0	0	0
0.26161	-34.2778	1.924	0	1.928	0.004	0	0	0
0.1962	-34.2828	1.93	0	1.938	0.008	0	0	0
0.1308	-34.2986	1.93	0	1.938	0.008	0	0	0
0.0654	-34.3096	1.924	0	1.932	0.008	0	0	0
0	-34.3143	1.92	0	1.932	0.012	0	0	0
#	Band	--	--	--	--	--	--	--
0	-34.2936	1.924	0	1.934	0.01	0	0	0
0.0654	-34.2919	1.922	0	1.93	0.008	0	0	0
0.1308	-34.2847	1.915	0	1.923	0.008	0	0	0
0.1962	-34.272	1.917	0	1.921	0.004	0	0	0
0.26161	-34.2686	1.924	0	1.934	0.01	0	0	0
0.26161	-34.2686	1.924	0	1.934	0.01	0	0	0
0.31009	-34.2707	1.924	0	1.934	0.01	0	0	0
0.35858	-34.2704	1.928	0	1.93	0.002	0	0	0
0.40706	-34.2657	1.924	0	1.926	0.002	0	0	0
0.45555	-34.2632	1.932	0	1.94	0.008	0	0	0
0.45555	-34.2632	1.932	0	1.94	0.008	0	0	0
0.52095	-34.2721	1.922	0	1.928	0.006	0	0	0
0.58635	-34.2832	1.919	0	1.925	0.006	0	0	0
0.65175	-34.2897	1.917	0	1.927	0.01	0	0	0
0.71715	-34.2914	1.914	0	1.928	0.014	0	0	0
0.71715	-34.2914	1.914	0	1.928	0.014	0	0	0
0.76564	-34.2959	1.914	0	1.924	0.01	0	0	0
0.81413	-34.301	1.922	0	1.932	0.01	0	0	0
0.86261	-34.2974	1.918	0	1.928	0.01	0	0	0
0.9111	-34.2936	1.924	0	1.934	0.01	0	0	0
#	Band	--	--	--	--	--	--	--
0.9111	-34.2925	1.92	0	1.936	0.016	0	0	0
0.86261	-34.297	1.918	0	1.922	0.004	0	0	0
0.81413	-34.3001	1.916	0	1.924	0.008	0	0	0
0.76564	-34.2952	1.922	0	1.926	0.004	0	0	0
0.71715	-34.2885	1.921	0	1.929	0.008	0	0	0
0.71715	-34.2885	1.921	0	1.929	0.008	0	0	0
0.65175	-34.2872	1.917	0	1.921	0.004	0	0	0
0.58635	-34.2811	1.922	0	1.924	0.002	0	0	0
0.52095	-34.2701	1.924	0	1.928	0.004	0	0	0
0.45555	-34.2607	1.924	0	1.93	0.006	0	0	0
0.45555	-34.2607	1.924	0	1.93	0.006	0	0	0
0.40706	-34.2631	1.926	0	1.928	0.002	0	0	0
0.35858	-34.2686	1.918	0	1.918	0	0	0	0
0.31009	-34.2682	1.923	0	1.931	0.008	0	0	0
0.26161	-34.2655	1.926	0	1.938	0.012	0	0	0
0.26161	-34.2655	1.926	0	1.938	0.012	0	0	0
0.1962	-34.2713	1.923	0	1.925	0.002	0	0	0
0.1308	-34.2835	1.92	0	1.924	0.004	0	0	0
0.0654	-34.2905	1.915	0	1.923	0.008	0	0	0
0	-34.2925	1.92	0	1.936	0.016	0	0	0
#	Band	--	--	--	--	--	--	--
0	-34.2914	1.925	0	1.933	0.008	0	0	0
0.0654	-34.2875	1.916	0	1.924	0.008	0	0	0
0.1308	-34.2785	1.928	0	1.928	0	0	0	0
0.1962	-34.2704	1.926	0	1.928	0.002	0	0	0
0.26161	-34.2641	1.922	0	1.928	0.006	0	0	0
0.26161	-34.2641	1.922	0	1.928	0.006	0	0	0
0.31009	-34.2619	1.916	0	1.92	0.004	0	0	0
0.35858	-34.2616	1.916	0	1.92	0.004	0	0	0
0.40706	-34.261	1.916	0	1.92	0.004	0	0	0
0.45555	-34.2598	1.918	0	1.922	0.004	0	0	0
0.45555	-34.2598	1.918	0	1.922	0.004	0	0	0
0.52095	-34.2612	1.918	0	1.924	0.006	0	0	0
0.58635	-34.2734	1.912	0	1.92	0.008	0	0	0
0.65175	-34.2834	1.928	0	1.936	0.008	0	0	0
0.71715	-34.2872	1.924	0	1.94	0.016	0	0	0
0.71715	-34.2872	1.924	0	1.94	0.016	0	0	0
0.76564	-34.2813	1.921	0	1.923	0.002	0	0	0
0.81413	-34.2796	1.92	0	1.928	0.008	0	0	0
0.86261	-34.2859	1.921	0	1.923	0.002	0	0	0
0.9111	-34.2914	1.925	0	1.933	0.008	0	0	0
#	Band	--	--	--	--	--	--	--
0.9111	-34.2906	1.913	0	1.929	0.016	0	0	0
0.86261	-34.2857	1.912	0	1.92	0.008	0	0	0
0.81413	-34.2792	1.922	0	1.928	0.006	0	0	0
0.76564	-34.2811	1.928	0	1.932	0.004	0	0	0
0.71715	-34.2848	1.92	0	1.928	0.008	0	0	0
0.71715	-34.2848	1.92	0	1.928	0.008	0	0	0
0.65175	-34.2801	1.918	0	1.924	0.006	0	0	0
0.58635	-34.2694	1.918	0	1.924	0.006	0	0	0
0.52095	-34.2573	1.924	0	1.928	0.004	0	0	0
0.45555	-34.2589	1.93	0	1.936	0.006	0	0	0
0.45555	-34.2589	1.93	0	1.936	0.006	0	0	0
0.40706	-34.2586	1.923	0	1.927	0.004	0	0	0
0.35858	-34.2591	1.918	0	1.924	0.006	0	0	0
0.31009	-34.2608	1.924	0	1.928	0.004	0	0	0
0.26161	-34.2629	1.926	0	1.932	0.006	0	0	0
0.26161	-34.2629	1.926	0	1.932	0.006	0	0	0
0.1962	-34.2615	1.924	0	1.928	0.004	0	0	0
0.1308	-34.2764	1.923	0	1.927	0.004	0	0	0
0.0654	-34.2859	1.918	0	1.922	0.004	0	0	0
0	-34.2906	1.913	0	1.929	0.016	0	0	0
#	Band	--	--	--	--	--	--	--
0	-34.2842	1.922	0	1.922	0	0	0	0
0.0654	-34.2826	1.928	0	1.928	0	0	0	0
0.1308	-34.2745	1.926	0	1.928	0.002	0	0	0
0.1962	-34.26	1.923	0	1.925	0.002	0	0	0
0.26161	-34.2613	1.922	0	1.924	0.002	0	0	0
0.26161	-34.2613	1.922	0	1.924	0.002	0	0	0
0.31009	-34.2596	1.912	0	1.912	0	0	0	0
0.35858	-34.2566	1.92	0	1.92	0	0	0	0
0.40706	-34.2572	1.916	0	1.922	0.006	0	0	0
0.45555	-34.2558	1.927	0	1.929	0.002	0	0	0
0.45555	-34.2558	1.927	0	1.929	0.002	0	0	0
0.52095	-34.2561	1.922	0	1.926	0.004	0	0	0
0.58635	-34.2581	1.921	0	1.927	0.006	0	0	0
0.65175	-34.2652	1.926	0	1.934	0.008	0	0	0
0.71715	-34.2664	1.924	0	1.938	0.014	0	0	0
0.71715	-34.2664	1.924	0	1.938	0.014	0	0	0
0.76564	-34.2716	1.913	0	1.919	0.006	0	0	0
0.81413	-34.278	1.924	0	1.924	0	0	0	0
0.86261	-34.2826	1.93	0	1.93	0	0	0	0
0.9111	-34.2842	1.922	0	1.922	0	0	0	0
#	Band	--	--	--	--	--	--	--
0.9111	-34.2711	1.927	0	1.929	0.002	0	0	0
0.86261	-34.2723	1.924	0	1.926	0.002	0	0	0
0.81413	-34.2754	1.922	0	1.928	0.006	0	0	0
0.76564	-34.2709	1.914	0	1.914	0	0	0	0
0.71715	-34.2638	1.922	0	1.938	0.016	0	0	0
0.71715	-34.2638	1.922	0	1.938	0.016	0	0	0
0.65175	-34.2616	1.919	0	1.927	0.008	0	0	0
0.58635	-34.2553	1.917	0	1.917	0	0	0	0
0.52095	-34.2539	1.935	0	1.939	0.004	0	0	0
0.45555	-34.2541	1.92	0	1.922	0.002	0	0	0
0.45555	-34.2541	1.92	0	1.922	0.002	0	0	0
0.40706	-34.2544	1.918	0	1.92	0.002	0	0	0
0.35858	-34.2564	1.923	0	1.923	0	0	0	0
0.31009	-34.2587	1.914	0	1.916	0.002	0	0	0
0.26161	-34.2598	1.918	0	1.922	0.004	0	0	0
0.26161	-34.2598	1.918	0	1.922	0.004	0	0	0
0.1962	-34.2585	1.928	0	1.928	0	0	0	0
0.1308	-34.2634	1.93	0	1.934	0.004	0	0	0
0.0654	-34.2701	1.936	0	1.936	0	0	0	0
0	-34.2711	1.927	0	1.929	0.002	0	0	0
#	Band	--	--	--	--	--	--	--
0	-34.2708	1.923	0	1.927	0.004	0	0	0
0.0654	-34.2661	1.934	0	1.938	0.004	0	0	0
0.1308	-34.2602	1.916	0	1.916	0	0	0	0
0.1962	-34.2576	1.912	0	1.912	0	0	0	0
0.26161	-34.2551	1.926	0	1.934	0.008	0	0	0
0.26161	-34.2551	1.926	0	1.934	0.008	0	0	0
0.31009	-34.2569	1.912	0	1.912	0	0	0	0
0.35858	-34.255	1.919	0	1.921	0.002	0	0	0
0.40706	-34.2503	1.916	0	1.92	0.004	0	0	0
0.45555	-34.2525	1.926	0	1.93	0.004	0	0	0
0.45555	-34.2525	1.926	0	1.93	0.004	0	0	0
0.52095	-34.2492	1.926	0	1.928	0.002	0	0	0
0.58635	-34.254	1.926	0	1.928	0.002	0	0	0
0.65175	-34.2593	1.92	0	1.924	0.004	0	0	0
0.71715	-34.2634	1.924	0	1.932	0.008	0	0	0
0.71715	-34.2634	1.924	0	1.932	0.008	0	0	0
0.76564	-34.2693	1.926	0	1.926	0	0	0	0
0.81413	-34.274	1.921	0	1.929	0.008	0	0	0
0.86261	-34.2718	1.934	0	1.94	0.006	0	0	0
0.9111	-34.2708	1.923	0	1.927	0.004	0	0	0
#	Band	--	--	--	--	--	--	--
0.9111	-34.2656	1.918	0	1.918	0	0	0	0
0.86261	-34.2642	1.914	0	1.914	0	0	0	0
0.81413	-34.2601	1.91	0	1.91	0	0	0	0
0.76564	-34.2569	1.922	0	1.93	0.008	0	0	0
0.71715	-34.261	1.914	0	1.924	0.01	0	0	0
0.71715	-34.261	1.914	0	1.924	0.01	0	0	0
0.65175	-34.2584	1.918	0	1.918	0	0	0	0
0.58635	-34.2532	1.924	0	1.926	0.002	0	0	0
0.52095	-34.2478	1.922	0	1.924	0.002	0	0	0
0.45555	-34.2512	1.922	0	1.928	0.006	0	0	0
0.45555	-34.2512	1.922	0	1.928	0.006	0	0	0
0.40706	-34.2501	1.923	0	1.925	0.002	0	0	0
0.35858	-34.2528	1.922	0	1.922	0	0	0	0
0.31009	-34.2553	1.922	0	1.924	0.002	0	0	0
0.26161	-34.2522	1.925	0	1.935	0.01	0	0	0
0.26161	-34.2522	1.925	0	1.935	0.01	0	0	0
0.1962	-34.2536	1.91	0	1.91	0	0	0	0
0.1308	-34.2551	1.916	0	1.916	0	0	0	0
0.0654	-34.2639	1.922	0	1.926	0.004	0	0	0
0	-34.2656	1.918	0	1.918	0	0	0	0
#	Band	--	--	--	--	--	--	--
0	-34.2496	1.924	0	1.924	0	0	0	0
0.0654	-34.2484	1.926	0	1.926	0	0	0	0
0.1308	-34.245	1.928	0	1.928	0	0	0	0
0.1962	-34.2501	1.932	0	1.932	0	0	0	0
0.26161	-34.2498	1.916	0	1.922	0.006	0	0	0
0.26161	-34.2498	1.916	0	1.922	0.006	0	0	0
0.31009	-34.2481	1.924	0	1.934	0.01	0	0	0
0.35858	-34.2511	1.916	0	1.918	0.002	0	0	0
0.40706	-34.2488	1.928	0	1.928	0	0	0	0
0.45555	-34.2433	1.922	0	1.926	0.004	0	0	0
0.45555	-34.2433	1.922	0	1.926	0.004	0	0	0
0.52095	-34.2436	1.924	0	1.928	0.004	0	0	0
0.58635	-34.2463	1.928	0	1.93	0.002	0	0	0
0.65175	-34.2569	1.924	0	1.924	0	0	0	0
0.71715	-34.2599	1.918	0	1.92	0.002	0	0	0
0.71715	-34.2599	1.918	0	1.92	0.002	0	0	0
0.76564	-34.2565	1.916	0	1.928	0.012	0	0	0
0.81413	-34.2514	1.922	0	1.928	0.006	0	0	0
0.86261	-34.2491	1.928	0	1.928	0	0	0	0
0.9111	-34.2496	1.924	0	1.924	0	0	0	0
#	Band	--	--	--	--	--	--	--
0.9111	-34.2467	1.926	0	1.926	0	0	0	0
0.86261	-34.2479	1.919	0	1.923	0.004	0	0	0
0.81413	-34.2513	1.919	0	1.931	0.012	0	0	0
0.76564	-34.2535	1.936	0	1.938	0.002	0	0	0
0.71715	-34.258	1.91	0	1.91	0	0	0	0
0.71715	-34.258	1.91	0	1.91	0	0	0	0
0.65175	-34.2557	1.916	0	1.92	0.004	0	0	0
0.58635	-34.2444	1.922	0	1.926	0.004	0	0	0
0.52095	-34.2398	1.93	0	1.934	0.004	0	0	0
0.45555	-34.2428	1.928	0	1.936	0.008	0	0	0
0.45555	-34.2428	1.928	0	1.936	0.008	0	0	0
0.40706	-34.2472	1.926	0	1.926	0	0	0	0
0.35858	-34.249	1.927	0	1.929	0.002	0	0	0
0.31009	-34.2453	1.922	0	1.926	0.004	0	0	0
0.26161	-34.2478	1.918	0	1.928	0.01	0	0	0
0.26161	-34.2478	1.918	0	1.928	0.01	0	0	0
0.1962	-34.2487	1.918	0	1.918	0	0	0	0
0.1308	-34.2399	1.922	0	1.924	0.002	0	0	0
0.0654	-34.2456	1.918	0	1.918	0	0	0	0
0	-34.2467	1.926	0	1.926	0	0	0	0
#	Band	--	--	--	--	--	--	--
0	-34.2465	1.918	0	1.918	0	0	0	0
0.0654	-34.241	1.924	0	1.924	0	0	0	0
0.1308	-34.2375	1.934	0	1.934	0	0	0	0
0.1962	-34.2445	1.92	0	1.922	0.002	0	0	0
0.26161	-34.2442	1.922	0	1.924	0.002	0	0	0
0.26161	-34.2442	1.922	0	1.924	0.002	0	0	0
0.31009	-34.2434	1.918	0	1.92	0.002	0	0	0
0.35858	-34.2406	1.924	0	1.926	0.002	0	0	0
0.40706	-34.2444	1.926	0	1.93	0.004	0	0	0
0.45555	-34.2418	1.928	0	1.93	0.002	0	0	0
0.45555	-34.2418	1.928	0	1.93	0.002	0	0	0
0.52095	-34.2375	1.924	0	1.93	0.006	0	0	0
0.58635	-34.2422	1.92	0	1.93	0.01	0	0	0
0.65175	-34.2455	1.928	0	1.94	0.012	0	0	0
0.71715	-34.2467	1.938	0	1.95	0.012	0	0	0
0.71715	-34.2467	1.938	0	1.95	0.012	0	0	0
0.76564	-34.2458	1.935	0	1.935	0	0	0	0
0.81413	-34.2469	1.938	0	1.938	0	0	0	0
0.86261	-34.2477	1.933	0	1.933	0	0	0	0
0.9111	-34.2465	1.918	0	1.918	0	0	0	0
#	Band	--	--	--	--	--	--	--
0.9111	-34.2209	1.947	0	1.949	0.002	0	0	0
0.86261	-34.2266	1.932	0	1.932	0	0	0	0
0.81413	-34.2336	1.942	0	1.942	0	0	0	0
0.76564	-34.2433	1.934	0	1.934	0	0	0	0
0.71715	-34.2445	1.929	0	1.933	0.004	0	0	0
0.71715	-34.2445	1.929	0	1.933	0.004	0	0	0
0.65175	-34.2434	1.922	0	1.926	0.004	0	0	0
0.58635	-34.24	1.928	0	1.934	0.006	0	0	0
0.52095	-34.2366	1.926	0	1.93	0.004	0	0	0
0.45555	-34.2406	1.922	0	1.924	0.002	0	0	0
0.45555	-34.2406	1.922	0	1.924	0.002	0	0	0
0.40706	-34.2432	1.924	0	1.928	0.004	0	0	0
0.35858	-34.24	1.925	0	1.925	0	0	0	0
0.31009	-34.2427	1.927	0	1.931	0.004	0	0	0
0.26161	-34.2439	1.925	0	1.929	0.004	0	0	0
0.26161	-34.2439	1.925	0	1.929	0.004	0	0	0
0.1962	-34.2422	1.926	0	1.928	0.002	0	0	0
0.1308	-34.2358	1.93	0	1.93	0	0	0	0
0.0654	-34.2204	1.932	0	1.934	0.002	0	0	0
0	-34.2209	1.947	0	1.949	0.002	0	0	0
#	Band	--	--	--	--	--	--	--
0	-34.2181	1.94	0	1.94	0	0	0	0
0.0654	-34.2191	1.942	0	1.942	0	0	0	0
0.1308	-34.2342	1.93	0	1.93	0	0	0	0
0.1962	-34.239	1.932	0	1.932	0	0	0	0
0.26161	-34.2404	1.925	0	1.931	0.006	0	0	0
0.26161	-34.2404	1.925	0	1.931	0.006	0	0	0
0.31009	-34.2411	1.92	0	1.922	0.002	0	0	0
0.35858	-34.2394	1.918	0	1.922	0.004	0	0	0
0.40706	-34.2353	1.925	0	1.931	0.006	0	0	0
0.45555	-34.2402	1.922	0	1.926	0.004	0	0	0
0.45555	-34.2402	1.922	0	1.926	0.004	0	0	0
0.52095	-34.2359	1.931	0	1.935	0.004	0	0	0
0.58635	-34.233	1.93	0	1.934	0.004	0	0	0
0.65175	-34.236	1.927	0	1.935	0.008	0	0	0
0.71715	-34.2371	1.918	0	1.928	0.01	0	0	0
0.71715	-34.2371	1.918	0	1.928	0.01	0	0	0
0.76564	-34.2387	1.94	0	1.94	0	0	0	0
0.81413	-34.2294	1.928	0	1.928	0	0	0	0
0.86261	-34.214	1.931	0	1.931	0	0	0	0
0.9111	-34.2181	1.94	0	1.94	0	0	0	0
#	Band	--	--	--	--	--	--	--
0.9111	-34.204	1.928	0	1.932	0.004	0	0	0
0.86261	-34.2118	1.942	0	1.942	0	0	0	0
0.81413	-34.2127	1.922	0	1.922	0	0	0	0
0.76564	-34.2262	1.916	0	1.916	0	0	0	0
0.71715	-34.2368	1.933	0	1.939	0.006	0	0	0
0.71715	-34.2368	1.933	0	1.939	0.006	0	0	0
0.65175	-34.2357	1.928	0	1.934	0.006	0	0	0
0.58635	-34.2327	1.936	0	1.938	0.002	0	0	0
0.52095	-34.2353	1.933	0	1.935	0.002	0	0	0
0.45555	-34.2386	1.918	0	1.922	0.004	0	0	0
0.45555	-34.2386	1.918	0	1.922	0.004	0	0	0
0.40706	-34.2349	1.933	0	1.941	0.008	0	0	0
0.35858	-34.2371	1.932	0	1.934	0.002	0	0	0
0.31009	-34.2395	1.922	0	1.926	0.004	0	0	0
0.26161	-34.2375	1.922	0	1.93	0.008	0	0	0
0.26161	-34.2375	1.922	0	1.93	0.008	0	0	0
0.1962	-34.2374	1.918	0	1.922	0.004	0	0	0
0.1308	-34.2283	1.922	0	1.922	0	0	0	0
0.0654	-34.2173	1.93	0	1.93	0	0	0	0
0	-34.204	1.928	0	1.932	0.004	0	0	0
#	Band	--	--	--	--	--	--	--
0	-34.2028	1.932	0	1.934	0.002	0	0	0
0.0654	-34.2158	1.934	0	1.934	0	0	0	0
0.1308	-34.2211	1.925	0	1.927	0.002	0	0	0
0.1962	-34.2323	1.92	0	1.92	0	0	0	0
0.26161	-34.2346	1.922	0	1.928	0.006	0	0	0
0.26161	-34.2346	1.922	0	1.928	0.006	0	0	0
0.31009	-34.2348	1.934	0	1.936	0.002	0	0	0
0.35858	-34.2344	1.922	0	1.924	0.002	0	0	0
0.40706	-34.2333	1.934	0	1.934	0	0	0	0
0.45555	-34.2373	1.926	0	1.931	0.005	0	0	0
0.45555	-34.2373	1.926	0	1.931	0.005	0	0	0
0.52095	-34.2343	1.932	0	1.934	0.002	0	0	0
0.58635	-34.2299	1.94	0	1.94	0	0	0	0
0.65175	-34.2124	1.926	0	1.928	0.002	0	0	0
0.71715	-34.2073	1.922	0	1.926	0.004	0	0	0
0.71715	-34.2073	1.922	0	1.926	0.004	0	0	0
0.76564	-34.207	1.929	0	1.933	0.004	0	0	0
0.81413	-34.2061	1.929	0	1.931	0.002	0	0	0
0.86261	-34.2043	1.93	0	1.934	0.004	0	0	0
0.9111	-34.2028	1.932	0	1.934	0.002	0	0	0
#	Band	--	--	--	--	--	--	--
0.9111	-34.2001	1.93	0	1.932	0.002	0	0	0
0.86261	-34.2027	1.932	0	1.932	0	0	0	0
0.81413	-34.2053	1.932	0	1.932	0	0	0	0
0.76564	-34.2047	1.936	0	1.936	0	0	0	0
0.71715	-34.2049	1.932	0	1.932	0	0	0	0
0.71715	-34.2049	1.932	0	1.932	0	0	0	0
0.65175	-34.2105	1.93	0	1.93	0	0	0	0
0.58635	-34.2261	1.932	0	1.932	0	0	0	0
0.52095	-34.2334	1.924	0	1.924	0	0	0	0
0.45555	-34.2345	1.934	0	1.94	0.006	0	0	0
0.45555	-34.2345	1.934	0	1.94	0.006	0	0	0
0.40706	-34.2313	1.922	0	1.928	0.006	0	0	0
0.35858	-34.2331	1.924	0	1.924	0	0	0	0
0.31009	-34.2322	1.93	0	1.93	0	0	0	0
0.26161	-34.233	1.926	0	1.93	0.004	0	0	0
0.26161	-34.233	1.926	0	1.93	0.004	0	0	0
0.1962	-34.2265	1.926	0	1.926	0	0	0	0
0.1308	-34.2205	1.928	0	1.93	0.002	0	0	0
0.0654	-34.2149	1.934	0	1.934	0	0	0	0
0	-34.2001	1.93	0	1.932	0.002	0	0	0
#	Band	--	--	--	--	--	--	--
0	-34.1996	1.946	0	1.948	0.002	0	0	0
0.0654	-34.2051	1.938	0	1.938	0	0	0	0
0.1308	-34.2184	1.93	0	1.932	0.002	0	0	0
0.1962	-34.2244	1.928	0	1.928	0	0	0	0
0.26161	-34.2321	1.932	0	1.936	0.004	0	0	0
0.26161	-34.2321	1.932	0	1.936	0.004	0	0	0
0.31009	-34.2309	1.924	0	1.926	0.002	0	0	0
0.35858	-34.2291	1.923	0	1.923	0	0	0	0
0.40706	-34.2295	1.929	0	1.933	0.004	0	0	0
0.45555	-34.2297	1.934	0	1.942	0.008	0	0	0
0.45555	-34.2297	1.934	0	1.942	0.008	0	0	0
0.52095	-34.2315	1.93	0	1.93	0	0	0	0
0.58635	-34.2219	1.926	0	1.928	0.002	0	0	0
0.65175	-34.2066	1.926	0	1.926	0	0	0	0
0.71715	-34.2042	1.93	0	1.932	0.002	0	0	0
0.71715	-34.2042	1.93	0	1.932	0.002	0	0	0
0.76564	-34.2039	1.927	0	1.929	0.002	0	0	0
0.81413	-34.2035	1.924	0	1.924	0	0	0	0
0.86261	-34.2015	1.931	0	1.931	0	0	0	0
0.9111	-34.1996	1.946	0	1.948	0.002	0	0	0
#	Band	--	--	--	--	--	--	--
0.9111	-34.1982	1.94	0	1.942	0.002	0	0	0
0.86261	-34.2007	1.918	0	1.918	0	0	0	0
0.81413	-34.2021	1.936	0	1.936	0	0	0	0
0.76564	-34.2026	1.923	0	1.923	0	0	0	0
0.71715	-34.2031	1.93	0	1.93	0	0	0	0
0.71715	-34.2031	1.93	0	1.93	0	0	0	0
0.65175	-34.2059	1.936	0	1.936	0	0	0	0
0.58635	-34.2198	1.924	0	1.924	0	0	0	0
0.52095	-34.2302	1.933	0	1.933	0	0	0	0
0.45555	-34.2285	1.942	0	1.952	0.01	0	0	0
0.45555	-34.2285	1.942	0	1.952	0.01	0	0	0
0.40706	-34.2281	1.928	0	1.928	0	0	0	0
0.35858	-34.2285	1.928	0	1.932	0.004	0	0	0
0.31009	-34.2305	1.935	0	1.935	0	0	0	0
0.26161	-34.2314	1.934	0	1.936	0.002	0	0	0
0.26161	-34.2314	1.934	0	1.936	0.002	0	0	0
0.1962	-34.2219	1.942	0	1.942	0	0	0	0
0.1308	-34.2162	1.926	0	1.926	0	0	0	0
0.0654	-34.2007	1.922	0	1.924	0.002	0	0	0
0	-34.1982	1.94	0	1.942	0.002	0	0	0
#	Band	--	--	--	--	--	--	--
0	-34.1974	1.927	0.002	1.931	0.002	0	0	0
0.0654	-34.2	1.92	0	1.922	0.002	0	0	0
0.1308	-34.2136	1.94	0	1.94	0	0	0	0
0.1962	-34.2192	1.924	0	1.928	0.004	0	0	0
0.26161	-34.2297	1.93	0	1.934	0.004	0	0	0
0.26161	-34.2297	1.93	0	1.934	0.004	0	0	0
0.31009	-34.2278	1.916	0	1.918	0.002	0	0	0
0.35858	-34.2268	1.92	0	1.922	0.002	0	0	0
0.40706	-34.2263	1.93	0	1.934	0.004	0	0	0
0.45555	-34.2267	1.932	0	1.936	0.004	0	0	0
0.45555	-34.2267	1.932	0	1.936	0.004	0	0	0
0.52095	-34.2273	1.935	0	1.943	0.008	0	0	0
0.58635	-34.2181	1.93	0	1.93	0	0	0	0
0.65175	-34.2016	1.939	0	1.939	0	0	0	0
0.71715	-34.1959	1.941	0	1.943	0.002	0	0	0
0.71715	-34.1959	1.941	0	1.943	0.002	0	0	0
0.76564	-34.1983	1.94	0	1.94	0	0	0	0
0.81413	-34.2011	1.928	0	1.93	0.002	0	0	0
0.86261	-34.197	1.928	0	1.928	0	0	0	0
0.9111	-34.1974	1.927	0.002	1.931	0.002	0	0	0
#	Band	--	--	--	--	--	--	--
0.9111	-34.1961	1.938	0	1.94	0.002	0	0	0
0.86261	-34.1947	1.924	0	1.924	0	0	0	0
0.81413	-34.194	1.932	0	1.932	0	0	0	0
[truncated: 30,509 more rows]

## Sheet: Fig. 4f
Fig.4f Electronic band gap structure of Bi2S3/Ti3C2O2
		Bi	C	O	S	Ti	BiS	MXene
0	-57.6282	0	0	0	0	1.986	0	1.986
0.0654	-57.6282	0	0	0	0	1.982	0	1.982
0.1308	-57.6281	0	0	0	0	1.992	0	1.992
0.1962	-57.628	0	0	0	0	1.986	0	1.986
0.26161	-57.628	0	0	0	0	1.984	0	1.984
0.26161	-57.628	0	0	0	0	1.984	0	1.984
0.31009	-57.6279	0	0	0	0	1.988	0	1.988
0.35858	-57.6279	0	0	0	0	1.986	0	1.986
0.40706	-57.6279	0	0	0	0	1.986	0	1.986
0.45555	-57.6278	0	0	0	0	1.984	0	1.984
0.45555	-57.6278	0	0	0	0	1.984	0	1.984
0.52095	-57.6279	0	0	0	0	1.987	0	1.987
0.58635	-57.6279	0	0	0	0	1.986	0	1.986
0.65175	-57.628	0	0	0	0	1.986	0	1.986
0.71715	-57.6281	0	0	0	0	1.986	0	1.986
0.71715	-57.6281	0	0	0	0	1.986	0	1.986
0.76564	-57.6281	0	0	0	0	1.986	0	1.986
0.81413	-57.6281	0	0	0	0	1.99	0	1.99
0.86261	-57.6282	0	0	0	0	1.986	0	1.986
0.9111	-57.6282	0	0	0	0	1.986	0	1.986
#	Band	--	--	--	--	--	--	--
0.9111	-57.6191	0	0	0	0	1.984	0	1.984
0.86261	-57.6192	0	0	0	0	1.98	0	1.98
0.81413	-57.6194	0	0	0	0	1.986	0	1.986
0.76564	-57.6197	0	0	0	0	1.986	0	1.986
0.71715	-57.6198	0	0	0	0	1.984	0	1.984
0.71715	-57.6198	0	0	0	0	1.984	0	1.984
0.65175	-57.6197	0	0	0	0	1.984	0	1.984
0.58635	-57.6194	0	0	0	0	1.984	0	1.984
0.52095	-57.6192	0	0	0	0	1.988	0	1.988
0.45555	-57.6191	0	0	0	0	1.986	0	1.986
0.45555	-57.6191	0	0	0	0	1.986	0	1.986
0.40706	-57.619	0	0	0	0	1.987	0	1.987
0.35858	-57.6189	0	0	0	0	1.986	0	1.986
0.31009	-57.6187	0	0	0	0	1.986	0	1.986
0.26161	-57.6187	0	0	0	0	1.98	0	1.98
0.26161	-57.6187	0	0	0	0	1.98	0	1.98
0.1962	-57.6187	0	0	0	0	1.982	0	1.982
0.1308	-57.6189	0	0	0	0	1.984	0	1.984
0.0654	-57.6191	0	0	0	0	1.99	0	1.99
0	-57.6191	0	0	0	0	1.984	0	1.984
#	Band	--	--	--	--	--	--	--
0	-57.6115	0	0	0	0	1.984	0	1.984
0.0654	-57.6115	0	0	0	0	1.986	0	1.986
0.1308	-57.6114	0	0	0	0	1.99	0	1.99
0.1962	-57.6112	0	0	0	0	1.989	0	1.989
0.26161	-57.6112	0	0	0	0	1.987	0	1.987
0.26161	-57.6112	0	0	0	0	1.987	0	1.987
0.31009	-57.6112	0	0	0	0	1.982	0	1.982
0.35858	-57.6111	0	0	0	0	1.984	0	1.984
0.40706	-57.611	0	0	0	0	1.992	0	1.992
0.45555	-57.611	0	0	0	0	1.988	0	1.988
0.45555	-57.611	0	0	0	0	1.988	0	1.988
0.52095	-57.611	0	0	0	0	1.989	0	1.989
0.58635	-57.6109	0	0	0	0	1.988	0	1.988
0.65175	-57.6109	0	0	0	0	1.984	0	1.984
0.71715	-57.6109	0	0	0	0	1.99	0	1.99
0.71715	-57.6109	0	0	0	0	1.99	0	1.99
0.76564	-57.611	0	0	0	0	1.986	0	1.986
0.81413	-57.6112	0	0	0	0	1.982	0	1.982
0.86261	-57.6114	0	0	0	0	1.983	0	1.983
0.9111	-57.6115	0	0	0	0	1.984	0	1.984
#	Band	--	--	--	--	--	--	--
0.9111	-57.6052	0	0	0	0	1.988	0	1.988
0.86261	-57.6052	0	0	0	0	1.984	0	1.984
0.81413	-57.6052	0	0	0	0	1.984	0	1.984
0.76564	-57.6052	0	0	0	0	1.988	0	1.988
0.71715	-57.6052	0	0	0	0	1.986	0	1.986
0.71715	-57.6052	0	0	0	0	1.986	0	1.986
0.65175	-57.6052	0	0	0	0	1.988	0	1.988
0.58635	-57.605	0	0	0	0	1.986	0	1.986
0.52095	-57.6048	0	0	0	0	1.988	0	1.988
0.45555	-57.6048	0	0	0	0	1.986	0	1.986
0.45555	-57.6048	0	0	0	0	1.986	0	1.986
0.40706	-57.6048	0	0	0	0	1.986	0	1.986
0.35858	-57.605	0	0	0	0	1.988	0	1.988
0.31009	-57.6051	0	0	0	0	1.986	0	1.986
0.26161	-57.6052	0	0	0	0	1.99	0	1.99
0.26161	-57.6052	0	0	0	0	1.99	0	1.99
0.1962	-57.6052	0	0	0	0	1.992	0	1.992
0.1308	-57.6052	0	0	0	0	1.988	0	1.988
0.0654	-57.6052	0	0	0	0	1.981	0	1.981
0	-57.6052	0	0	0	0	1.988	0	1.988
#	Band	--	--	--	--	--	--	--
0	-57.6003	0	0	0	0	1.982	0	1.982
0.0654	-57.5999	0	0	0	0	1.982	0	1.982
0.1308	-57.5988	0	0	0	0	1.984	0	1.984
0.1962	-57.5989	0	0	0	0	1.986	0	1.986
0.26161	-57.5991	0	0	0	0	1.99	0	1.99
0.26161	-57.5991	0	0	0	0	1.99	0	1.99
0.31009	-57.5991	0	0	0	0	1.988	0	1.988
0.35858	-57.5991	0	0	0	0	1.986	0	1.986
0.40706	-57.5991	0	0	0	0	1.984	0	1.984
0.45555	-57.5991	0	0	0	0	1.988	0	1.988
0.45555	-57.5991	0	0	0	0	1.988	0	1.988
0.52095	-57.599	0	0	0	0	1.985	0	1.985
0.58635	-57.5987	0	0	0	0	1.982	0	1.982
0.65175	-57.5984	0	0	0	0	1.982	0	1.982
0.71715	-57.5983	0	0	0	0	1.981	0	1.981
0.71715	-57.5983	0	0	0	0	1.981	0	1.981
0.76564	-57.5987	0	0	0	0	1.981	0	1.981
0.81413	-57.5995	0	0	0	0	1.988	0	1.988
0.86261	-57.6001	0	0	0	0	1.986	0	1.986
0.9111	-57.6003	0	0	0	0	1.982	0	1.982
#	Band	--	--	--	--	--	--	--
0.9111	-57.5983	0	0	0	0	1.984	0	1.984
0.86261	-57.5983	0	0	0	0	1.986	0	1.986
0.81413	-57.5983	0	0	0	0	1.979	0	1.979
0.76564	-57.5983	0	0	0	0	1.981	0	1.981
0.71715	-57.5979	0	0	0	0	1.984	0	1.984
0.71715	-57.5979	0	0	0	0	1.984	0	1.984
0.65175	-57.5976	0	0	0	0	1.986	0	1.986
0.58635	-57.5965	0	0	0	0	1.978	0	1.978
0.52095	-57.5959	0	0	0	0	1.98	0	1.98
0.45555	-57.5964	0	0	0	0	1.979	0	1.979
0.45555	-57.5964	0	0	0	0	1.979	0	1.979
0.40706	-57.5963	0	0	0	0	1.984	0	1.984
0.35858	-57.5961	0	0	0	0	1.979	0	1.979
0.31009	-57.5959	0	0	0	0	1.983	0	1.983
0.26161	-57.5959	0	0	0	0	1.979	0	1.979
0.26161	-57.5959	0	0	0	0	1.979	0	1.979
0.1962	-57.5969	0	0	0	0	1.982	0	1.982
0.1308	-57.5986	0	0	0	0	1.987	0	1.987
0.0654	-57.5984	0	0	0	0	1.986	0	1.986
0	-57.5983	0	0	0	0	1.984	0	1.984
#	Band	--	--	--	--	--	--	--
0	-57.5918	0	0	0	0	1.982	0	1.982
0.0654	-57.5927	0	0	0	0	1.988	0	1.988
0.1308	-57.5943	0	0	0	0	1.994	0	1.994
0.1962	-57.5954	0	0	0	0	1.982	0	1.982
0.26161	-57.5955	0	0	0	0	1.981	0	1.981
0.26161	-57.5955	0	0	0	0	1.981	0	1.981
0.31009	-57.5953	0	0	0	0	1.987	0	1.987
0.35858	-57.5948	0	0	0	0	1.988	0	1.988
0.40706	-57.5941	0	0	0	0	1.982	0	1.982
0.45555	-57.5934	0	0	0	0	1.981	0	1.981
0.45555	-57.5934	0	0	0	0	1.981	0	1.981
0.52095	-57.5948	0	0	0	0	1.988	0	1.988
0.58635	-57.595	0	0	0	0	1.982	0	1.982
0.65175	-57.596	0	0	0	0	1.982	0	1.982
0.71715	-57.5964	0	0	0	0	1.984	0	1.984
0.71715	-57.5964	0	0	0	0	1.984	0	1.984
0.76564	-57.5954	0	0	0	0	1.98	0	1.98
0.81413	-57.5937	0	0	0	0	1.986	0	1.986
0.86261	-57.592	0	0	0	0	1.985	0	1.985
0.9111	-57.5918	0	0	0	0	1.982	0	1.982
#	Band	--	--	--	--	--	--	--
0.9111	-57.5911	0	0	0	0	1.99	0	1.99
0.86261	-57.5918	0	0	0	0	1.979	0	1.979
0.81413	-57.5918	0	0	0	0	1.983	0	1.983
0.76564	-57.5919	0	0	0	0	1.984	0	1.984
0.71715	-57.5919	0	0	0	0	1.988	0	1.988
0.71715	-57.5919	0	0	0	0	1.988	0	1.988
0.65175	-57.593	0	0	0	0	1.984	0	1.984
0.58635	-57.5946	0	0	0	0	1.987	0	1.987
0.52095	-57.5933	0	0	0	0	1.98	0	1.98
0.45555	-57.592	0	0	0	0	1.986	0	1.986
0.45555	-57.592	0	0	0	0	1.986	0	1.986
0.40706	-57.5912	0	0	0	0	1.982	0	1.982
0.35858	-57.5915	0	0	0	0	1.98	0	1.98
0.31009	-57.592	0	0	0	0	1.986	0	1.986
0.26161	-57.5921	0	0	0	0	1.984	0	1.984
0.26161	-57.5921	0	0	0	0	1.984	0	1.984
0.1962	-57.5901	0	0	0	0	1.986	0	1.986
0.1308	-57.5898	0	0	0	0	1.99	0	1.99
0.0654	-57.5907	0	0	0	0	1.986	0	1.986
0	-57.5911	0	0	0	0	1.99	0	1.99
#	Band	--	--	--	--	--	--	--
0	-57.5903	0	0	0	0	1.989	0	1.989
0.0654	-57.5898	0	0	0	0	1.981	0	1.981
0.1308	-57.5894	0	0	0	0	1.982	0	1.982
0.1962	-57.5893	0	0	0	0	1.987	0	1.987
0.26161	-57.5892	0	0	0	0	1.984	0	1.984
0.26161	-57.5892	0	0	0	0	1.984	0	1.984
0.31009	-57.5892	0	0	0	0	1.986	0	1.986
0.35858	-57.5896	0	0	0	0	1.985	0	1.985
0.40706	-57.5905	0	0	0	0	1.985	0	1.985
0.45555	-57.59	0	0	0	0	1.986	0	1.986
0.45555	-57.59	0	0	0	0	1.986	0	1.986
0.52095	-57.5893	0	0	0	0	1.988	0	1.988
0.58635	-57.5895	0	0	0	0	1.989	0	1.989
0.65175	-57.5901	0	0	0	0	1.989	0	1.989
0.71715	-57.5907	0	0	0	0	1.986	0	1.986
0.71715	-57.5907	0	0	0	0	1.986	0	1.986
0.76564	-57.5907	0	0	0	0	1.982	0	1.982
0.81413	-57.5905	0	0	0	0	1.984	0	1.984
0.86261	-57.5904	0	0	0	0	1.986	0	1.986
0.9111	-57.5903	0	0	0	0	1.989	0	1.989
#	Band	--	--	--	--	--	--	--
0.9111	-57.5877	0	0	0	0	1.99	0	1.99
0.86261	-57.5876	0	0	0	0	1.987	0	1.987
0.81413	-57.5874	0	0	0	0	1.988	0	1.988
0.76564	-57.5873	0	0	0	0	1.988	0	1.988
0.71715	-57.5872	0	0	0	0	1.984	0	1.984
0.71715	-57.5872	0	0	0	0	1.984	0	1.984
0.65175	-57.5874	0	0	0	0	1.99	0	1.99
0.58635	-57.5876	0	0	0	0	1.987	0	1.987
0.52095	-57.5881	0	0	0	0	1.981	0	1.981
0.45555	-57.5893	0	0	0	0	1.982	0	1.982
0.45555	-57.5893	0	0	0	0	1.982	0	1.982
0.40706	-57.5893	0	0	0	0	1.981	0	1.981
0.35858	-57.5893	0	0	0	0	1.982	0	1.982
0.31009	-57.5881	0	0	0	0	1.984	0	1.984
0.26161	-57.5879	0	0	0	0	1.983	0	1.983
0.26161	-57.5879	0	0	0	0	1.983	0	1.983
0.1962	-57.5883	0	0	0	0	1.985	0	1.985
0.1308	-57.5879	0	0	0	0	1.986	0	1.986
0.0654	-57.5878	0	0	0	0	1.988	0	1.988
0	-57.5877	0	0	0	0	1.99	0	1.99
#	Band	--	--	--	--	--	--	--
0	-57.5854	0	0	0	0	1.984	0	1.984
0.0654	-57.5851	0	0	0	0	1.984	0	1.984
0.1308	-57.5864	0	0	0	0	1.983	0	1.983
0.1962	-57.5879	0	0	0	0	1.983	0	1.983
0.26161	-57.5875	0	0	0	0	1.984	0	1.984
0.26161	-57.5875	0	0	0	0	1.984	0	1.984
0.31009	-57.5879	0	0	0	0	1.985	0	1.985
0.35858	-57.5877	0	0	0	0	1.987	0	1.987
0.40706	-57.5876	0	0	0	0	1.983	0	1.983
0.45555	-57.5884	0	0	0	0	1.988	0	1.988
0.45555	-57.5884	0	0	0	0	1.988	0	1.988
0.52095	-57.5876	0	0	0	0	1.982	0	1.982
0.58635	-57.5847	0	0	0	0	1.988	0	1.988
0.65175	-57.5817	0	0	0	0	1.984	0	1.984
0.71715	-57.5824	0	0	0	0	1.989	0	1.989
0.71715	-57.5824	0	0	0	0	1.989	0	1.989
0.76564	-57.5824	0	0	0	0	1.984	0	1.984
0.81413	-57.5823	0	0	0	0	1.987	0	1.987
0.86261	-57.5843	0	0	0	0	1.984	0	1.984
0.9111	-57.5854	0	0	0	0	1.984	0	1.984
#	Band	--	--	--	--	--	--	--
0.9111	-57.5822	0	0	0	0	1.988	0	1.988
0.86261	-57.5823	0	0	0	0	1.984	0	1.984
0.81413	-57.582	0	0	0	0	1.99	0	1.99
0.76564	-57.5794	0	0	0	0	1.988	0	1.988
0.71715	-57.5784	0	0	0	0	1.986	0	1.986
0.71715	-57.5784	0	0	0	0	1.986	0	1.986
0.65175	-57.5809	0	0	0	0	1.983	0	1.983
0.58635	-57.5833	0	0	0	0	1.986	0	1.986
0.52095	-57.5866	0	0	0	0	1.985	0	1.985
0.45555	-57.5876	0	0	0	0	1.982	0	1.982
0.45555	-57.5876	0	0	0	0	1.982	0	1.982
0.40706	-57.5875	0	0	0	0	1.984	0	1.984
0.35858	-57.5859	0	0	0	0	1.986	0	1.986
0.31009	-57.5842	0	0	0	0	1.984	0	1.984
0.26161	-57.5832	0	0	0	0	1.988	0	1.988
0.26161	-57.5832	0	0	0	0	1.988	0	1.988
0.1962	-57.5824	0	0	0	0	1.982	0	1.982
0.1308	-57.584	0	0	0	0	1.988	0	1.988
0.0654	-57.5824	0	0	0	0	1.982	0	1.982
0	-57.5822	0	0	0	0	1.988	0	1.988
#	Band	--	--	--	--	--	--	--
0	-57.5793	0	0	0	0	1.984	0	1.984
0.0654	-57.5816	0	0	0	0	1.982	0	1.982
0.1308	-57.5803	0	0	0	0	1.984	0	1.984
0.1962	-57.5817	0	0	0	0	1.986	0	1.986
0.26161	-57.5808	0	0	0	0	1.988	0	1.988
0.26161	-57.5808	0	0	0	0	1.988	0	1.988
0.31009	-57.5799	0	0	0	0	1.984	0	1.984
0.35858	-57.5792	0	0	0	0	1.984	0	1.984
0.40706	-57.5792	0	0	0	0	1.988	0	1.988
0.45555	-57.5792	0	0	0	0	1.993	0	1.993
0.45555	-57.5792	0	0	0	0	1.993	0	1.993
0.52095	-57.5794	0	0	0	0	1.988	0	1.988
0.58635	-57.5803	0	0	0	0	1.987	0	1.987
0.65175	-57.5798	0	0	0	0	1.986	0	1.986
0.71715	-57.5782	0	0	0	0	1.984	0	1.984
0.71715	-57.5782	0	0	0	0	1.984	0	1.984
0.76564	-57.5784	0	0	0	0	1.989	0	1.989
0.81413	-57.5789	0	0	0	0	1.985	0	1.985
0.86261	-57.5792	0	0	0	0	1.985	0	1.985
0.9111	-57.5793	0	0	0	0	1.984	0	1.984
#	Band	--	--	--	--	--	--	--
0.9111	-57.5785	0	0	0	0	1.986	0	1.986
0.86261	-57.5785	0	0	0	0	1.986	0	1.986
0.81413	-57.5784	0	0	0	0	1.986	0	1.986
0.76564	-57.5784	0	0	0	0	1.992	0	1.992
0.71715	-57.5778	0	0	0	0	1.991	0	1.991
0.71715	-57.5778	0	0	0	0	1.991	0	1.991
0.65175	-57.5784	0	0	0	0	1.987	0	1.987
0.58635	-57.5781	0	0	0	0	1.988	0	1.988
0.52095	-57.5776	0	0	0	0	1.993	0	1.993
0.45555	-57.5773	0	0	0	0	1.985	0	1.985
0.45555	-57.5773	0	0	0	0	1.985	0	1.985
0.40706	-57.5773	0	0	0	0	1.981	0	1.981
0.35858	-57.5779	0	0	0	0	1.987	0	1.987
0.31009	-57.5793	0	0	0	0	1.986	0	1.986
0.26161	-57.5793	0	0	0	0	1.977	0	1.977
0.26161	-57.5793	0	0	0	0	1.977	0	1.977
0.1962	-57.5795	0	0	0	0	1.988	0	1.988
0.1308	-57.5791	0	0	0	0	1.982	0	1.982
0.0654	-57.5784	0	0	0	0	1.987	0	1.987
0	-57.5785	0	0	0	0	1.986	0	1.986
#	Band	--	--	--	--	--	--	--
0	-57.5768	0	0	0	0	1.985	0	1.985
0.0654	-57.5763	0	0	0	0	1.989	0	1.989
0.1308	-57.5781	0	0	0	0	1.981	0	1.981
0.1962	-57.5775	0	0	0	0	1.991	0	1.991
0.26161	-57.5788	0	0	0	0	1.986	0	1.986
0.26161	-57.5788	0	0	0	0	1.986	0	1.986
0.31009	-57.5777	0	0	0	0	1.985	0	1.985
0.35858	-57.5772	0	0	0	0	1.985	0	1.985
0.40706	-57.5755	0	0	0	0	1.986	0	1.986
0.45555	-57.5733	0	0	0	0	1.984	0	1.984
0.45555	-57.5733	0	0	0	0	1.984	0	1.984
0.52095	-57.5741	0	0	0	0	1.989	0	1.989
0.58635	-57.5753	0	0	0	0	1.989	0	1.989
0.65175	-57.5761	0	0	0	0	1.987	0	1.987
0.71715	-57.5764	0	0	0	0	1.995	0	1.995
0.71715	-57.5764	0	0	0	0	1.995	0	1.995
0.76564	-57.5765	0	0	0	0	1.984	0	1.984
0.81413	-57.5766	0	0	0	0	1.983	0	1.983
0.86261	-57.5767	0	0	0	0	1.99	0	1.99
0.9111	-57.5768	0	0	0	0	1.985	0	1.985
#	Band	--	--	--	--	--	--	--
0.9111	-57.5736	0	0	0	0	1.987	0	1.987
0.86261	-57.5739	0	0	0	0	1.982	0	1.982
0.81413	-57.5745	0	0	0	0	1.986	0	1.986
0.76564	-57.575	0	0	0	0	1.99	0	1.99
0.71715	-57.5754	0	0	0	0	1.983	0	1.983
0.71715	-57.5754	0	0	0	0	1.983	0	1.983
0.65175	-57.5757	0	0	0	0	1.989	0	1.989
0.58635	-57.575	0	0	0	0	1.985	0	1.985
0.52095	-57.5737	0	0	0	0	1.987	0	1.987
0.45555	-57.5727	0	0	0	0	1.98	0	1.98
0.45555	-57.5727	0	0	0	0	1.98	0	1.98
0.40706	-57.573	0	0	0	0	1.99	0	1.99
0.35858	-57.5755	0	0	0	0	1.986	0	1.986
0.31009	-57.5772	0	0	0	0	1.982	0	1.982
0.26161	-57.5771	0	0	0	0	1.99	0	1.99
0.26161	-57.5771	0	0	0	0	1.99	0	1.99
0.1962	-57.5768	0	0	0	0	1.982	0	1.982
0.1308	-57.5738	0	0	0	0	1.986	0	1.986
0.0654	-57.5728	0	0	0	0	1.986	0	1.986
0	-57.5736	0	0	0	0	1.987	0	1.987
#	Band	--	--	--	--	--	--	--
0	-57.5724	0	0	0	0	1.986	0	1.986
0.0654	-57.5724	0	0	0	0	1.99	0	1.99
0.1308	-57.5725	0	0	0	0	1.99	0	1.99
0.1962	-57.5725	0	0	0	0	1.987	0	1.987
0.26161	-57.5724	0	0	0	0	1.99	0	1.99
0.26161	-57.5724	0	0	0	0	1.99	0	1.99
0.31009	-57.5724	0	0	0	0	1.99	0	1.99
0.35858	-57.5724	0	0	0	0	1.985	0	1.985
0.40706	-57.5724	0	0	0	0	1.986	0	1.986
0.45555	-57.5724	0	0	0	0	1.983	0	1.983
0.45555	-57.5724	0	0	0	0	1.983	0	1.983
0.52095	-57.5725	0	0	0	0	1.986	0	1.986
0.58635	-57.5725	0	0	0	0	1.989	0	1.989
0.65175	-57.5724	0	0	0	0	1.982	0	1.982
0.71715	-57.5747	0	0	0	0	1.984	0	1.984
0.71715	-57.5747	0	0	0	0	1.984	0	1.984
0.76564	-57.573	0	0	0	0	1.985	0	1.985
0.81413	-57.5723	0	0	0	0	1.99	0	1.99
0.86261	-57.5724	0	0	0	0	1.987	0	1.987
0.9111	-57.5724	0	0	0	0	1.986	0	1.986
#	Band	--	--	--	--	--	--	--
0.9111	-57.5686	0	0	0	0	1.99	0	1.99
0.86261	-57.5694	0	0	0	0	1.989	0	1.989
0.81413	-57.5706	0	0	0	0	1.989	0	1.989
0.76564	-57.5723	0	0	0	0	1.978	0	1.978
0.71715	-57.5723	0	0	0	0	1.977	0	1.977
0.71715	-57.5723	0	0	0	0	1.977	0	1.977
0.65175	-57.5717	0	0	0	0	1.987	0	1.987
0.58635	-57.5688	0	0	0	0	1.983	0	1.983
0.52095	-57.5697	0	0	0	0	1.987	0	1.987
0.45555	-57.571	0	0	0	0	1.984	0	1.984
0.45555	-57.571	0	0	0	0	1.984	0	1.984
0.40706	-57.5704	0	0	0	0	1.99	0	1.99
0.35858	-57.5681	0	0	0	0	1.982	0	1.982
0.31009	-57.5665	0	0	0	0	1.987	0	1.987
0.26161	-57.5665	0	0	0	0	1.983	0	1.983
0.26161	-57.5665	0	0	0	0	1.983	0	1.983
0.1962	-57.5662	0	0	0	0	1.985	0	1.985
0.1308	-57.5684	0	0	0	0	1.983	0	1.983
0.0654	-57.5696	0	0	0	0	1.986	0	1.986
0	-57.5686	0	0	0	0	1.99	0	1.99
#	Band	--	--	--	--	--	--	--
0	-57.5668	0	0	0	0	1.988	0	1.988
0.0654	-57.5672	0	0	0	0	1.992	0	1.992
0.1308	-57.5661	0	0	0	0	1.986	0	1.986
0.1962	-57.5661	0	0	0	0	1.989	0	1.989
0.26161	-57.5656	0	0	0	0	1.99	0	1.99
0.26161	-57.5656	0	0	0	0	1.99	0	1.99
0.31009	-57.5663	0	0	0	0	1.985	0	1.985
0.35858	-57.5665	0	0	0	0	1.988	0	1.988
0.40706	-57.5677	0	0	0	0	1.989	0	1.989
0.45555	-57.5696	0	0	0	0	1.988	0	1.988
0.45555	-57.5696	0	0	0	0	1.988	0	1.988
0.52095	-57.5684	0	0	0	0	1.992	0	1.992
0.58635	-57.5669	0	0	0	0	1.984	0	1.984
0.65175	-57.5696	0	0	0	0	1.99	0	1.99
0.71715	-57.5718	0	0	0	0	1.984	0	1.984
0.71715	-57.5718	0	0	0	0	1.984	0	1.984
0.76564	-57.5714	0	0	0	0	1.984	0	1.984
0.81413	-57.5703	0	0	0	0	1.985	0	1.985
0.86261	-57.5681	0	0	0	0	1.987	0	1.987
0.9111	-57.5668	0	0	0	0	1.988	0	1.988
#	Band	--	--	--	--	--	--	--
0.9111	-57.5666	0	0	0	0	1.984	0	1.984
0.86261	-57.5657	0	0	0	0	1.986	0	1.986
0.81413	-57.5645	0	0	0	0	1.99	0	1.99
0.76564	-57.5643	0	0	0	0	1.99	0	1.99
0.71715	-57.5643	0	0	0	0	1.989	0	1.989
0.71715	-57.5643	0	0	0	0	1.989	0	1.989
0.65175	-57.5646	0	0	0	0	1.988	0	1.988
0.58635	-57.5657	0	0	0	0	1.982	0	1.982
0.52095	-57.5661	0	0	0	0	1.986	0	1.986
0.45555	-57.5665	0	0	0	0	1.986	0	1.986
0.45555	-57.5665	0	0	0	0	1.986	0	1.986
0.40706	-57.5665	0	0	0	0	1.989	0	1.989
0.35858	-57.5654	0	0	0	0	1.995	0	1.995
0.31009	-57.5635	0	0	0	0	1.986	0	1.986
0.26161	-57.5626	0	0	0	0	1.991	0	1.991
0.26161	-57.5626	0	0	0	0	1.991	0	1.991
0.1962	-57.5638	0	0	0	0	1.986	0	1.986
0.1308	-57.5652	0	0	0	0	1.986	0	1.986
0.0654	-57.566	0	0	0	0	1.986	0	1.986
0	-57.5666	0	0	0	0	1.984	0	1.984
#	Band	--	--	--	--	--	--	--
0	-57.5652	0	0	0	0	1.988	0	1.988
0.0654	-57.5646	0	0	0	0	1.986	0	1.986
0.1308	-57.5633	0	0	0	0	1.986	0	1.986
0.1962	-57.5614	0	0	0	0	1.985	0	1.985
0.26161	-57.5603	0	0	0	0	1.991	0	1.991
0.26161	-57.5603	0	0	0	0	1.991	0	1.991
0.31009	-57.5605	0	0	0	0	1.984	0	1.984
0.35858	-57.5607	0	0	0	0	1.99	0	1.99
0.40706	-57.5608	0	0	0	0	1.992	0	1.992
0.45555	-57.5608	0	0	0	0	1.984	0	1.984
0.45555	-57.5608	0	0	0	0	1.984	0	1.984
0.52095	-57.563	0	0	0	0	1.99	0	1.99
0.58635	-57.5652	0	0	0	0	1.985	0	1.985
0.65175	-57.5636	0	0	0	0	1.985	0	1.985
0.71715	-57.5621	0	0	0	0	1.989	0	1.989
0.71715	-57.5621	0	0	0	0	1.989	0	1.989
0.76564	-57.563	0	0	0	0	1.986	0	1.986
0.81413	-57.5644	0	0	0	0	1.983	0	1.983
0.86261	-57.5645	0	0	0	0	1.98	0	1.98
0.9111	-57.5652	0	0	0	0	1.988	0	1.988
#	Band	--	--	--	--	--	--	--
0.9111	-57.5644	0	0	0	0	1.984	0	1.984
0.86261	-57.5644	0	0	0	0	1.983	0	1.983
0.81413	-57.5629	0	0	0	0	1.985	0	1.985
0.76564	-57.5611	0	0	0	0	1.987	0	1.987
0.71715	-57.5604	0	0	0	0	1.984	0	1.984
0.71715	-57.5604	0	0	0	0	1.984	0	1.984
0.65175	-57.5622	0	0	0	0	1.984	0	1.984
0.58635	-57.563	0	0	0	0	1.988	0	1.988
0.52095	-57.5606	0	0	0	0	1.99	0	1.99
0.45555	-57.5593	0	0	0	0	1.984	0	1.984
0.45555	-57.5593	0	0	0	0	1.984	0	1.984
0.40706	-57.5593	0	0	0	0	1.984	0	1.984
0.35858	-57.5594	0	0	0	0	1.985	0	1.985
0.31009	-57.5594	0	0	0	0	1.98	0	1.98
0.26161	-57.5596	0	0	0	0	1.985	0	1.985
0.26161	-57.5596	0	0	0	0	1.985	0	1.985
0.1962	-57.5598	0	0	0	0	1.986	0	1.986
0.1308	-57.5607	0	0	0	0	1.986	0	1.986
0.0654	-57.5624	0	0	0	0	1.989	0	1.989
0	-57.5644	0	0	0	0	1.984	0	1.984
#	Band	--	--	--	--	--	--	--
0	-57.5613	0	0	0	0	1.99	0	1.99
0.0654	-57.5609	0	0	0	0	1.984	0	1.984
0.1308	-57.5599	0	0	0	0	1.983	0	1.983
0.1962	-57.5596	0	0	0	0	1.984	0	1.984
0.26161	-57.5594	0	0	0	0	1.981	0	1.981
0.26161	-57.5594	0	0	0	0	1.981	0	1.981
0.31009	-57.5593	0	0	0	0	1.985	0	1.985
0.35858	-57.559	0	0	0	0	1.99	0	1.99
0.40706	-57.5588	0	0	0	0	1.986	0	1.986
0.45555	-57.5588	0	0	0	0	1.99	0	1.99
0.45555	-57.5588	0	0	0	0	1.99	0	1.99
0.52095	-57.5595	0	0	0	0	1.986	0	1.986
0.58635	-57.5599	0	0	0	0	1.99	0	1.99
0.65175	-57.5603	0	0	0	0	1.988	0	1.988
0.71715	-57.5602	0	0	0	0	1.985	0	1.985
0.71715	-57.5602	0	0	0	0	1.985	0	1.985
0.76564	-57.5604	0	0	0	0	1.987	0	1.987
0.81413	-57.5603	0	0	0	0	1.99	0	1.99
0.86261	-57.5605	0	0	0	0	1.982	0	1.982
0.9111	-57.5613	0	0	0	0	1.99	0	1.99
#	Band	--	--	--	--	--	--	--
0.9111	-57.5603	0	0	0	0	1.985	0	1.985
0.86261	-57.5603	0	0	0	0	1.989	0	1.989
0.81413	-57.5588	0	0	0	0	1.992	0	1.992
0.76564	-57.5587	0	0	0	0	1.992	0	1.992
0.71715	-57.559	0	0	0	0	1.99	0	1.99
0.71715	-57.559	0	0	0	0	1.99	0	1.99
0.65175	-57.5571	0	0	0	0	1.99	0	1.99
0.58635	-57.5568	0	0	0	0	1.984	0	1.984
0.52095	-57.5569	0	0	0	0	1.982	0	1.982
0.45555	-57.557	0	0	0	0	1.982	0	1.982
0.45555	-57.557	0	0	0	0	1.982	0	1.982
0.40706	-57.557	0	0	0	0	1.981	0	1.981
0.35858	-57.557	0	0	0	0	1.982	0	1.982
0.31009	-57.5577	0	0	0	0	1.991	0	1.991
0.26161	-57.5581	0	0	0	0	1.99	0	1.99
0.26161	-57.5581	0	0	0	0	1.99	0	1.99
0.1962	-57.5588	0	0	0	0	1.987	0	1.987
0.1308	-57.5591	0	0	0	0	1.986	0	1.986
0.0654	-57.5602	0	0	0	0	1.99	0	1.99
0	-57.5603	0	0	0	0	1.985	0	1.985
#	Band	--	--	--	--	--	--	--
0	-57.5567	0	0	0	0	1.988	0	1.988
0.0654	-57.5567	0	0	0	0	1.987	0	1.987
0.1308	-57.5573	0	0	0	0	1.992	0	1.992
0.1962	-57.5569	0	0	0	0	1.984	0	1.984
0.26161	-57.5569	0	0	0	0	1.986	0	1.986
0.26161	-57.5569	0	0	0	0	1.986	0	1.986
0.31009	-57.557	0	0	0	0	1.989	0	1.989
0.35858	-57.5569	0	0	0	0	1.988	0	1.988
0.40706	-57.5568	0	0	0	0	1.981	0	1.981
0.45555	-57.5569	0	0	0	0	1.99	0	1.99
0.45555	-57.5569	0	0	0	0	1.99	0	1.99
0.52095	-57.5558	0	0	0	0	1.988	0	1.988
0.58635	-57.5555	0	0	0	0	1.987	0	1.987
0.65175	-57.5567	0	0	0	0	1.99	0	1.99
0.71715	-57.5583	0	0	0	0	1.984	0	1.984
0.71715	-57.5583	0	0	0	0	1.984	0	1.984
0.76564	-57.5571	0	0	0	0	1.991	0	1.991
0.81413	-57.5572	0	0	0	0	1.984	0	1.984
0.86261	-57.5567	0	0	0	0	1.988	0	1.988
0.9111	-57.5567	0	0	0	0	1.988	0	1.988
#	Band	--	--	--	--	--	--	--
0.9111	-57.5558	0	0	0	0	1.989	0	1.989
0.86261	-57.5562	0	0	0	0	1.99	0	1.99
0.81413	-57.5566	0	0	0	0	1.985	0	1.985
0.76564	-57.5567	0	0	0	0	1.984	0	1.984
0.71715	-57.5566	0	0	0	0	1.984	0	1.984
0.71715	-57.5566	0	0	0	0	1.984	0	1.984
0.65175	-57.5566	0	0	0	0	1.983	0	1.983
0.58635	-57.5553	0	0	0	0	1.99	0	1.99
0.52095	-57.5548	0	0	0	0	1.986	0	1.986
0.45555	-57.5552	0	0	0	0	1.982	0	1.982
0.45555	-57.5552	0	0	0	0	1.982	0	1.982
0.40706	-57.5554	0	0	0	0	1.99	0	1.99
0.35858	-57.556	0	0	0	0	1.984	0	1.984
0.31009	-57.5564	0	0	0	0	1.986	0	1.986
0.26161	-57.5566	0	0	0	0	1.988	0	1.988
0.26161	-57.5566	0	0	0	0	1.988	0	1.988
0.1962	-57.5558	0	0	0	0	1.992	0	1.992
0.1308	-57.5568	0	0	0	0	1.992	0	1.992
0.0654	-57.5566	0	0	0	0	1.983	0	1.983
0	-57.5558	0	0	0	0	1.989	0	1.989
#	Band	--	--	--	--	--	--	--
0	-57.5534	0	0	0	0	1.988	0	1.988
0.0654	-57.5534	0	0	0	0	1.984	0	1.984
0.1308	-57.5535	0	0	0	0	1.988	0	1.988
0.1962	-57.5545	0	0	0	0	1.99	0	1.99
0.26161	-57.5552	0	0	0	0	1.99	0	1.99
0.26161	-57.5552	0	0	0	0	1.99	0	1.99
0.31009	-57.555	0	0	0	0	1.992	0	1.992
0.35858	-57.5546	0	0	0	0	1.988	0	1.988
0.40706	-57.5541	0	0	0	0	1.992	0	1.992
0.45555	-57.5536	0	0	0	0	1.984	0	1.984
0.45555	-57.5536	0	0	0	0	1.984	0	1.984
0.52095	-57.5538	0	0	0	0	1.984	0	1.984
0.58635	-57.5543	0	0	0	0	1.988	0	1.988
0.65175	-57.5558	0	0	0	0	1.988	0	1.988
0.71715	-57.5559	0	0	0	0	1.984	0	1.984
0.71715	-57.5559	0	0	0	0	1.984	0	1.984
0.76564	-57.5566	0	0	0	0	1.987	0	1.987
0.81413	-57.555	0	0	0	0	1.987	0	1.987
0.86261	-57.5535	0	0	0	0	1.984	0	1.984
0.9111	-57.5534	0	0	0	0	1.988	0	1.988
#	Band	--	--	--	--	--	--	--
0.9111	-57.553	0	0	0	0	1.99	0	1.99
0.86261	-57.5534	0	0	0	0	1.984	0	1.984
0.81413	-57.5535	0	0	0	0	1.988	0	1.988
0.76564	-57.5543	0	0	0	0	1.99	0	1.99
0.71715	-57.5551	0	0	0	0	1.99	0	1.99
0.71715	-57.5551	0	0	0	0	1.99	0	1.99
0.65175	-57.5549	0	0	0	0	1.992	0	1.992
0.58635	-57.554	0	0	0	0	1.989	0	1.989
0.52095	-57.553	0	0	0	0	1.992	0	1.992
0.45555	-57.5529	0	0	0	0	1.984	0	1.984
0.45555	-57.5529	0	0	0	0	1.984	0	1.984
0.40706	-57.5529	0	0	0	0	1.984	0	1.984
0.35858	-57.5533	0	0	0	0	1.986	0	1.986
0.31009	-57.5536	0	0	0	0	1.988	0	1.988
0.26161	-57.5536	0	0	0	0	1.987	0	1.987
0.26161	-57.5536	0	0	0	0	1.987	0	1.987
0.1962	-57.5537	0	0	0	0	1.99	0	1.99
0.1308	-57.5532	0	0	0	0	1.984	0	1.984
0.0654	-57.5529	0	0	0	0	1.988	0	1.988
0	-57.553	0	0	0	0	1.99	0	1.99
#	Band	--	--	--	--	--	--	--
0	-57.5526	0	0	0	0	1.988	0	1.988
0.0654	-57.5524	0	0	0	0	1.986	0	1.986
0.1308	-57.5528	0	0	0	0	1.991	0	1.991
0.1962	-57.553	0	0	0	0	1.978	0	1.978
0.26161	-57.553	0	0	0	0	1.984	0	1.984
0.26161	-57.553	0	0	0	0	1.984	0	1.984
0.31009	-57.553	0	0	0	0	1.982	0	1.982
0.35858	-57.553	0	0	0	0	1.98	0	1.98
0.40706	-57.5526	0	0	0	0	1.989	0	1.989
0.45555	-57.5526	0	0	0	0	1.988	0	1.988
0.45555	-57.5526	0	0	0	0	1.988	0	1.988
0.52095	-57.5524	0	0	0	0	1.988	0	1.988
0.58635	-57.5532	0	0	0	0	1.982	0	1.982
0.65175	-57.5533	0	0	0	0	1.986	0	1.986
0.71715	-57.5534	0	0	0	0	1.988	0	1.988
0.71715	-57.5534	0	0	0	0	1.988	0	1.988
0.76564	-57.5534	0	0	0	0	1.984	0	1.984
0.81413	-57.5534	0	0	0	0	1.991	0	1.991
0.86261	-57.553	0	0	0	0	1.983	0	1.983
0.9111	-57.5526	0	0	0	0	1.988	0	1.988
#	Band	--	--	--	--	--	--	--
0.9111	-57.5495	0	0	0	0	1.99	0	1.99
0.86261	-57.5491	0	0	0	0	1.988	0	1.988
0.81413	-57.5493	0	0	0	0	1.986	0	1.986
0.76564	-57.5495	0	0	0	0	1.992	0	1.992
0.71715	-57.5495	0	0	0	0	1.988	0	1.988
0.71715	-57.5495	0	0	0	0	1.988	0	1.988
0.65175	-57.55	0	0	0	0	1.988	0	1.988
0.58635	-57.551	0	0	0	0	1.994	0	1.994
0.52095	-57.5515	0	0	0	0	1.986	0	1.986
0.45555	-57.5518	0	0	0	0	1.988	0	1.988
0.45555	-57.5518	0	0	0	0	1.988	0	1.988
0.40706	-57.5518	0	0	0	0	1.99	0	1.99
0.35858	-57.5514	0	0	0	0	1.984	0	1.984
0.31009	-57.5514	0	0	0	0	1.988	0	1.988
0.26161	-57.5516	0	0	0	0	1.986	0	1.986
0.26161	-57.5516	0	0	0	0	1.986	0	1.986
0.1962	-57.5527	0	0	0	0	1.986	0	1.986
0.1308	-57.5519	0	0	0	0	1.986	0	1.986
0.0654	-57.5508	0	0	0	0	1.988	0	1.988
0	-57.5495	0	0	0	0	1.99	0	1.99
#	Band	--	--	--	--	--	--	--
0	-57.5489	0	0	0	0	1.989	0	1.989
0.0654	-57.549	0	0	0	0	1.988	0	1.988
0.1308	-57.5495	0	0	0	0	1.984	0	1.984
0.1962	-57.5504	0	0	0	0	1.99	0	1.99
0.26161	-57.5511	0	0	0	0	1.992	0	1.992
0.26161	-57.5511	0	0	0	0	1.992	0	1.992
0.31009	-57.551	0	0	0	0	1.99	0	1.99
0.35858	-57.5506	0	0	0	0	1.992	0	1.992
0.40706	-57.5504	0	0	0	0	1.988	0	1.988
0.45555	-57.5503	0	0	0	0	1.986	0	1.986
0.45555	-57.5503	0	0	0	0	1.986	0	1.986
0.52095	-57.5502	0	0	0	0	1.99	0	1.99
0.58635	-57.5492	0	0	0	0	1.986	0	1.986
0.65175	-57.5489	0	0	0	0	1.992	0	1.992
0.71715	-57.5488	0	0	0	0	1.987	0	1.987
0.71715	-57.5488	0	0	0	0	1.987	0	1.987
0.76564	-57.5488	0	0	0	0	1.989	0	1.989
0.81413	-57.5487	0	0	0	0	1.983	0	1.983
0.86261	-57.5489	0	0	0	0	1.981	0	1.981
0.9111	-57.5489	0	0	0	0	1.989	0	1.989
#	Band	--	--	--	--	--	--	--
0.9111	-57.5487	0	0	0	0	1.985	0	1.985
0.86261	-57.5487	0	0	0	0	1.989	0	1.989
0.81413	-57.5481	0	0	0	0	1.995	0	1.995
0.76564	-57.5473	0	0	0	0	1.989	0	1.989
0.71715	-57.547	0	0	0	0	1.986	0	1.986
0.71715	-57.547	0	0	0	0	1.986	0	1.986
0.65175	-57.5477	0	0	0	0	1.988	0	1.988
0.58635	-57.549	0	0	0	0	1.986	0	1.986
0.52095	-57.5495	0	0	0	0	1.988	0	1.988
0.45555	-57.5492	0	0	0	0	1.99	0	1.99
0.45555	-57.5492	0	0	0	0	1.99	0	1.99
0.40706	-57.5492	0	0	0	0	1.989	0	1.989
0.35858	-57.5493	0	0	0	0	1.984	0	1.984
0.31009	-57.5494	0	0	0	0	1.992	0	1.992
0.26161	-57.5494	0	0	0	0	1.988	0	1.988
0.26161	-57.5494	0	0	0	0	1.988	0	1.988
0.1962	-57.549	0	0	0	0	1.992	0	1.992
0.1308	-57.5489	0	0	0	0	1.989	0	1.989
0.0654	-57.5487	0	0	0	0	1.993	0	1.993
0	-57.5487	0	0	0	0	1.985	0	1.985
#	Band	--	--	--	--	--	--	--
0	-57.5476	0	0	0	0	1.99	0	1.99
0.0654	-57.5469	0	0	0	0	1.982	0	1.982
0.1308	-57.5475	0	0	0	0	1.991	0	1.991
0.1962	-57.5482	0	0	0	0	1.986	0	1.986
0.26161	-57.5491	0	0	0	0	1.986	0	1.986
0.26161	-57.5491	0	0	0	0	1.986	0	1.986
0.31009	-57.5491	0	0	0	0	1.988	0	1.988
0.35858	-57.5492	0	0	0	0	1.984	0	1.984
0.40706	-57.549	0	0	0	0	1.988	0	1.988
0.45555	-57.5487	0	0	0	0	1.988	0	1.988
0.45555	-57.5487	0	0	0	0	1.988	0	1.988
0.52095	-57.5492	0	0	0	0	1.981	0	1.981
0.58635	-57.5484	0	0	0	0	1.99	0	1.99
0.65175	-57.5471	0	0	0	0	1.992	0	1.992
0.71715	-57.5465	0	0	0	0	1.988	0	1.988
0.71715	-57.5465	0	0	0	0	1.988	0	1.988
0.76564	-57.5466	0	0	0	0	1.988	0	1.988
0.81413	-57.5468	0	0	0	0	1.99	0	1.99
0.86261	-57.5473	0	0	0	0	1.989	0	1.989
0.9111	-57.5476	0	0	0	0	1.99	0	1.99
#	Band	--	--	--	--	--	--	--
0.9111	-57.5461	0	0	0	0	1.988	0	1.988
0.86261	-57.5461	0	0	0	0	1.988	0	1.988
0.81413	-57.546	0	0	0	0	1.983	0	1.983
0.76564	-57.546	0	0	0	0	1.986	0	1.986
0.71715	-57.546	0	0	0	0	1.991	0	1.991
0.71715	-57.546	0	0	0	0	1.991	0	1.991
0.65175	-57.5459	0	0	0	0	1.989	0	1.989
0.58635	-57.5467	0	0	0	0	1.99	0	1.99
0.52095	-57.5478	0	0	0	0	1.988	0	1.988
0.45555	-57.5485	0	0	0	0	1.988	0	1.988
0.45555	-57.5485	0	0	0	0	1.988	0	1.988
0.40706	-57.5483	0	0	0	0	1.99	0	1.99
0.35858	-57.5479	0	0	0	0	1.99	0	1.99
0.31009	-57.5475	0	0	0	0	1.988	0	1.988
0.26161	-57.5474	0	0	0	0	1.99	0	1.99
0.26161	-57.5474	0	0	0	0	1.99	0	1.99
0.1962	-57.5469	0	0	0	0	1.99	0	1.99
0.1308	-57.5456	0	0	0	0	1.984	0	1.984
0.0654	-57.546	0	0	0	0	1.987	0	1.987
0	-57.5461	0	0	0	0	1.988	0	1.988
#	Band	--	--	--	--	--	--	--
0	-57.5457	0	0	0	0	1.986	0	1.986
0.0654	-57.5459	0	0	0	0	1.986	0	1.986
0.1308	-57.5456	0	0	0	0	1.985	0	1.985
0.1962	-57.5453	0	0	0	0	1.989	0	1.989
0.26161	-57.5451	0	0	0	0	1.986	0	1.986
0.26161	-57.5451	0	0	0	0	1.986	0	1.986
0.31009	-57.5451	0	0	0	0	1.984	0	1.984
0.35858	-57.5455	0	0	0	0	1.984	0	1.984
0.40706	-57.5461	0	0	0	0	1.986	0	1.986
0.45555	-57.5464	0	0	0	0	1.988	0	1.988
0.45555	-57.5464	0	0	0	0	1.988	0	1.988
0.52095	-57.5455	0	0	0	0	1.991	0	1.991
0.58635	-57.5456	0	0	0	0	1.985	0	1.985
0.65175	-57.5455	0	0	0	0	1.984	0	1.984
0.71715	-57.5449	0	0	0	0	1.99	0	1.99
0.71715	-57.5449	0	0	0	0	1.99	0	1.99
0.76564	-57.545	0	0	0	0	1.99	0	1.99
0.81413	-57.5454	0	0	0	0	1.99	0	1.99
0.86261	-57.5456	0	0	0	0	1.989	0	1.989
0.9111	-57.5457	0	0	0	0	1.986	0	1.986
#	Band	--	--	--	--	--	--	--
0.9111	-57.5431	0	0	0	0	1.991	0	1.991
0.86261	-57.5431	0	0	0	0	1.988	0	1.988
0.81413	-57.5432	0	0	0	0	1.993	0	1.993
0.76564	-57.5434	0	0	0	0	1.984	0	1.984
0.71715	-57.5436	0	0	0	0	1.99	0	1.99
0.71715	-57.5436	0	0	0	0	1.99	0	1.99
0.65175	-57.5436	0	0	0	0	1.984	0	1.984
0.58635	-57.5443	0	0	0	0	1.989	0	1.989
0.52095	-57.5453	0	0	0	0	1.985	0	1.985
0.45555	-57.5451	0	0	0	0	1.989	0	1.989
0.45555	-57.5451	0	0	0	0	1.989	0	1.989
0.40706	-57.5451	0	0	0	0	1.986	0	1.986
0.35858	-57.5451	0	0	0	0	1.984	0	1.984
0.31009	-57.545	0	0	0	0	1.992	0	1.992
0.26161	-57.5448	0	0	0	0	1.992	0	1.992
0.26161	-57.5448	0	0	0	0	1.992	0	1.992
0.1962	-57.545	0	0	0	0	1.987	0	1.987
0.1308	-57.5449	0	0	0	0	1.99	0	1.99
0.0654	-57.5436	0	0	0	0	1.986	0	1.986
0	-57.5431	0	0	0	0	1.991	0	1.991
#	Band	--	--	--	--	--	--	--
0	-57.5429	0	0	0	0	1.993	0	1.993
0.0654	-57.5431	0	0	0	0	1.985	0	1.985
0.1308	-57.5431	0	0	0	0	1.99	0	1.99
0.1962	-57.5431	0	0	0	0	1.992	0	1.992
0.26161	-57.5433	0	0	0	0	1.99	0	1.99
0.26161	-57.5433	0	0	0	0	1.99	0	1.99
0.31009	-57.5435	0	0	0	0	1.99	0	1.99
0.35858	-57.5438	0	0	0	0	1.988	0	1.988
0.40706	-57.5441	0	0	0	0	1.985	0	1.985
0.45555	-57.5443	0	0	0	0	1.99	0	1.99
0.45555	-57.5443	0	0	0	0	1.99	0	1.99
0.52095	-57.5438	0	0	0	0	1.992	0	1.992
0.58635	-57.5429	0	0	0	0	1.987	0	1.987
0.65175	-57.5426	0	0	0	0	1.991	0	1.991
0.71715	-57.5428	0	0	0	0	1.99	0	1.99
0.71715	-57.5428	0	0	0	0	1.99	0	1.99
0.76564	-57.5429	0	0	0	0	1.992	0	1.992
0.81413	-57.543	0	0	0	0	1.988	0	1.988
0.86261	-57.5429	0	0	0	0	1.99	0	1.99
0.9111	-57.5429	0	0	0	0	1.993	0	1.993
#	Band	--	--	--	--	--	--	--
0.9111	-57.5409	0	0	0	0	1.988	0	1.988
0.86261	-57.5409	0	0	0	0	1.992	0	1.992
0.81413	-57.541	0	0	0	0	1.986	0	1.986
0.76564	-57.541	0	0	0	0	1.986	0	1.986
0.71715	-57.541	0	0	0	0	1.99	0	1.99
0.71715	-57.541	0	0	0	0	1.99	0	1.99
0.65175	-57.5413	0	0	0	0	1.994	0	1.994
0.58635	-57.541	0	0	0	0	1.994	0	1.994
0.52095	-57.5403	0	0	0	0	1.986	0	1.986
0.45555	-57.54	0	0	0	0	1.992	0	1.992
0.45555	-57.54	0	0	0	0	1.992	0	1.992
0.40706	-57.5401	0	0	0	0	1.988	0	1.988
0.35858	-57.5405	0	0	0	0	1.994	0	1.994
0.31009	-57.5409	0	0	0	0	1.992	0	1.992
0.26161	-57.5411	0	0	0	0	1.992	0	1.992
0.26161	-57.5411	0	0	0	0	1.992	0	1.992
0.1962	-57.5416	0	0	0	0	1.988	0	1.988
0.1308	-57.5419	0	0	0	0	1.996	0	1.996
0.0654	-57.5414	0	0	0	0	1.992	0	1.992
0	-57.5409	0	0	0	0	1.988	0	1.988
#	Band	--	--	--	--	--	--	--
0	-57.5397	0	0	0	0	1.99	0	1.99
0.0654	-57.5395	0	0	0	0	1.995	0	1.995
0.1308	-57.5393	0	0	0	0	1.994	0	1.994
0.1962	-57.5395	0	0	0	0	1.986	0	1.986
0.26161	-57.5398	0	0	0	0	1.988	0	1.988
0.26161	-57.5398	0	0	0	0	1.988	0	1.988
0.31009	-57.5397	0	0	0	0	1.992	0	1.992
0.35858	-57.5394	0	0	0	0	1.986	0	1.986
0.40706	-57.539	0	0	0	0	1.992	0	1.992
0.45555	-57.5388	0	0	0	0	1.986	0	1.986
0.45555	-57.5388	0	0	0	0	1.986	0	1.986
0.52095	-57.5389	0	0	0	0	1.99	0	1.99
0.58635	-57.5394	0	0	0	0	1.988	0	1.988
0.65175	-57.5398	0	0	0	0	1.987	0	1.987
0.71715	-57.5399	0	0	0	0	1.983	0	1.983
0.71715	-57.5399	0	0	0	0	1.983	0	1.983
0.76564	-57.5399	0	0	0	0	1.987	0	1.987
0.81413	-57.5398	0	0	0	0	1.992	0	1.992
0.86261	-57.5397	0	0	0	0	1.99	0	1.99
0.9111	-57.5397	0	0	0	0	1.99	0	1.99
#	Band	--	--	--	--	--	--	--
0.9111	-57.5393	0	0	0	0	1.987	0	1.987
0.86261	-57.5393	0	0	0	0	1.984	0	1.984
0.81413	-57.5394	0	0	0	0	1.993	0	1.993
0.76564	-57.5394	0	0	0	0	1.99	0	1.99
0.71715	-57.5394	0	0	0	0	1.988	0	1.988
0.71715	-57.5394	0	0	0	0	1.988	0	1.988
0.65175	-57.539	0	0	0	0	1.992	0	1.992
0.58635	-57.5385	0	0	0	0	1.998	0	1.998
0.52095	-57.5386	0	0	0	0	1.986	0	1.986
0.45555	-57.5387	0	0	0	0	1.984	0	1.984
0.45555	-57.5387	0	0	0	0	1.984	0	1.984
0.40706	-57.5387	0	0	0	0	1.984	0	1.984
0.35858	-57.5387	0	0	0	0	1.984	0	1.984
0.31009	-57.5387	0	0	0	0	1.984	0	1.984
0.26161	-57.5387	0	0	0	0	1.984	0	1.984
0.26161	-57.5387	0	0	0	0	1.984	0	1.984
0.1962	-57.5386	0	0	0	0	1.992	0	1.992
0.1308	-57.5383	0	0	0	0	1.989	0	1.989
0.0654	-57.5389	0	0	0	0	1.987	0	1.987
0	-57.5393	0	0	0	0	1.987	0	1.987
#	Band	--	--	--	--	--	--	--
0	-57.5386	0	0	0	0	1.987	0	1.987
0.0654	-57.5383	0	0	0	0	1.989	0	1.989
0.1308	-57.5382	0	0	0	0	1.992	0	1.992
0.1962	-57.5377	0	0	0	0	1.996	0	1.996
0.26161	-57.5375	0	0	0	0	1.99	0	1.99
0.26161	-57.5375	0	0	0	0	1.99	0	1.99
0.31009	-57.5376	0	0	0	0	1.994	0	1.994
0.35858	-57.5377	0	0	0	0	1.988	0	1.988
0.40706	-57.5379	0	0	0	0	1.99	0	1.99
0.45555	-57.538	0	0	0	0	1.986	0	1.986
0.45555	-57.538	0	0	0	0	1.986	0	1.986
0.52095	-57.5382	0	0	0	0	1.99	0	1.99
0.58635	-57.5383	0	0	0	0	1.984	0	1.984
0.65175	-57.5386	0	0	0	0	1.993	0	1.993
0.71715	-57.5389	0	0	0	0	1.99	0	1.99
0.71715	-57.5389	0	0	0	0	1.99	0	1.99
0.76564	-57.5389	0	0	0	0	1.985	0	1.985
0.81413	-57.5388	0	0	0	0	1.991	0	1.991
0.86261	-57.5386	0	0	0	0	1.987	0	1.987
0.9111	-57.5386	0	0	0	0	1.987	0	1.987
#	Band	--	--	--	--	--	--	--
0.9111	-57.538	0	0	0	0	1.986	0	1.986
0.86261	-57.538	0	0	0	0	1.986	0	1.986
0.81413	-57.538	0	0	0	0	1.986	0	1.986
0.76564	-57.538	0	0	0	0	1.986	0	1.986
0.71715	-57.538	0	0	0	0	1.984	0	1.984
0.71715	-57.538	0	0	0	0	1.984	0	1.984
0.65175	-57.538	0	0	0	0	1.986	0	1.986
0.58635	-57.5381	0	0	0	0	1.99	0	1.99
0.52095	-57.5378	0	0	0	0	1.986	0	1.986
0.45555	-57.5377	0	0	0	0	1.986	0	1.986
0.45555	-57.5377	0	0	0	0	1.986	0	1.986
0.40706	-57.5376	0	0	0	0	1.988	0	1.988
0.35858	-57.5374	0	0	0	0	1.99	0	1.99
0.31009	-57.5373	0	0	0	0	1.988	0	1.988
0.26161	-57.5372	0	0	0	0	1.992	0	1.992
0.26161	-57.5372	0	0	0	0	1.992	0	1.992
0.1962	-57.5374	0	0	0	0	1.992	0	1.992
0.1308	-57.5378	0	0	0	0	1.988	0	1.988
0.0654	-57.5381	0	0	0	0	1.988	0	1.988
0	-57.538	0	0	0	0	1.986	0	1.986
#	Band	--	--	--	--	--	--	--
0	-57.5328	0	0	0	0	1.99	0	1.99
0.0654	-57.5328	0	0	0	0	1.986	0	1.986
0.1308	-57.5328	0	0	0	0	1.984	0	1.984
0.1962	-57.5328	0	0	0	0	1.989	0	1.989
0.26161	-57.5328	0	0	0	0	1.987	0	1.987
0.26161	-57.5328	0	0	0	0	1.987	0	1.987
0.31009	-57.5328	0	0	0	0	1.99	0	1.99
0.35858	-57.5328	0	0	0	0	1.991	0	1.991
0.40706	-57.5328	0	0	0	0	1.988	0	1.988
0.45555	-57.5328	0	0	0	0	1.988	0	1.988
0.45555	-57.5328	0	0	0	0	1.988	0	1.988
0.52095	-57.5328	0	0	0	0	1.992	0	1.992
0.58635	-57.5328	0	0	0	0	1.986	0	1.986
0.65175	-57.5327	0	0	0	0	1.988	0	1.988
0.71715	-57.5327	0	0	0	0	1.986	0	1.986
0.71715	-57.5327	0	0	0	0	1.986	0	1.986
0.76564	-57.5328	0	0	0	0	1.986	0	1.986
0.81413	-57.5328	0	0	0	0	1.982	0	1.982
0.86261	-57.5328	0	0	0	0	1.99	0	1.99
0.9111	-57.5328	0	0	0	0	1.99	0	1.99
#	Band	--	--	--	--	--	--	--
0.9111	-57.5158	0	0	0	0	1.986	0	1.986
0.86261	-57.5158	0	0	0	0	1.986	0	1.986
0.81413	-57.5158	0	0	0	0	1.986	0	1.986
0.76564	-57.5157	0	0	0	0	1.986	0	1.986
0.71715	-57.5157	0	0	0	0	1.988	0	1.988
0.71715	-57.5157	0	0	0	0	1.988	0	1.988
0.65175	-57.5157	0	0	0	0	1.988	0	1.988
0.58635	-57.5156	0	0	0	0	1.986	0	1.986
0.52095	-57.5155	0	0	0	0	1.987	0	1.987
0.45555	-57.5154	0	0	0	0	1.986	0	1.986
0.45555	-57.5154	0	0	0	0	1.986	0	1.986
0.40706	-57.5154	0	0	0	0	1.983	0	1.983
0.35858	-57.5154	0	0	0	0	1.988	0	1.988
0.31009	-57.5154	0	0	0	0	1.989	0	1.989
0.26161	-57.5154	0	0	0	0	1.989	0	1.989
0.26161	-57.5154	0	0	0	0	1.989	0	1.989
0.1962	-57.5155	0	0	0	0	1.991	0	1.991
0.1308	-57.5157	0	0	0	0	1.987	0	1.987
0.0654	-57.5158	0	0	0	0	1.989	0	1.989
0	-57.5158	0	0	0	0	1.986	0	1.986
#	Band	--	--	--	--	--	--	--
0	-57.5148	0	0	0	0	1.994	0	1.994
0.0654	-57.5149	0	0	0	0	1.991	0	1.991
0.1308	-57.5149	0	0	0	0	1.989	0	1.989
0.1962	-57.5151	0	0	0	0	1.986	0	1.986
0.26161	-57.5152	0	0	0	0	1.984	0	1.984
0.26161	-57.5152	0	0	0	0	1.984	0	1.984
0.31009	-57.5152	0	0	0	0	1.987	0	1.987
0.35858	-57.5152	0	0	0	0	1.986	0	1.986
0.40706	-57.5152	0	0	0	0	1.986	0	1.986
0.45555	-57.5151	0	0	0	0	1.984	0	1.984
0.45555	-57.5151	0	0	0	0	1.984	0	1.984
0.52095	-57.5151	0	0	0	0	1.986	0	1.986
0.58635	-57.515	0	0	0	0	1.985	0	1.985
0.65175	-57.5149	0	0	0	0	1.988	0	1.988
0.71715	-57.5149	0	0	0	0	1.987	0	1.987
0.71715	-57.5149	0	0	0	0	1.987	0	1.987
0.76564	-57.5149	0	0	0	0	1.989	0	1.989
0.81413	-57.5149	0	0	0	0	1.99	0	1.99
0.86261	-57.5148	0	0	0	0	1.991	0	1.991
0.9111	-57.5148	0	0	0	0	1.994	0	1.994
#	Band	--	--	--	--	--	--	--
0.9111	-57.509	0	0	0	0	1.985	0	1.985
0.86261	-57.509	0	0	0	0	1.985	0	1.985
0.81413	-57.509	0	0	0	0	1.985	0	1.985
0.76564	-57.509	0	0	0	0	1.983	0	1.983
0.71715	-57.509	0	0	0	0	1.984	0	1.984
0.71715	-57.509	0	0	0	0	1.984	0	1.984
0.65175	-57.5091	0	0	0	0	1.984	0	1.984
0.58635	-57.5091	0	0	0	0	1.986	0	1.986
0.52095	-57.5091	0	0	0	0	1.985	0	1.985
0.45555	-57.5091	0	0	0	0	1.984	0	1.984
0.45555	-57.5091	0	0	0	0	1.984	0	1.984
0.40706	-57.5091	0	0	0	0	1.984	0	1.984
0.35858	-57.5091	0	0	0	0	1.984	0	1.984
0.31009	-57.5091	0	0	0	0	1.985	0	1.985
0.26161	-57.5091	0	0	0	0	1.985	0	1.985
0.26161	-57.5091	0	0	0	0	1.985	0	1.985
0.1962	-57.5091	0	0	0	0	1.986	0	1.986
0.1308	-57.5091	0	0	0	0	1.988	0	1.988
0.0654	-57.5091	0	0	0	0	1.986	0	1.986
0	-57.509	0	0	0	0	1.985	0	1.985
#	Band	--	--	--	--	--	--	--
0	-57.5019	0	0	0	0	1.988	0	1.988
0.0654	-57.5019	0	0	0	0	1.988	0	1.988
0.1308	-57.5019	0	0	0	0	1.988	0	1.988
0.1962	-57.5019	0	0	0	0	1.99	0	1.99
0.26161	-57.5019	0	0	0	0	1.988	0	1.988
0.26161	-57.5019	0	0	0	0	1.988	0	1.988
0.31009	-57.5019	0	0	0	0	1.988	0	1.988
0.35858	-57.5019	0	0	0	0	1.988	0	1.988
0.40706	-57.5019	0	0	0	0	1.988	0	1.988
0.45555	-57.5019	0	0	0	0	1.988	0	1.988
0.45555	-57.5019	0	0	0	0	1.988	0	1.988
0.52095	-57.5019	0	0	0	0	1.988	0	1.988
0.58635	-57.5019	0	0	0	0	1.989	0	1.989
0.65175	-57.5019	0	0	0	0	1.988	0	1.988
0.71715	-57.5019	0	0	0	0	1.988	0	1.988
0.71715	-57.5019	0	0	0	0	1.988	0	1.988
0.76564	-57.5019	0	0	0	0	1.988	0	1.988
0.81413	-57.5019	0	0	0	0	1.988	0	1.988
0.86261	-57.5019	0	0	0	0	1.988	0	1.988
0.9111	-57.5019	0	0	0	0	1.988	0	1.988
#	Band	--	--	--	--	--	--	--
0.9111	-57.4848	0	0	0	0	1.988	0	1.988
0.86261	-57.4848	0	0	0	0	1.988	0	1.988
0.81413	-57.4848	0	0	0	0	1.988	0	1.988
0.76564	-57.4848	0	0	0	0	1.988	0	1.988
0.71715	-57.4848	0	0	0	0	1.988	0	1.988
0.71715	-57.4848	0	0	0	0	1.988	0	1.988
0.65175	-57.4848	0	0	0	0	1.988	0	1.988
0.58635	-57.4848	0	0	0	0	1.986	0	1.986
0.52095	-57.4848	0	0	0	0	1.984	0	1.984
0.45555	-57.4848	0	0	0	0	1.986	0	1.986
0.45555	-57.4848	0	0	0	0	1.986	0	1.986
0.40706	-57.4848	0	0	0	0	1.986	0	1.986
0.35858	-57.4848	0	0	0	0	1.986	0	1.986
0.31009	-57.4848	0	0	0	0	1.986	0	1.986
0.26161	-57.4848	0	0	0	0	1.986	0	1.986
0.26161	-57.4848	0	0	0	0	1.986	0	1.986
0.1962	-57.4848	0	0	0	0	1.984	0	1.984
0.1308	-57.4848	0	0	0	0	1.986	0	1.986
0.0654	-57.4848	0	0	0	0	1.988	0	1.988
0	-57.4848	0	0	0	0	1.988	0	1.988
#	Band	--	--	--	--	--	--	--
0	-56.7411	0	0	0	0	1.982	0	1.982
0.0654	-56.7407	0	0	0	0	1.986	0	1.986
0.1308	-56.7396	0	0	0	0	1.986	0	1.986
0.1962	-56.7378	0	0	0	0	1.982	0	1.982
0.26161	-56.7362	0	0	0	0	1.98	0	1.98
0.26161	-56.7362	0	0	0	0	1.98	0	1.98
0.31009	-56.7361	0	0	0	0	1.986	0	1.986
0.35858	-56.7358	0	0	0	0	1.984	0	1.984
0.40706	-56.7354	0	0	0	0	1.986	0	1.986
0.45555	-56.7352	0	0	0	0	1.986	0	1.986
0.45555	-56.7352	0	0	0	0	1.986	0	1.986
0.52095	-56.7365	0	0	0	0	1.988	0	1.988
0.58635	-56.7382	0	0	0	0	1.982	0	1.982
0.65175	-56.7392	0	0	0	0	1.988	0	1.988
0.71715	-56.7396	0	0	0	0	1.986	0	1.986
0.71715	-56.7396	0	0	0	0	1.986	0	1.986
0.76564	-56.7399	0	0	0	0	1.987	0	1.987
0.81413	-56.7405	0	0	0	0	1.984	0	1.984
0.86261	-56.7409	0	0	0	0	1.99	0	1.99
0.9111	-56.7411	0	0	0	0	1.982	0	1.982
#	Band	--	--	--	--	--	--	--
0.9111	-56.7307	0	0	0	0	1.984	0	1.984
0.86261	-56.7321	0	0	0	0	1.986	0	1.986
0.81413	-56.7339	0	0	0	0	1.986	0	1.986
0.76564	-56.7354	0	0	0	0	1.982	0	1.982
0.71715	-56.736	0	0	0	0	1.986	0	1.986
0.71715	-56.736	0	0	0	0	1.986	0	1.986
0.65175	-56.7357	0	0	0	0	1.984	0	1.984
0.58635	-56.7346	0	0	0	0	1.984	0	1.984
0.52095	-56.733	0	0	0	0	1.98	0	1.98
0.45555	-56.7327	0	0	0	0	1.99	0	1.99
0.45555	-56.7327	0	0	0	0	1.99	0	1.99
0.40706	-56.733	0	0	0	0	1.986	0	1.986
0.35858	-56.7335	0	0	0	0	1.986	0	1.986
0.31009	-56.7339	0	0	0	0	1.98	0	1.98
0.26161	-56.7341	0	0	0	0	1.986	0	1.986
0.26161	-56.7341	0	0	0	0	1.986	0	1.986
0.1962	-56.732	0	0	0	0	1.984	0	1.984
0.1308	-56.73	0	0	0	0	1.989	0	1.989
0.0654	-56.7304	0	0	0	0	1.982	0	1.982
0	-56.7307	0	0	0	0	1.984	0	1.984
#	Band	--	--	--	--	--	--	--
0	-56.7287	0	0	0	0	1.986	0	1.986
0.0654	-56.7285	0	0	0	0	1.988	0	1.988
0.1308	-56.7282	0	0	0	0	1.987	0	1.987
0.1962	-56.7274	0	0	0	0	1.988	0	1.988
0.26161	-56.7258	0	0	0	0	1.987	0	1.987
0.26161	-56.7258	0	0	0	0	1.987	0	1.987
0.31009	-56.7272	0	0	0	0	1.984	0	1.984
0.35858	-56.7288	0	0	0	0	1.986	0	1.986
0.40706	-56.7301	0	0	0	0	1.988	0	1.988
0.45555	-56.7307	0	0	0	0	1.982	0	1.982
0.45555	-56.7307	0	0	0	0	1.982	0	1.982
0.52095	-56.7302	0	0	0	0	1.984	0	1.984
0.58635	-56.7271	0	0	0	0	1.984	0	1.984
0.65175	-56.7237	0	0	0	0	1.992	0	1.992
0.71715	-56.7217	0	0	0	0	1.984	0	1.984
0.71715	-56.7217	0	0	0	0	1.984	0	1.984
0.76564	-56.7227	0	0	0	0	1.984	0	1.984
0.81413	-56.7248	0	0	0	0	1.984	0	1.984
0.86261	-56.7271	0	0	0	0	1.985	0	1.985
0.9111	-56.7287	0	0	0	0	1.986	0	1.986
#	Band	--	--	--	--	--	--	--
0.9111	-56.7208	0	0	0	0	1.984	0	1.984
0.86261	-56.7208	0	0	0	0	1.982	0	1.982
0.81413	-56.7205	0	0	0	0	1.989	0	1.989
0.76564	-56.72	0	0	0	0	1.986	0	1.986
0.71715	-56.7191	0	0	0	0	1.982	0	1.982
0.71715	-56.7191	0	0	0	0	1.982	0	1.982
0.65175	-56.7202	0	0	0	0	1.986	0	1.986
0.58635	-56.7236	0	0	0	0	1.985	0	1.985
0.52095	-56.7269	0	0	0	0	1.984	0	1.984
0.45555	-56.7292	0	0	0	0	1.978	0	1.978
0.45555	-56.7292	0	0	0	0	1.978	0	1.978
0.40706	-56.7287	0	0	0	0	1.984	0	1.984
0.35858	-56.7274	0	0	0	0	1.987	0	1.987
0.31009	-56.7258	0	0	0	0	1.982	0	1.982
0.26161	-56.7247	0	0	0	0	1.986	0	1.986
0.26161	-56.7247	0	0	0	0	1.986	0	1.986
0.1962	-56.7256	0	0	0	0	1.98	0	1.98
0.1308	-56.7264	0	0	0	0	1.989	0	1.989
0.0654	-56.7238	0	0	0	0	1.988	0	1.988
0	-56.7208	0	0	0	0	1.984	0	1.984
#	Band	--	--	--	--	--	--	--
0	-56.7188	0	0	0	0	1.987	0	1.987
0.0654	-56.7169	0	0	0	0	1.99	0	1.99
0.1308	-56.7195	0	0	0	0	1.985	0	1.985
0.1962	-56.7224	0	0	0	0	1.988	0	1.988
0.26161	-56.7241	0	0	0	0	1.986	0	1.986
0.26161	-56.7241	0	0	0	0	1.986	0	1.986
0.31009	-56.7226	0	0	0	0	1.986	0	1.986
0.35858	-56.7203	0	0	0	0	1.99	0	1.99
0.40706	-56.7179	0	0	0	0	1.984	0	1.984
0.45555	-56.7159	0	0	0	0	1.987	0	1.987
0.45555	-56.7159	0	0	0	0	1.987	0	1.987
0.52095	-56.7169	0	0	0	0	1.986	0	1.986
0.58635	-56.7181	0	0	0	0	1.983	0	1.983
0.65175	-56.7186	0	0	0	0	1.986	0	1.986
0.71715	-56.718	0	0	0	0	1.992	0	1.992
0.71715	-56.718	0	0	0	0	1.992	0	1.992
0.76564	-56.7178	0	0	0	0	1.986	0	1.986
0.81413	-56.7183	0	0	0	0	1.99	0	1.99
0.86261	-56.7186	0	0	0	0	1.987	0	1.987
0.9111	-56.7188	0	0	0	0	1.987	0	1.987
#	Band	--	--	--	--	--	--	--
0.9111	-56.7133	0	0	0	0	1.988	0	1.988
0.86261	-56.7138	0	0	0	0	1.983	0	1.983
0.81413	-56.7149	0	0	0	0	1.984	0	1.984
0.76564	-56.7164	0	0	0	0	1.99	0	1.99
0.71715	-56.7174	0	0	0	0	1.99	0	1.99
0.71715	-56.7174	0	0	0	0	1.99	0	1.99
0.65175	-56.718	0	0	0	0	1.989	0	1.989
0.58635	-56.7173	0	0	0	0	1.986	0	1.986
0.52095	-56.7161	0	0	0	0	1.989	0	1.989
0.45555	-56.715	0	0	0	0	1.989	0	1.989
0.45555	-56.715	0	0	0	0	1.989	0	1.989
0.40706	-56.7162	0	0	0	0	1.985	0	1.985
0.35858	-56.7186	0	0	0	0	1.99	0	1.99
0.31009	-56.7208	0	0	0	0	1.984	0	1.984
0.26161	-56.722	0	0	0	0	1.988	0	1.988
0.26161	-56.722	0	0	0	0	1.988	0	1.988
0.1962	-56.7203	0	0	0	0	1.988	0	1.988
0.1308	-56.7174	0	0	0	0	1.991	0	1.991
0.0654	-56.7148	0	0	0	0	1.99	0	1.99
0	-56.7133	0	0	0	0	1.988	0	1.988
#	Band	--	--	--	--	--	--	--
0	-56.712	0	0	0	0	1.986	0	1.986
0.0654	-56.7135	0	0	0	0	1.989	0	1.989
0.1308	-56.7109	0	0	0	0	1.992	0	1.992
0.1962	-56.7085	0	0	0	0	1.986	0	1.986
0.26161	-56.7077	0	0	0	0	1.986	0	1.986
0.26161	-56.7077	0	0	0	0	1.986	0	1.986
0.31009	-56.7086	0	0	0	0	1.988	0	1.988
0.35858	-56.7105	0	0	0	0	1.992	0	1.992
0.40706	-56.7128	0	0	0	0	1.99	0	1.99
0.45555	-56.714	0	0	0	0	1.992	0	1.992
0.45555	-56.714	0	0	0	0	1.992	0	1.992
0.52095	-56.7127	0	0	0	0	1.982	0	1.982
0.58635	-56.7115	0	0	0	0	1.988	0	1.988
0.65175	-56.7143	0	0	0	0	1.989	0	1.989
0.71715	-56.7163	0	0	0	0	1.994	0	1.994
0.71715	-56.7163	0	0	0	0	1.994	0	1.994
0.76564	-56.7157	0	0	0	0	1.985	0	1.985
0.81413	-56.7144	0	0	0	0	1.984	0	1.984
0.86261	-56.713	0	0	0	0	1.989	0	1.989
0.9111	-56.712	0	0	0	0	1.986	0	1.986
#	Band	--	--	--	--	--	--	--
0.9111	-56.711	0	0	0	0	1.991	0	1.991
0.86261	-56.7104	0	0	0	0	1.988	0	1.988
0.81413	-56.7122	0	0	0	0	1.986	0	1.986
0.76564	-56.7136	0	0	0	0	1.986	0	1.986
0.71715	-56.7141	0	0	0	0	1.983	0	1.983
0.71715	-56.7141	0	0	0	0	1.983	0	1.983
0.65175	-56.7114	0	0	0	0	1.986	0	1.986
0.58635	-56.7099	0	0	0	0	1.985	0	1.985
0.52095	-56.7117	0	0	0	0	1.99	0	1.99
0.45555	-56.7131	0	0	0	0	1.99	0	1.99
0.45555	-56.7131	0	0	0	0	1.99	0	1.99
0.40706	-56.7111	0	0	0	0	1.99	0	1.99
0.35858	-56.7088	0	0	0	0	1.987	0	1.987
0.31009	-56.7068	0	0	0	0	1.986	0	1.986
0.26161	-56.7057	0	0	0	0	1.986	0	1.986
0.26161	-56.7057	0	0	0	0	1.986	0	1.986
0.1962	-56.7065	0	0	0	0	1.992	0	1.992
0.1308	-56.7085	0	0	0	0	1.987	0	1.987
0.0654	-56.7097	0	0	0	0	1.982	0	1.982
0	-56.711	0	0	0	0	1.991	0	1.991
#	Band	--	--	--	--	--	--	--
0	-56.7088	0	0	0	0	1.989	0	1.989
0.0654	-56.7074	0	0	0	0	1.988	0	1.988
0.1308	-56.706	0	0	0	0	1.986	0	1.986
0.1962	-56.705	0	0	0	0	1.988	0	1.988
0.26161	-56.7039	0	0	0	0	1.991	0	1.991
0.26161	-56.7039	0	0	0	0	1.991	0	1.991
0.31009	-56.7038	0	0	0	0	1.992	0	1.992
0.35858	-56.7037	0	0	0	0	1.988	0	1.988
0.40706	-56.7037	0	0	0	0	1.99	0	1.99
0.45555	-56.7036	0	0	0	0	1.986	0	1.986
0.45555	-56.7036	0	0	0	0	1.986	0	1.986
0.52095	-56.706	0	0	0	0	1.988	0	1.988
0.58635	-56.7084	0	0	0	0	1.991	0	1.991
0.65175	-56.7067	0	0	0	0	1.983	0	1.983
0.71715	-56.705	0	0	0	0	1.989	0	1.989
0.71715	-56.705	0	0	0	0	1.989	0	1.989
0.76564	-56.7063	0	0	0	0	1.987	0	1.987
0.81413	-56.708	0	0	0	0	1.986	0	1.986
0.86261	-56.7095	0	0	0	0	1.985	0	1.985
0.9111	-56.7088	0	0	0	0	1.989	0	1.989
#	Band	--	--	--	--	--	--	--
0.9111	-56.7081	0	0	0	0	1.992	0	1.992
0.86261	-56.7078	0	0	0	0	1.986	0	1.986
0.81413	-56.7064	0	0	0	0	1.984	0	1.984
0.76564	-56.7048	0	0	0	0	1.989	0	1.989
0.71715	-56.7041	0	0	0	0	1.989	0	1.989
0.71715	-56.7041	0	0	0	0	1.989	0	1.989
0.65175	-56.7058	0	0	0	0	1.987	0	1.987
0.58635	-56.7056	0	0	0	0	1.988	0	1.988
0.52095	-56.7022	0	0	0	0	1.994	0	1.994
0.45555	-56.7015	0	0	0	0	1.984	0	1.984
0.45555	-56.7015	0	0	0	0	1.984	0	1.984
0.40706	-56.7016	0	0	0	0	1.99	0	1.99
0.35858	-56.7017	0	0	0	0	1.99	0	1.99
0.31009	-56.7022	0	0	0	0	1.995	0	1.995
0.26161	-56.7027	0	0	0	0	1.984	0	1.984
0.26161	-56.7027	0	0	0	0	1.984	0	1.984
0.1962	-56.7034	0	0	0	0	1.99	0	1.99
0.1308	-56.7042	0	0	0	0	1.992	0	1.992
0.0654	-56.7065	0	0	0	0	1.99	0	1.99
0	-56.7081	0	0	0	0	1.992	0	1.992
#	Band	--	--	--	--	--	--	--
0	-56.7066	0	0	0	0	1.989	0	1.989
0.0654	-56.706	0	0	0	0	1.987	0	1.987
0.1308	-56.7033	0	0	0	0	1.987	0	1.987
0.1962	-56.7019	0	0	0	0	1.986	0	1.986
0.26161	-56.7022	0	0	0	0	1.99	0	1.99
0.26161	-56.7022	0	0	0	0	1.99	0	1.99
0.31009	-56.7016	0	0	0	0	1.991	0	1.991
0.35858	-56.7006	0	0	0	0	1.988	0	1.988
0.40706	-56.6996	0	0	0	0	1.984	0	1.984
0.45555	-56.6993	0	0	0	0	1.989	0	1.989
0.45555	-56.6993	0	0	0	0	1.989	0	1.989
0.52095	-56.7006	0	0	0	0	1.99	0	1.99
0.58635	-56.7011	0	0	0	0	1.991	0	1.991
0.65175	-56.7021	0	0	0	0	1.986	0	1.986
0.71715	-56.7034	0	0	0	0	1.989	0	1.989
0.71715	-56.7034	0	0	0	0	1.989	0	1.989
0.76564	-56.7031	0	0	0	0	1.988	0	1.988
0.81413	-56.7036	0	0	0	0	1.985	0	1.985
0.86261	-56.7053	0	0	0	0	1.991	0	1.991
0.9111	-56.7066	0	0	0	0	1.989	0	1.989
#	Band	--	--	--	--	--	--	--
0.9111	-56.6985	0	0	0	0	1.994	0	1.994
0.86261	-56.699	0	0	0	0	1.986	0	1.986
0.81413	-56.7001	0	0	0	0	1.988	0	1.988
0.76564	-56.7011	0	0	0	0	1.988	0	1.988
0.71715	-56.7023	0	0	0	0	1.989	0	1.989
0.71715	-56.7023	0	0	0	0	1.989	0	1.989
0.65175	-56.7008	0	0	0	0	1.991	0	1.991
0.58635	-56.6991	0	0	0	0	1.989	0	1.989
0.52095	-56.6985	0	0	0	0	1.986	0	1.986
0.45555	-56.6986	0	0	0	0	1.99	0	1.99
0.45555	-56.6986	0	0	0	0	1.99	0	1.99
0.40706	-56.6989	0	0	0	0	1.988	0	1.988
0.35858	-56.6998	0	0	0	0	1.985	0	1.985
0.31009	-56.701	0	0	0	0	1.994	0	1.994
0.26161	-56.7013	0	0	0	0	1.992	0	1.992
0.26161	-56.7013	0	0	0	0	1.992	0	1.992
0.1962	-56.7003	0	0	0	0	1.988	0	1.988
0.1308	-56.701	0	0	0	0	1.986	0	1.986
0.0654	-56.6996	0	0	0	0	1.986	0	1.986
0	-56.6985	0	0	0	0	1.994	0	1.994
#	Band	--	--	--	--	--	--	--
0	-56.6976	0	0	0	0	1.986	0	1.986
0.0654	-56.6977	0	0	0	0	1.99	0	1.99
0.1308	-56.6986	0	0	0	0	1.988	0	1.988
0.1962	-56.6987	0	0	0	0	1.989	0	1.989
0.26161	-56.6977	0	0	0	0	1.988	0	1.988
0.26161	-56.6977	0	0	0	0	1.988	0	1.988
0.31009	-56.6979	0	0	0	0	1.987	0	1.987
0.35858	-56.6981	0	0	0	0	1.988	0	1.988
0.40706	-56.6983	0	0	0	0	1.988	0	1.988
0.45555	-56.6981	0	0	0	0	1.989	0	1.989
0.45555	-56.6981	0	0	0	0	1.989	0	1.989
0.52095	-56.6978	0	0	0	0	1.99	0	1.99
0.58635	-56.6979	0	0	0	0	1.99	0	1.99
0.65175	-56.6993	0	0	0	0	1.991	0	1.991
0.71715	-56.7002	0	0	0	0	1.988	0	1.988
0.71715	-56.7002	0	0	0	0	1.988	0	1.988
0.76564	-56.7006	0	0	0	0	1.988	0	1.988
0.81413	-56.6995	0	0	0	0	1.986	0	1.986
0.86261	-56.6982	0	0	0	0	1.992	0	1.992
0.9111	-56.6976	0	0	0	0	1.986	0	1.986
#	Band	--	--	--	--	--	--	--
0.9111	-56.6963	0	0	0	0	1.988	0	1.988
0.86261	-56.6966	0	0	0	0	1.991	0	1.991
0.81413	-56.6973	0	0	0	0	1.989	0	1.989
0.76564	-56.698	0	0	0	0	1.99	0	1.99
0.71715	-56.6986	0	0	0	0	1.985	0	1.985
0.71715	-56.6986	0	0	0	0	1.985	0	1.985
0.65175	-56.6983	0	0	0	0	1.993	0	1.993
0.58635	-56.697	0	0	0	0	1.988	0	1.988
0.52095	-56.6962	0	0	0	0	1.99	0	1.99
0.45555	-56.6978	0	0	0	0	1.986	0	1.986
0.45555	-56.6978	0	0	0	0	1.986	0	1.986
0.40706	-56.6978	0	0	0	0	1.992	0	1.992
0.35858	-56.6975	0	0	0	0	1.987	0	1.987
0.31009	-56.6969	0	0	0	0	1.99	0	1.99
0.26161	-56.6964	0	0	0	0	1.992	0	1.992
0.26161	-56.6964	0	0	0	0	1.992	0	1.992
0.1962	-56.6979	0	0	0	0	1.99	0	1.99
0.1308	-56.6966	0	0	0	0	1.987	0	1.987
0.0654	-56.6962	0	0	0	0	1.99	0	1.99
0	-56.6963	0	0	0	0	1.988	0	1.988
#	Band	--	--	--	--	--	--	--
0	-56.6947	0	0	0	0	1.988	0	1.988
0.0654	-56.6952	0	0	0	0	1.988	0	1.988
0.1308	-56.6954	0	0	0	0	1.99	0	1.99
0.1962	-56.6955	0	0	0	0	1.986	0	1.986
0.26161	-56.696	0	0	0	0	1.993	0	1.993
0.26161	-56.696	0	0	0	0	1.993	0	1.993
0.31009	-56.6955	0	0	0	0	1.988	0	1.988
0.35858	-56.6952	0	0	0	0	1.988	0	1.988
0.40706	-56.6953	0	0	0	0	1.986	0	1.986
0.45555	-56.6954	0	0	0	0	1.984	0	1.984
0.45555	-56.6954	0	0	0	0	1.984	0	1.984
0.52095	-56.6958	0	0	0	0	1.984	0	1.984
0.58635	-56.6949	0	0	0	0	1.99	0	1.99
0.65175	-56.6937	0	0	0	0	1.988	0	1.988
0.71715	-56.6931	0	0	0	0	1.987	0	1.987
0.71715	-56.6931	0	0	0	0	1.987	0	1.987
0.76564	-56.6932	0	0	0	0	1.986	0	1.986
0.81413	-56.6934	0	0	0	0	1.992	0	1.992
0.86261	-56.6941	0	0	0	0	1.987	0	1.987
0.9111	-56.6947	0	0	0	0	1.988	0	1.988
#	Band	--	--	--	--	--	--	--
0.9111	-56.6933	0	0	0	0	1.988	0	1.988
0.86261	-56.6931	0	0	0	0	1.991	0	1.991
0.81413	-56.6926	0	0	0	0	1.989	0	1.989
0.76564	-56.6919	0	0	0	0	1.991	0	1.991
0.71715	-56.6915	0	0	0	0	1.995	0	1.995
0.71715	-56.6915	0	0	0	0	1.995	0	1.995
0.65175	-56.6925	0	0	0	0	1.994	0	1.994
0.58635	-56.694	0	0	0	0	1.989	0	1.989
0.52095	-56.6945	0	0	0	0	1.988	0	1.988
0.45555	-56.6953	0	0	0	0	1.987	0	1.987
0.45555	-56.6953	0	0	0	0	1.987	0	1.987
0.40706	-56.6951	0	0	0	0	1.99	0	1.99
0.35858	-56.6948	0	0	0	0	1.99	0	1.99
0.31009	-56.695	0	0	0	0	1.989	0	1.989
0.26161	-56.6952	0	0	0	0	1.987	0	1.987
0.26161	-56.6952	0	0	0	0	1.987	0	1.987
0.1962	-56.6936	0	0	0	0	1.99	0	1.99
0.1308	-56.693	0	0	0	0	1.989	0	1.989
0.0654	-56.6926	0	0	0	0	1.988	0	1.988
0	-56.6933	0	0	0	0	1.988	0	1.988
#	Band	--	--	--	--	--	--	--
0	-56.6919	0	0	0	0	1.988	0	1.988
0.0654	-56.6919	0	0	0	0	1.994	0	1.994
0.1308	-56.6915	0	0	0	0	1.993	0	1.993
0.1962	-56.6934	0	0	0	0	1.99	0	1.99
0.26161	-56.694	0	0	0	0	1.994	0	1.994
0.26161	-56.694	0	0	0	0	1.994	0	1.994
0.31009	-56.694	0	0	0	0	1.988	0	1.988
0.35858	-56.694	0	0	0	0	1.989	0	1.989
0.40706	-56.6935	0	0	0	0	1.991	0	1.991
0.45555	-56.6932	0	0	0	0	1.989	0	1.989
0.45555	-56.6932	0	0	0	0	1.989	0	1.989
0.52095	-56.6932	0	0	0	0	1.992	0	1.992
0.58635	-56.692	0	0	0	0	1.988	0	1.988
0.65175	-56.6909	0	0	0	0	1.994	0	1.994
0.71715	-56.6909	0	0	0	0	1.986	0	1.986
0.71715	-56.6909	0	0	0	0	1.986	0	1.986
0.76564	-56.691	0	0	0	0	1.989	0	1.989
0.81413	-56.6913	0	0	0	0	1.991	0	1.991
0.86261	-56.6917	0	0	0	0	1.99	0	1.99
0.9111	-56.6919	0	0	0	0	1.988	0	1.988
#	Band	--	--	--	--	--	--	--
0.9111	-56.6898	0	0	0	0	1.99	0	1.99
0.86261	-56.6897	0	0	0	0	1.986	0	1.986
0.81413	-56.6897	0	0	0	0	1.989	0	1.989
0.76564	-56.6898	0	0	0	0	1.986	0	1.986
0.71715	-56.6899	0	0	0	0	1.992	0	1.992
0.71715	-56.6899	0	0	0	0	1.992	0	1.992
0.65175	-56.6902	0	0	0	0	1.99	0	1.99
0.58635	-56.6915	0	0	0	0	1.986	0	1.986
0.52095	-56.6927	0	0	0	0	1.991	0	1.991
0.45555	-56.6916	0	0	0	0	1.989	0	1.989
0.45555	-56.6916	0	0	0	0	1.989	0	1.989
0.40706	-56.6922	0	0	0	0	1.992	0	1.992
0.35858	-56.6927	0	0	0	0	1.989	0	1.989
0.31009	-56.6929	0	0	0	0	1.99	0	1.99
0.26161	-56.6929	0	0	0	0	1.988	0	1.988
0.26161	-56.6929	0	0	0	0	1.988	0	1.988
0.1962	-56.6919	0	0	0	0	1.989	0	1.989
0.1308	-56.6904	0	0	0	0	1.989	0	1.989
0.0654	-56.6899	0	0	0	0	1.989	0	1.989
0	-56.6898	0	0	0	0	1.99	0	1.99
#	Band	--	--	--	--	--	--	--
0	-56.6885	0	0	0	0	1.99	0	1.99
0.0654	-56.6891	0	0	0	0	1.985	0	1.985
0.1308	-56.6901	0	0	0	0	1.99	0	1.99
0.1962	-56.6897	0	0	0	0	1.988	0	1.988
0.26161	-56.6894	0	0	0	0	1.988	0	1.988
0.26161	-56.6894	0	0	0	0	1.988	0	1.988
0.31009	-56.6896	0	0	0	0	1.988	0	1.988
0.35858	-56.6902	0	0	0	0	1.989	0	1.989
0.40706	-56.6909	0	0	0	0	1.992	0	1.992
0.45555	-56.6914	0	0	0	0	1.987	0	1.987
0.45555	-56.6914	0	0	0	0	1.987	0	1.987
0.52095	-56.6902	0	0	0	0	1.992	0	1.992
0.58635	-56.6893	0	0	0	0	1.994	0	1.994
0.65175	-56.6884	0	0	0	0	1.988	0	1.988
0.71715	-56.6883	0	0	0	0	1.991	0	1.991
0.71715	-56.6883	0	0	0	0	1.991	0	1.991
0.76564	-56.6885	0	0	0	0	1.993	0	1.993
0.81413	-56.6885	0	0	0	0	1.987	0	1.987
0.86261	-56.6885	0	0	0	0	1.985	0	1.985
0.9111	-56.6885	0	0	0	0	1.99	0	1.99
#	Band	--	--	--	--	--	--	--
0.9111	-56.6866	0	0	0	0	1.983	0	1.983
0.86261	-56.6867	0	0	0	0	1.986	0	1.986
0.81413	-56.6868	0	0	0	0	1.988	0	1.988
0.76564	-56.687	0	0	0	0	1.988	0	1.988
0.71715	-56.6871	0	0	0	0	1.993	0	1.993
0.71715	-56.6871	0	0	0	0	1.993	0	1.993
0.65175	-56.6876	0	0	0	0	1.992	0	1.992
0.58635	-56.688	0	0	0	0	1.99	0	1.99
0.52095	-56.6892	0	0	0	0	1.993	0	1.993
0.45555	-56.69	0	0	0	0	1.992	0	1.992
0.45555	-56.69	0	0	0	0	1.992	0	1.992
0.40706	-56.6897	0	0	0	0	1.991	0	1.991
0.35858	-56.689	0	0	0	0	1.992	0	1.992
0.31009	-56.6883	0	0	0	0	1.991	0	1.991
0.26161	-56.688	0	0	0	0	1.992	0	1.992
0.26161	-56.688	0	0	0	0	1.992	0	1.992
0.1962	-56.688	0	0	0	0	1.988	0	1.988
0.1308	-56.6884	0	0	0	0	1.989	0	1.989
0.0654	-56.6875	0	0	0	0	1.988	0	1.988
0	-56.6866	0	0	0	0	1.983	0	1.983
#	Band	--	--	--	--	--	--	--
0	-56.686	0	0	0	0	1.989	0	1.989
0.0654	-56.6864	0	0	0	0	1.992	0	1.992
0.1308	-56.6869	0	0	0	0	1.987	0	1.987
0.1962	-56.6872	0	0	0	0	1.99	0	1.99
0.26161	-56.6868	0	0	0	0	1.993	0	1.993
0.26161	-56.6868	0	0	0	0	1.993	0	1.993
0.31009	-56.6865	0	0	0	0	1.994	0	1.994
0.35858	-56.686	0	0	0	0	1.987	0	1.987
0.40706	-56.6857	0	0	0	0	1.99	0	1.99
0.45555	-56.6855	0	0	0	0	1.988	0	1.988
0.45555	-56.6855	0	0	0	0	1.988	0	1.988
0.52095	-56.6859	0	0	0	0	1.991	0	1.991
0.58635	-56.6865	0	0	0	0	1.99	0	1.99
0.65175	-56.6864	0	0	0	0	1.988	0	1.988
0.71715	-56.6862	0	0	0	0	1.988	0	1.988
0.71715	-56.6862	0	0	0	0	1.988	0	1.988
0.76564	-56.6862	0	0	0	0	1.989	0	1.989
0.81413	-56.6861	0	0	0	0	1.989	0	1.989
0.86261	-56.686	0	0	0	0	1.989	0	1.989
0.9111	-56.686	0	0	0	0	1.989	0	1.989
#	Band	--	--	--	--	--	--	--
0.9111	-56.6855	0	0	0	0	1.983	0	1.983
0.86261	-56.6855	0	0	0	0	1.984	0	1.984
0.81413	-56.6854	0	0	0	0	1.987	0	1.987
0.76564	-56.6854	0	0	0	0	1.987	0	1.987
0.71715	-56.6854	0	0	0	0	1.989	0	1.989
0.71715	-56.6854	0	0	0	0	1.989	0	1.989
0.65175	-56.6854	0	0	0	0	1.991	0	1.991
0.58635	-56.6848	0	0	0	0	1.99	0	1.99
0.52095	-56.6846	0	0	0	0	1.985	0	1.985
0.45555	-56.6847	0	0	0	0	1.988	0	1.988
0.45555	-56.6847	0	0	0	0	1.988	0	1.988
0.40706	-56.6848	0	0	0	0	1.988	0	1.988
0.35858	-56.6852	0	0	0	0	1.988	0	1.988
0.31009	-56.6855	0	0	0	0	1.99	0	1.99
0.26161	-56.6857	0	0	0	0	1.985	0	1.985
0.26161	-56.6857	0	0	0	0	1.985	0	1.985
0.1962	-56.6853	0	0	0	0	1.99	0	1.99
0.1308	-56.6849	0	0	0	0	1.992	0	1.992
0.0654	-56.6851	0	0	0	0	1.988	0	1.988
0	-56.6855	0	0	0	0	1.983	0	1.983
#	Band	--	--	--	--	--	--	--
0	-56.6848	0	0	0	0	1.988	0	1.988
0.0654	-56.6845	0	0	0	0	1.995	0	1.995
0.1308	-56.6838	0	0	0	0	1.991	0	1.991
0.1962	-56.6832	0	0	0	0	1.992	0	1.992
0.26161	-56.6829	0	0	0	0	1.994	0	1.994
0.26161	-56.6829	0	0	0	0	1.994	0	1.994
0.31009	-56.683	0	0	0	0	1.991	0	1.991
0.35858	-56.6831	0	0	0	0	1.991	0	1.991
0.40706	-56.6833	0	0	0	0	1.99	0	1.99
0.45555	-56.6834	0	0	0	0	1.985	0	1.985
0.45555	-56.6834	0	0	0	0	1.985	0	1.985
0.52095	-56.6837	0	0	0	0	1.991	0	1.991
0.58635	-56.6844	0	0	0	0	1.993	0	1.993
0.65175	-56.6848	0	0	0	0	1.991	0	1.991
0.71715	-56.685	0	0	0	0	1.99	0	1.99
0.71715	-56.685	0	0	0	0	1.99	0	1.99
0.76564	-56.685	0	0	0	0	1.987	0	1.987
0.81413	-56.6849	0	0	0	0	1.984	0	1.984
0.86261	-56.6848	0	0	0	0	1.986	0	1.986
0.9111	-56.6848	0	0	0	0	1.988	0	1.988
#	Band	--	--	--	--	--	--	--
0.9111	-56.6847	0	0	0	0	1.991	0	1.991
0.86261	-56.6847	0	0	0	0	1.988	0	1.988
0.81413	-56.6848	0	0	0	0	1.991	0	1.991
0.76564	-56.6848	0	0	0	0	1.988	0	1.988
0.71715	-56.6849	0	0	0	0	1.988	0	1.988
0.71715	-56.6849	0	0	0	0	1.988	0	1.988
0.65175	-56.6841	0	0	0	0	1.992	0	1.992
0.58635	-56.6832	0	0	0	0	1.993	0	1.993
0.52095	-56.6829	0	0	0	0	1.988	0	1.988
0.45555	-56.6828	0	0	0	0	1.989	0	1.989
0.45555	-56.6828	0	0	0	0	1.989	0	1.989
0.40706	-56.6827	0	0	0	0	1.988	0	1.988
0.35858	-56.6827	0	0	0	0	1.986	0	1.986
0.31009	-56.6826	0	0	0	0	1.991	0	1.991
0.26161	-56.6826	0	0	0	0	1.992	0	1.992
0.26161	-56.6826	0	0	0	0	1.992	0	1.992
0.1962	-56.6827	0	0	0	0	1.989	0	1.989
0.1308	-56.6832	0	0	0	0	1.989	0	1.989
0.0654	-56.684	0	0	0	0	1.987	0	1.987
0	-56.6847	0	0	0	0	1.991	0	1.991
#	Band	--	--	--	--	--	--	--
0	-34.1242	0	0	0.014	0	1.906	0	1.92
0.0654	-34.1229	0	0	0.014	0	1.907	0	1.921
0.1308	-34.1192	0	0	0.014	0	1.909	0	1.923
0.1962	-34.1138	0	0	0.014	0	1.913	0	1.927
0.26161	-34.11	0	0	0.018	0	1.913	0	1.931
0.26161	-34.11	0	0	0.018	0	1.913	0	1.931
0.31009	-34.1087	0	0	0.018	0	1.914	0	1.932
0.35858	-34.1049	0	0	0.018	0	1.92	0	1.938
0.40706	-34.0989	0	0	0.018	0	1.914	0	1.932
0.45555	-34.0928	0	0	0.018	0	1.922	0	1.94
0.45555	-34.0928	0	0	0.018	0	1.922	0	1.94
0.52095	-34.0957	0	0	0.016	0	1.916	0	1.932
0.58635	-34.1023	0	0	0.016	0	1.922	0	1.938
0.65175	-34.108	0	0	0.018	0	1.914	0	1.932
0.71715	-34.1101	0	0	0.016	0	1.916	0	1.932
0.71715	-34.1101	0	0	0.016	0	1.916	0	1.932
0.76564	-34.1126	0	0	0.014	0	1.908	0	1.922
0.81413	-34.1183	0	0	0.014	0	1.916	0	1.93
0.86261	-34.1227	0	0	0.014	0	1.904	0	1.918
0.9111	-34.1242	0	0	0.014	0	1.906	0	1.92
#	Band	--	--	--	--	--	--	--
0.9111	-34.1153	0	0	0.01	0	1.919	0	1.929
0.86261	-34.1137	0	0	0.014	0	1.914	0	1.928
0.81413	-34.1091	0	0	0.018	0	1.916	0	1.934
0.76564	-34.1049	0	0	0.004	0	1.907	0	1.911
0.71715	-34.1057	0	0	0.01	0	1.912	0	1.922
0.71715	-34.1057	0	0	0.01	0	1.912	0	1.922
0.65175	-34.1032	0	0	0.008	0	1.91	0	1.918
0.58635	-34.097	0	0	0.018	0	1.913	0	1.931
0.52095	-34.0927	0	0	0.016	0	1.922	0	1.938
0.45555	-34.0903	0	0	0.018	0	1.932	0	1.95
0.45555	-34.0903	0	0	0.018	0	1.932	0	1.95
0.40706	-34.0873	0	0	0.01	0	1.921	0	1.931
0.35858	-34.0929	0	0	0.018	0	1.915	0	1.933
0.31009	-34.0971	0	0	0.018	0	1.904	0	1.922
0.26161	-34.0985	0	0	0.018	0	1.911	0	1.929
0.26161	-34.0985	0	0	0.018	0	1.911	0	1.929
0.1962	-34.1038	0	0	0.018	0	1.918	0	1.936
0.1308	-34.1101	0	0	0.014	0	1.916	0	1.93
0.0654	-34.114	0	0	0.012	0	1.925	0	1.937
0	-34.1153	0	0	0.01	0	1.919	0	1.929
#	Band	--	--	--	--	--	--	--
0	-34.0959	0	0	0.014	0	1.924	0	1.938
0.0654	-34.0953	0	0	0.012	0	1.919	0	1.931
0.1308	-34.0911	0	0	0.01	0	1.91	0	1.92
0.1962	-34.0891	0	0	0.008	0	1.906	0	1.914
0.26161	-34.0933	0	0	0.024	0	1.918	0	1.942
0.26161	-34.0933	0	0	0.024	0	1.918	0	1.942
0.31009	-34.0919	0	0	0.024	0	1.916	0	1.94
0.35858	-34.0876	0	0	0.026	0	1.915	0	1.941
0.40706	-34.0836	0	0	0.018	0	1.925	0	1.943
0.45555	-34.0765	0	0	0.014	0	1.918	0	1.932
0.45555	-34.0765	0	0	0.014	0	1.918	0	1.932
0.52095	-34.0836	0	0	0.008	0	1.912	0	1.92
0.58635	-34.0944	0	0	0.01	0	1.918	0	1.928
0.65175	-34.0992	0	0	0.014	0	1.916	0	1.93
0.71715	-34.1012	0	0	0.014	0	1.913	0	1.927
0.71715	-34.1012	0	0	0.014	0	1.913	0	1.927
0.76564	-34.1038	0	0	0.016	0	1.907	0	1.923
0.81413	-34.1024	0	0	0.006	0	1.911	0	1.917
0.86261	-34.0986	0	0	0.01	0	1.921	0	1.931
0.9111	-34.0959	0	0	0.014	0	1.924	0	1.938
#	Band	--	--	--	--	--	--	--
0.9111	-34.0926	0	0	0.014	0	1.916	0	1.93
0.86261	-34.0968	0	0	0.008	0	1.914	0	1.922
0.81413	-34.1006	0	0	0.004	0	1.911	0	1.915
0.76564	-34.1	0	0	0.016	0	1.922	0	1.938
0.71715	-34.1	0	0	0.016	0	1.915	0	1.931
0.71715	-34.1	0	0	0.016	0	1.915	0	1.931
0.65175	-34.0976	0	0	0.01	0	1.924	0	1.934
0.58635	-34.0904	0	0	0.01	0	1.914	0	1.924
0.52095	-34.0808	0	0	0.012	0	1.92	0	1.932
0.45555	-34.0763	0	0	0.012	0	1.927	0	1.939
0.45555	-34.0763	0	0	0.012	0	1.927	0	1.939
0.40706	-34.0805	0	0	0.024	0	1.912	0	1.936
0.35858	-34.0864	0	0	0.012	0	1.916	0	1.928
0.31009	-34.0898	0	0	0.012	0	1.923	0	1.935
0.26161	-34.091	0	0	0.01	0	1.919	0	1.929
0.26161	-34.091	0	0	0.01	0	1.919	0	1.929
0.1962	-34.0836	0	0	0.008	0	1.915	0	1.923
0.1308	-34.0874	0	0	0.004	0	1.915	0	1.919
0.0654	-34.0913	0	0	0.006	0	1.91	0	1.916
0	-34.0926	0	0	0.014	0	1.916	0	1.93
#	Band	--	--	--	--	--	--	--
0	-34.0899	0	0	0.008	0	1.919	0	1.927
0.0654	-34.0885	0	0	0.006	0	1.915	0	1.921
0.1308	-34.0834	0	0	0.004	0	1.922	0	1.926
0.1962	-34.0825	0	0	0.002	0	1.918	0	1.92
0.26161	-34.0779	0	0	0.018	0	1.928	0	1.946
0.26161	-34.0779	0	0	0.018	0	1.928	0	1.946
0.31009	-34.0782	0	0	0.018	0	1.922	0	1.94
0.35858	-34.0787	0	0	0.016	0	1.92	0	1.936
0.40706	-34.0779	0	0	0.012	0	1.922	0	1.934
0.45555	-34.0729	0	0	0.016	0	1.918	0	1.934
0.45555	-34.0729	0	0	0.016	0	1.918	0	1.934
0.52095	-34.0799	0	0	0.014	0	1.922	0	1.936
0.58635	-34.0887	0	0	0.008	0	1.922	0	1.93
0.65175	-34.0955	0	0	0.01	0	1.921	0	1.931
0.71715	-34.0974	0	0	0.014	0	1.92	0	1.934
0.71715	-34.0974	0	0	0.014	0	1.92	0	1.934
0.76564	-34.0978	0	0	0.012	0	1.918	0	1.93
0.81413	-34.0955	0	0	0.01	0	1.924	0	1.934
0.86261	-34.0918	0	0	0.01	0	1.924	0	1.934
0.9111	-34.0899	0	0	0.008	0	1.919	0	1.927
#	Band	--	--	--	--	--	--	--
0.9111	-34.0896	0	0	0.01	0	1.922	0	1.932
0.86261	-34.091	0	0	0.01	0	1.922	0	1.932
0.81413	-34.095	0	0	0.004	0	1.925	0	1.929
0.76564	-34.097	0	0	0.008	0	1.927	0	1.935
0.71715	-34.0911	0	0	0.012	0	1.907	0	1.919
0.71715	-34.0911	0	0	0.012	0	1.907	0	1.919
0.65175	-34.0897	0	0	0.01	0	1.917	0	1.927
0.58635	-34.0855	0	0	0.014	0	1.913	0	1.927
0.52095	-34.078	0	0	0.012	0	1.911	0	1.923
0.45555	-34.0715	0	0	0.016	0	1.918	0	1.934
0.45555	-34.0715	0	0	0.016	0	1.918	0	1.934
0.40706	-34.0714	0	0	0.014	0	1.92	0	1.934
0.35858	-34.0718	0	0	0.008	0	1.92	0	1.928
0.31009	-34.0722	0	0	0.01	0	1.917	0	1.927
0.26161	-34.0723	0	0	0.014	0	1.923	0	1.937
0.26161	-34.0723	0	0	0.014	0	1.923	0	1.937
0.1962	-34.0787	0	0	0.01	0	1.914	0	1.924
0.1308	-34.0805	0	0	0.01	0	1.915	0	1.925
0.0654	-34.0845	0	0	0.008	0	1.92	0	1.928
0	-34.0896	0	0	0.01	0	1.922	0	1.932
#	Band	--	--	--	--	--	--	--
0	-34.0847	0	0	0.004	0	1.918	0	1.922
0.0654	-34.084	0	0	0.008	0	1.917	0	1.925
0.1308	-34.078	0	0	0.012	0	1.926	0	1.938
0.1962	-34.0752	0	0	0.01	0	1.925	0	1.935
0.26161	-34.0664	0	0	0.012	0	1.924	0	1.936
0.26161	-34.0664	0	0	0.012	0	1.924	0	1.936
0.31009	-34.0656	0	0	0.008	0	1.918	0	1.926
0.35858	-34.0654	0	0	0.008	0	1.924	0	1.932
0.40706	-34.0662	0	0	0.008	0	1.92	0	1.928
0.45555	-34.0713	0	0	0.014	0	1.921	0	1.935
0.45555	-34.0713	0	0	0.014	0	1.921	0	1.935
0.52095	-34.0755	0	0	0.012	0	1.92	0	1.932
0.58635	-34.0841	0	0	0.016	0	1.914	0	1.93
0.65175	-34.0876	0	0	0.018	0	1.921	0	1.939
0.71715	-34.0887	0	0	0.02	0	1.917	0	1.937
0.71715	-34.0887	0	0	0.02	0	1.917	0	1.937
0.76564	-34.0814	0	0	0.018	0	1.921	0	1.939
0.81413	-34.0754	0	0	0.014	0	1.915	0	1.929
0.86261	-34.0826	0	0	0.004	0	1.911	0	1.915
0.9111	-34.0847	0	0	0.004	0	1.918	0	1.922
#	Band	--	--	--	--	--	--	--
0.9111	-34.0835	0	0	0.016	0	1.923	0	1.939
0.86261	-34.0806	0	0	0.004	0	1.913	0	1.917
0.81413	-34.0734	0	0	0.004	0	1.916	0	1.92
0.76564	-34.0737	0	0	0.002	0	1.926	0	1.928
0.71715	-34.0857	0	0	0.012	0	1.915	0	1.927
0.71715	-34.0857	0	0	0.012	0	1.915	0	1.927
0.65175	-34.0844	0	0	0.012	0	1.931	0	1.943
0.58635	-34.0806	0	0	0.012	0	1.928	0	1.94
0.52095	-34.0735	0	0	0.01	0	1.922	0	1.932
0.45555	-34.0701	0	0	0.016	0	1.927	0	1.943
0.45555	-34.0701	0	0	0.016	0	1.927	0	1.943
0.40706	-34.0645	0	0	0.016	0	1.92	0	1.936
0.35858	-34.065	0	0	0.008	0	1.918	0	1.926
0.31009	-34.0655	0	0	0.008	0	1.912	0	1.92
0.26161	-34.0653	0	0	0.014	0	1.916	0	1.93
0.26161	-34.0653	0	0	0.014	0	1.916	0	1.93
0.1962	-34.0715	0	0	0.016	0	1.918	0	1.934
0.1308	-34.0728	0	0	0.008	0	1.914	0	1.922
0.0654	-34.0823	0	0	0.01	0	1.919	0	1.929
0	-34.0835	0	0	0.016	0	1.923	0	1.939
#	Band	--	--	--	--	--	--	--
0	-34.0823	0	0	0.01	0	1.922	0	1.932
0.0654	-34.0771	0	0	0.002	0	1.924	0	1.926
0.1308	-34.0713	0	0	0.008	0	1.913	0	1.921
0.1962	-34.0607	0	0	0.012	0	1.926	0	1.938
0.26161	-34.0637	0	0	0.016	0	1.918	0	1.934
0.26161	-34.0637	0	0	0.016	0	1.918	0	1.934
0.31009	-34.0635	0	0	0.01	0	1.923	0	1.933
0.35858	-34.0605	0	0	0.014	0	1.919	0	1.933
0.40706	-34.0626	0	0	0.012	0	1.924	0	1.936
0.45555	-34.0663	0	0	0.014	0	1.919	0	1.933
0.45555	-34.0663	0	0	0.014	0	1.919	0	1.933
0.52095	-34.0663	0	0	0.006	0	1.917	0	1.923
0.58635	-34.0612	0	0	0.014	0	1.92	0	1.934
0.65175	-34.0616	0	0	0.01	0	1.922	0	1.932
0.71715	-34.0619	0	0	0.016	0	1.918	0	1.934
0.71715	-34.0619	0	0	0.016	0	1.918	0	1.934
0.76564	-34.0666	0	0	0.014	0	1.922	0	1.936
0.81413	-34.0688	0	0	0	0	1.931	0	1.931
0.86261	-34.0764	0	0	0	0	1.924	0	1.924
0.9111	-34.0823	0	0	0.01	0	1.922	0	1.932
#	Band	--	--	--	--	--	--	--
0.9111	-34.0803	0	0	0.012	0	1.919	0	1.931
0.86261	-34.0756	0	0	0.004	0	1.923	0	1.927
0.81413	-34.0679	0	0	0	0	1.925	0	1.925
0.76564	-34.0649	0	0	0.004	0	1.915	0	1.919
0.71715	-34.0594	0	0	0.016	0	1.918	0	1.934
0.71715	-34.0594	0	0	0.016	0	1.918	0	1.934
0.65175	-34.0595	0	0	0.008	0	1.918	0	1.926
0.58635	-34.0601	0	0	0.014	0	1.923	0	1.937
0.52095	-34.0648	0	0	0.01	0	1.918	0	1.928
0.45555	-34.063	0	0	0.014	0	1.929	0	1.943
0.45555	-34.063	0	0	0.014	0	1.929	0	1.943
0.40706	-34.0603	0	0	0.014	0	1.93	0	1.944
0.35858	-34.0556	0	0	0.004	0	1.92	0	1.924
0.31009	-34.0588	0	0	0.016	0	1.914	0	1.93
0.26161	-34.0607	0	0	0.016	0	1.922	0	1.938
0.26161	-34.0607	0	0	0.016	0	1.922	0	1.938
0.1962	-34.0571	0	0	0.008	0	1.915	0	1.923
0.1308	-34.0688	0	0	0.008	0	1.922	0	1.93
0.0654	-34.0756	0	0	0.007	0	1.925	0	1.932
0	-34.0803	0	0	0.012	0	1.919	0	1.931
#	Band	--	--	--	--	--	--	--
0	-34.0521	0	0	0.016	0	1.918	0	1.934
0.0654	-34.0624	0	0	0.012	0	1.92	0	1.932
0.1308	-34.066	0	0	0	0	1.92	0	1.92
0.1962	-34.0538	0	0	0.01	0	1.924	0	1.934
0.26161	-34.0592	0	0	0.014	0	1.923	0	1.937
0.26161	-34.0592	0	0	0.014	0	1.923	0	1.937
0.31009	-34.0569	0	0	0.014	0	1.919	0	1.933
0.35858	-34.0547	0	0	0.008	0	1.927	0	1.935
0.40706	-34.0589	0	0	0.006	0	1.921	0	1.927
0.45555	-34.0608	0	0	0.014	0	1.912	0	1.926
0.45555	-34.0608	0	0	0.014	0	1.912	0	1.926
0.52095	-34.0621	0	0	0.004	0	1.923	0	1.927
0.58635	-34.0559	0	0	0.012	0	1.921	0	1.933
0.65175	-34.0545	0	0	0.01	0	1.921	0	1.931
0.71715	-34.055	0	0	0.014	0	1.919	0	1.933
0.71715	-34.055	0	0	0.014	0	1.919	0	1.933
0.76564	-34.0595	0	0	0.022	0	1.924	0	1.946
0.81413	-34.0658	0	0	0.01	0	1.929	0	1.939
0.86261	-34.0556	0	0	0.02	0	1.914	0	1.934
0.9111	-34.0521	0	0	0.016	0	1.918	0	1.934
#	Band	--	--	--	--	--	--	--
0.9111	-34.0478	0	0	0.014	0	1.92	0	1.934
0.86261	-34.048	0	0	0.022	0	1.917	0	1.939
0.81413	-34.0568	0	0	0.01	0	1.926	0	1.936
0.76564	-34.0593	0	0	0.012	0	1.924	0	1.936
0.71715	-34.0546	0	0	0.01	0	1.926	0	1.936
0.71715	-34.0546	0	0	0.01	0	1.926	0	1.936
0.65175	-34.0538	0	0	0.012	0	1.929	0	1.941
0.58635	-34.0553	0	0	0.012	0	1.92	0	1.932
0.52095	-34.0602	0	0	0.01	0	1.92	0	1.93
0.45555	-34.0599	0	0	0.01	0	1.915	0	1.925
0.45555	-34.0599	0	0	0.01	0	1.915	0	1.925
0.40706	-34.0577	0	0	0.008	0	1.914	0	1.922
0.35858	-34.053	0	0	0.008	0	1.916	0	1.924
0.31009	-34.0524	0	0	0.012	0	1.924	0	1.936
0.26161	-34.0525	0	0	0.012	0	1.928	0	1.94
0.26161	-34.0525	0	0	0.012	0	1.928	0	1.94
0.1962	-34.0522	0	0	0.008	0	1.916	0	1.924
0.1308	-34.0636	0	0	0.006	0	1.925	0	1.931
0.0654	-34.055	0	0	0.002	0	1.922	0	1.924
0	-34.0478	0	0	0.014	0	1.92	0	1.934
#	Band	--	--	--	--	--	--	--
0	-34.0402	0	0	0.022	0	1.924	0	1.946
0.0654	-34.0393	0	0	0.016	0	1.932	0	1.948
0.1308	-34.0444	0	0	0.016	0	1.925	0	1.941
0.1962	-34.0493	0	0	0.01	0	1.929	0	1.939
0.26161	-34.0397	0	0	0.014	0	1.93	0	1.944
0.26161	-34.0397	0	0	0.014	0	1.93	0	1.944
0.31009	-34.045	0	0	0.01	0	1.926	0	1.936
0.35858	-34.0512	0	0	0.004	0	1.921	0	1.925
0.40706	-34.0557	0	0	0.004	0	1.921	0	1.925
0.45555	-34.0575	0	0	0.013	0	1.921	0	1.934
0.45555	-34.0575	0	0	0.013	0	1.921	0	1.934
0.52095	-34.0525	0	0	0.014	0	1.918	0	1.932
0.58635	-34.0522	0	0	0.014	0	1.923	0	1.937
0.65175	-34.0522	0	0	0.008	0	1.924	0	1.932
0.71715	-34.0515	0	0	0.01	0	1.932	0	1.942
0.71715	-34.0515	0	0	0.01	0	1.932	0	1.942
0.76564	-34.051	0	0	0.016	0	1.918	0	1.934
0.81413	-34.0489	0	0	0.016	0	1.927	0	1.943
0.86261	-34.0414	0	0	0.01	0	1.924	0	1.934
0.9111	-34.0402	0	0	0.022	0	1.924	0	1.946
#	Band	--	--	--	--	--	--	--
0.9111	-34.0401	0	0	0.024	0	1.924	0	1.948
0.86261	-34.0401	0	0	0.022	0	1.93	0	1.952
0.81413	-34.043	0	0	0.01	0	1.924	0	1.934
0.76564	-34.0465	0	0	0.014	0	1.919	0	1.933
0.71715	-34.0492	0	0	0.012	0	1.927	0	1.939
0.71715	-34.0492	0	0	0.012	0	1.927	0	1.939
0.65175	-34.0491	0	0	0.01	0	1.92	0	1.93
0.58635	-34.0509	0	0	0.008	0	1.923	0	1.931
0.52095	-34.0505	0	0	0.01	0	1.922	0	1.932
0.45555	-34.057	0	0	0.016	0	1.927	0	1.943
0.45555	-34.057	0	0	0.016	0	1.927	0	1.943
0.40706	-34.0536	0	0	0.012	0	1.92	0	1.932
0.35858	-34.0489	0	0	0.006	0	1.923	0	1.929
0.31009	-34.0416	0	0	0.006	0	1.921	0	1.927
0.26161	-34.037	0	0	0.01	0	1.93	0	1.94
0.26161	-34.037	0	0	0.01	0	1.93	0	1.94
0.1962	-34.0471	0	0	0.012	0	1.93	0	1.942
0.1308	-34.0383	0	0	0.006	0	1.924	0	1.93
0.0654	-34.0381	0	0	0.018	0	1.924	0	1.942
0	-34.0401	0	0	0.024	0	1.924	0	1.948
#	Band	--	--	--	--	--	--	--
0	-34.036	0	0	0.012	0	1.926	0	1.938
0.0654	-34.0334	0	0	0.01	0	1.922	0	1.932
0.1308	-34.0348	0	0	0.012	0	1.922	0	1.934
0.1962	-34.0461	0	0	0.016	0	1.927	0	1.943
0.26161	-34.0326	0	0	0.01	0	1.924	0	1.934
0.26161	-34.0326	0	0	0.01	0	1.924	0	1.934
0.31009	-34.0389	0	0	0.006	0	1.929	0	1.935
0.35858	-34.0471	0	0	0.012	0	1.918	0	1.93
0.40706	-34.0526	0	0	0.01	0	1.924	0	1.934
0.45555	-34.0556	0	0	0.01	0	1.918	0	1.928
0.45555	-34.0556	0	0	0.01	0	1.918	0	1.928
0.52095	-34.0453	0	0	0.01	0	1.926	0	1.936
0.58635	-34.0499	0	0	0.002	0	1.928	0	1.93
0.65175	-34.0447	0	0	0.016	0	1.926	0	1.942
0.71715	-34.0472	0	0	0.016	0	1.921	0	1.937
0.71715	-34.0472	0	0	0.016	0	1.921	0	1.937
0.76564	-34.0431	0	0	0.008	0	1.932	0	1.94
0.81413	-34.0407	0	0	0.01	0	1.922	0	1.932
0.86261	-34.0383	0	0	0.008	0	1.928	0	1.936
0.9111	-34.036	0	0	0.012	0	1.926	0	1.938
#	Band	--	--	--	--	--	--	--
0.9111	-34.0333	0	0	0.016	0	1.928	0	1.944
0.86261	-34.0369	0	0	0.01	0	1.93	0	1.94
0.81413	-34.0395	0	0	0.01	0	1.926	0	1.936
0.76564	-34.0413	0	0	0.014	0	1.926	0	1.94
0.71715	-34.0459	0	0	0.016	0	1.922	0	1.938
0.71715	-34.0459	0	0	0.016	0	1.922	0	1.938
0.65175	-34.0436	0	0	0.014	0	1.92	0	1.934
0.58635	-34.049	0	0	0.006	0	1.93	0	1.936
0.52095	-34.0444	0	0	0.008	0	1.922	0	1.93
0.45555	-34.0501	0	0	0.012	0	1.922	0	1.934
0.45555	-34.0501	0	0	0.012	0	1.922	0	1.934
0.40706	-34.0503	0	0	0.012	0	1.924	0	1.936
0.35858	-34.0463	0	0	0.012	0	1.925	0	1.937
0.31009	-34.0374	0	0	0.008	0	1.929	0	1.937
0.26161	-34.0316	0	0	0.01	0	1.93	0	1.94
0.26161	-34.0316	0	0	0.01	0	1.93	0	1.94
0.1962	-34.0392	0	0	0.014	0	1.928	0	1.942
0.1308	-34.0335	0	0	0.026	0	1.922	0	1.948
0.0654	-34.0294	0	0	0.002	0	1.928	0	1.93
0	-34.0333	0	0	0.016	0	1.928	0	1.944
#	Band	--	--	--	--	--	--	--
0	-34.0284	0	0	0.004	0	1.922	0	1.926
0.0654	-34.0264	0	0	0.006	0	1.923	0	1.929
0.1308	-34.0295	0	0	0.014	0	1.924	0	1.938
0.1962	-34.0268	0	0	0.018	0	1.928	0	1.946
0.26161	-34.0281	0	0	0.006	0	1.923	0	1.929
0.26161	-34.0281	0	0	0.006	0	1.923	0	1.929
0.31009	-34.0341	0	0	0.012	0	1.922	0	1.934
0.35858	-34.0446	0	0	0.006	0	1.925	0	1.931
0.40706	-34.0472	0	0	0.01	0	1.926	0	1.936
0.45555	-34.0465	0	0	0.012	0	1.932	0	1.944
0.45555	-34.0465	0	0	0.012	0	1.932	0	1.944
0.52095	-34.0425	0	0	0.006	0	1.923	0	1.929
0.58635	-34.0383	0	0	0.014	0	1.922	0	1.936
0.65175	-34.0423	0	0	0.012	0	1.925	0	1.937
0.71715	-34.0423	0	0	0.014	0	1.924	0	1.938
0.71715	-34.0423	0	0	0.014	0	1.924	0	1.938
0.76564	-34.0397	0	0	0.01	0	1.933	0	1.943
0.81413	-34.0377	0	0	0.014	0	1.925	0	1.939
0.86261	-34.0359	0	0	0.007	0	1.928	0	1.935
0.9111	-34.0284	0	0	0.004	0	1.922	0	1.926
#	Band	--	--	--	--	--	--	--
0.9111	-34.0267	0	0	0.014	0	1.928	0	1.942
0.86261	-34.03	0	0	0.006	0	1.917	0	1.923
0.81413	-34.0341	0	0	0.008	0	1.924	0	1.932
0.76564	-34.038	0	0	0.01	0	1.93	0	1.94
0.71715	-34.0389	0	0	0.01	0	1.927	0	1.937
0.71715	-34.0389	0	0	0.01	0	1.927	0	1.937
0.65175	-34.0413	0	0	0.01	0	1.934	0	1.944
0.58635	-34.0355	0	0	0.014	0	1.928	0	1.942
0.52095	-34.0401	0	0	0.005	0	1.925	0	1.93
0.45555	-34.0433	0	0	0.014	0	1.922	0	1.936
0.45555	-34.0433	0	0	0.014	0	1.922	0	1.936
0.40706	-34.0458	0	0	0.014	0	1.92	0	1.934
0.35858	-34.0421	0	0	0.018	0	1.923	0	1.941
0.31009	-34.0311	0	0	0.008	0	1.92	0	1.928
0.26161	-34.0272	0	0	0.014	0	1.922	0	1.936
0.26161	-34.0272	0	0	0.014	0	1.922	0	1.936
0.1962	-34.0236	0	0	0.014	0	1.92	0	1.934
0.1308	-34.0278	0	0	0.008	0	1.925	0	1.933
0.0654	-34.0257	0	0	0.008	0	1.926	0	1.934
0	-34.0267	0	0	0.014	0	1.928	0	1.942
#	Band	--	--	--	--	--	--	--
0	-34.0243	0	0	0.008	0	1.926	0	1.934
0.0654	-34.024	0	0	0.016	0	1.924	0	1.94
0.1308	-34.0243	0	0	0.002	0	1.929	0	1.931
0.1962	-34.0206	0	0	0.014	0	1.926	0	1.94
0.26161	-34.0256	0	0	0.008	0	1.926	0	1.934
0.26161	-34.0256	0	0	0.008	0	1.926	0	1.934
0.31009	-34.0274	0	0	0.008	0	1.918	0	1.926
0.35858	-34.0398	0	0	0.014	0	1.921	0	1.935
0.40706	-34.0442	0	0	0.018	0	1.928	0	1.946
0.45555	-34.0385	0	0	0.014	0	1.922	0	1.936
0.45555	-34.0385	0	0	0.014	0	1.922	0	1.936
0.52095	-34.0386	0	0	0.014	0	1.925	0	1.939
0.58635	-34.0294	0	0	0.014	0	1.93	0	1.944
0.65175	-34.0398	0	0	0.008	0	1.926	0	1.934
0.71715	-34.036	0	0	0.012	0	1.922	0	1.934
0.71715	-34.036	0	0	0.012	0	1.922	0	1.934
0.76564	-34.0371	0	0	0.014	0	1.924	0	1.938
0.81413	-34.033	0	0	0.014	0	1.927	0	1.941
0.86261	-34.0282	0	0	0.012	0	1.92	0	1.932
0.9111	-34.0243	0	0	0.008	0	1.926	0	1.934
#	Band	--	--	--	--	--	--	--
0.9111	-34.0214	0	0	0.01	0	1.929	0	1.939
0.86261	-34.0262	0	0	0.008	0	1.922	0	1.93
0.81413	-34.0309	0	0	0.008	0	1.928	0	1.936
0.76564	-34.0348	0	0	0.01	0	1.923	0	1.933
0.71715	-34.0359	0	0	0.014	0	1.918	0	1.932
0.71715	-34.0359	0	0	0.014	0	1.918	0	1.932
0.65175	-34.0375	0	0	0.008	0	1.925	0	1.933
0.58635	-34.0287	0	0	0.014	0	1.913	0	1.927
0.52095	-34.0367	0	0	0.01	0	1.925	0	1.935
0.45555	-34.038	0	0	0.019	0	1.915	0	1.934
0.45555	-34.038	0	0	0.019	0	1.915	0	1.934
0.40706	-34.0389	0	0	0.006	0	1.93	0	1.936
0.35858	-34.0371	0	0	0.012	0	1.932	0	1.944
0.31009	-34.0259	0	0	0.022	0	1.93	0	1.952
0.26161	-34.0237	0	0	0.014	0	1.924	0	1.938
0.26161	-34.0237	0	0	0.014	0	1.924	0	1.938
0.1962	-34.0182	0	0	0.002	0	1.926	0	1.928
0.1308	-34.0181	0	0	0.01	0	1.926	0	1.936
0.0654	-34.0217	0	0	0.012	0	1.922	0	1.934
0	-34.0214	0	0	0.01	0	1.929	0	1.939
#	Band	--	--	--	--	--	--	--
0	-34.0196	0	0	0.01	0	1.932	0	1.942
0.0654	-34.0202	0	0	0.006	0	1.93	0	1.936
0.1308	-34.0164	0	0	0.008	0	1.928	0	1.936
0.1962	-34.0155	0	0	0.01	0	1.926	0	1.936
0.26161	-34.0223	0	0	0.014	0	1.929	0	1.943
0.26161	-34.0223	0	0	0.014	0	1.929	0	1.943
0.31009	-34.0223	0	0	0.01	0	1.923	0	1.933
0.35858	-34.0267	0	0	0.014	0	1.922	0	1.936
0.40706	-34.0317	0	0	0.006	0	1.911	0	1.917
0.45555	-34.0366	0	0	0.018	0	1.922	0	1.94
0.45555	-34.0366	0	0	0.018	0	1.922	0	1.94
0.52095	-34.0311	0	0	0	0	1.92	0	1.92
0.58635	-34.0266	0	0	0.016	0	1.927	0	1.943
0.65175	-34.0294	0	0	0.018	0	1.921	0	1.939
0.71715	-34.0328	0	0	0.016	0	1.93	0	1.946
0.71715	-34.0328	0	0	0.016	0	1.93	0	1.946
0.76564	-34.0313	0	0	0.02	0	1.915	0	1.935
0.81413	-34.0272	0	0	0.014	0	1.923	0	1.937
0.86261	-34.0225	0	0	0.008	0	1.925	0	1.933
0.9111	-34.0196	0	0	0.01	0	1.932	0	1.942
#	Band	--	--	--	--	--	--	--
0.9111	-34.0171	0	0	0.012	0	1.929	0	1.941
0.86261	-34.0214	0	0	0.008	0	1.928	0	1.936
0.81413	-34.0264	0	0	0.01	0	1.927	0	1.937
0.76564	-34.0303	0	0	0.01	0	1.924	0	1.934
0.71715	-34.0324	0	0	0.01	0	1.922	0	1.932
0.71715	-34.0324	0	0	0.01	0	1.922	0	1.932
0.65175	-34.0287	0	0	0.02	0	1.919	0	1.939
0.58635	-34.0258	0	0	0.012	0	1.919	0	1.931
0.52095	-34.03	0	0	0.014	0	1.926	0	1.94
0.45555	-34.0357	0	0	0.014	0	1.928	0	1.942
0.45555	-34.0357	0	0	0.014	0	1.928	0	1.942
0.40706	-34.0293	0	0	0.02	0	1.924	0	1.944
0.35858	-34.0217	0	0	0.016	0	1.926	0	1.942
0.31009	-34.0207	0	0	0.006	0	1.921	0	1.927
0.26161	-34.0208	0	0	0.016	0	1.927	0	1.943
0.26161	-34.0208	0	0	0.016	0	1.927	0	1.943
0.1962	-34.0133	0	0	0.016	0	1.931	0	1.947
0.1308	-34.0146	0	0	0.012	0	1.928	0	1.94
0.0654	-34.0181	0	0	0.006	0	1.926	0	1.932
0	-34.0171	0	0	0.012	0	1.929	0	1.941
#	Band	--	--	--	--	--	--	--
0	-34.0164	0	0	0.012	0	1.93	0	1.942
0.0654	-34.0167	0	0	0.008	0	1.931	0	1.939
0.1308	-34.0129	0	0	0.004	0	1.926	0	1.93
0.1962	-34.0112	0	0	0.01	0	1.928	0	1.938
0.26161	-34.0172	0	0	0.016	0	1.928	0	1.944
0.26161	-34.0172	0	0	0.016	0	1.928	0	1.944
0.31009	-34.0196	0	0	0.014	0	1.93	0	1.944
0.35858	-34.0191	0	0	0.016	0	1.922	0	1.938
0.40706	-34.0267	0	0	0.012	0	1.931	0	1.943
0.45555	-34.0288	0	0	0.014	0	1.926	0	1.94
0.45555	-34.0288	0	0	0.014	0	1.926	0	1.94
0.52095	-34.0264	0	0	0.01	0	1.93	0	1.94
0.58635	-34.023	0	0	0.01	0	1.929	0	1.939
0.65175	-34.0234	0	0	0.012	0	1.93	0	1.942
0.71715	-34.027	0	0	0.01	0	1.929	0	1.939
0.71715	-34.027	0	0	0.01	0	1.929	0	1.939
0.76564	-34.026	0	0	0.008	0	1.932	0	1.94
0.81413	-34.0234	0	0	0.008	0	1.932	0	1.94
0.86261	-34.0197	0	0	0.01	0	1.929	0	1.939
0.9111	-34.0164	0	0	0.012	0	1.93	0	1.942
#	Band	--	--	--	--	--	--	--
0.9111	-34.0147	0	0	0.014	0	1.929	0	1.943
0.86261	-34.0171	0	0	0.01	0	1.93	0	1.94
0.81413	-34.0183	0	0	0.014	0	1.93	0	1.944
[truncated: 29,942 more rows]
