# Supplementary material for: Interfacial engineering of Bi2S3/Ti3C2Tx MXene based on work function for rapid photo-excited bacteria-killing
Source: Nat Commun. 2021 Feb 22;12:1224. doi: 10.1038/s41467-021-21435-6 (PMC7900204; doi:10.1038/s41467-021-21435-6)
Supplement: Supplementary file 4 — Source Data [file 41467_2021_21435_MOESM4_ESM.zip › Source Data/Fig. 5.xlsx]

## Sheet: Fig. 5a
Fig.5a ONPG hydrolysis of S. aureus
Ctrl	Ti3C2Tx	Bi2S3	Bi2S3/Ti3C2Tx-2	Bi2S3/Ti3C2Tx-5	Bi2S3/Ti3C2Tx-7	Bi2S3/Ti3C2Tx-10
0.0213333	0.023	0.0396667	0.045	0.059	0.051	0.0416667

## Sheet: Fig. 5b
Fig.5b ONPG hydrolysis of E. coli
Ctrl	Ti3C2Tx	Bi2S3	Bi2S3/Ti3C2Tx-2	Bi2S3/Ti3C2Tx-5	Bi2S3/Ti3C2Tx-7	Bi2S3/Ti3C2Tx-10
0.0136667	0.0146667	0.047	0.0516667	0.0633333	0.0506667	0.0476667

## Sheet: Fig. 5c
Fig.5c The Quantitative result of relative wound area on 2, 4, 8 and 12 d of control, 3M wound dressing, Ti3C2Tx, Bi2S3 and Bi2S3/Ti3C2Tx-5 on S. aureus (10 μL, 1×108 CFU/mL) to infective wound healing in vivo.
	Ctrl	3M	Ti3C2Tx	Bi2S3	Bi2S3/Ti3C2Tx-5
0	100.002	99.6707	98.8756	99.4068	99.5467
2	84.5843	80.3878	79.3997	67.2882	53.0837
4	73.8929	71.5945	66.2506	59.7911	40.7561
8	48.6321	44.1877	45.027	25.5547	9.28552
12	22.8632	23.7167	19.3799	8.03541	1.35989
