# Supplementary material for: Interfacial engineering of Bi2S3/Ti3C2Tx MXene based on work function for rapid photo-excited bacteria-killing
Source: Nat Commun. 2021 Feb 22;12:1224. doi: 10.1038/s41467-021-21435-6 (PMC7900204; doi:10.1038/s41467-021-21435-6)
Supplement: Supplementary file 4 — Source Data [file 41467_2021_21435_MOESM4_ESM.zip › Source Data/Supplymentary Fig. 10.xlsx]

## Sheet: Supplymentary Fig.10a
Supplymentary Fig.10a XPS survey scan.
Before		After
Binding energy (eV)	Intensity (a.u.)	Binding energy (eV)	Intensity (a.u.)
600.08	129710	600	109970
599.08	128705	599	111027
598.08	128997	598	108606
597.08	128844	597	110504
596.08	129642	596	105582
595.08	131138	595	108090
594.08	131363	594	108460
593.08	131718	593	107105
592.08	132696	592	110124
591.08	132781	591	112097
590.08	132365	590	109184
589.08	130189	589	111115
588.08	128553	588	109325
587.08	128530	587	110542
586.08	130655	586	110400
585.08	131834	585	108514
584.08	130957	584	110258
583.08	130382	583	108343
582.08	132149	582	108479
581.08	133377	581	111532
580.08	133373	580	111614
579.08	134655	579	112134
578.08	134545	578	110497
577.08	133799	577	109745
576.08	133736	576	106680
575.08	132634	575	108148
574.08	130600	574	108877
573.08	128611	573	109421
572.08	129237	572	111472
571.08	132132	571	112693
570.08	133503	570	113786
569.08	132549	569	112890
568.08	132542	568	111148
567.08	133175	567	110147
566.08	133903	566	111016
565.08	135390	565	111620
564.08	136691	564	114058
563.08	134428	563	112522
562.08	133164	562	111009
561.08	132838	561	113274
560.08	131830	560	110963
559.08	131483	559	109962
558.08	133061	558	111872
557.08	132648	557	114446
556.08	132074	556	115544
555.08	132352	555	112743
554.08	131850	554	111656
553.08	131797	553	116315
552.08	132956	552	116535
551.08	133991	551	113550
550.08	133611	550	113334
549.08	133169	549	113581
548.08	133674	548	112314
547.08	133554	547	112477
546.08	133192	546	110362
545.08	133096	545	110590
544.08	132860	544	107398
543.08	131794	543	112684
542.08	131305	542	111316
541.08	131076	541	110299
540.08	129892	540	112552
539.08	128531	539	112333
538.08	127852	538	113868
537.08	128220	537	109983
536.08	130079	536	113213
535.08	133167	535	116997
534.08	139872	534	123269
533.08	151002	533	131395
532.08	164177	532	134398
531.08	169377	531	129240
530.08	159897	530	122100
529.08	143956	529	110004
528.08	131628	528	112073
527.08	126519	527	114639
526.08	125594	526	111891
525.08	125298	525	108026
524.08	126913	524	110711
523.08	126589	523	112649
522.08	125370	522	113775
521.08	125765	521	113594
520.08	126605	520	113966
519.08	127522	519	114906
518.08	125536	518	116661
517.08	124284	517	115509
516.08	126062	516	113182
515.08	127640	515	113986
514.08	128217	514	113837
513.08	129833	513	113497
512.08	128880	512	110966
511.08	128215	511	110135
510.08	129355	510	113022
509.08	130491	509	113368
508.08	131106	508	116529
507.08	130449	507	113387
506.08	131153	506	114462
505.08	130781	505	114868
504.08	129857	504	114881
503.08	128662	503	112890
502.08	130160	502	116222
501.08	130420	501	116864
500.08	131045	500	113812
499.08	129180	499	114808
498.08	128732	498	110799
497.08	130048	497	112223
496.08	131615	496	116713
495.08	133311	495	117407
494.08	132952	494	118164
493.08	132884	493	119853
492.08	131834	492	114418
491.08	133757	491	117822
490.08	134876	490	116460
489.08	134398	489	117621
488.08	135771	488	120975
487.08	138153	487	125988
486.08	139395	486	119624
485.08	140147	485	120698
484.08	139212	484	119820
483.08	138006	483	117333
482.08	138156	482	116845
481.08	137217	481	117504
480.08	135674	480	116221
479.08	133735	479	116293
478.08	133412	478	115645
477.08	133632	477	114891
476.08	132541	476	116006
475.08	131347	475	114848
474.08	133267	474	114541
473.08	134887	473	113530
472.08	134094	472	114994
471.08	133022	471	115972
470.08	134335	470	118316
469.08	140545	469	120155
468.08	151546	468	128817
467.08	166678	467	138138
466.08	177587	466	146850
465.08	178854	465	149091
464.08	169057	464	145718
463.08	154337	463	130010
462.08	142864	462	121044
461.08	141009	461	113556
460.08	144601	460	113771
459.08	142035	459	115360
458.08	129736	458	106377
457.08	117665	457	102280
456.08	111500	456	101039
455.08	108168	455	97709.6
454.08	104884	454	95820.6
453.08	102655	453	93471.2
452.08	102074	452	90921.2
451.08	103328	451	89317.8
450.08	104316	450	94087.1
449.08	105371	449	95872.1
448.08	106461	448	93039.6
447.08	106642	447	91396.9
446.08	110576	446	93552.5
445.08	120012	445	103404
444.08	132950	444	111138
443.08	149913	443	129770
442.08	161993	442	142443
441.08	157282	441	137219
440.08	139760	440	124631
439.08	117962	439	103508
438.08	102644	438	86588.3
437.08	93202.4	437	81213.4
436.08	86530	436	76346.9
435.08	82754.4	435	72730.7
434.08	79903.7	434	73963.6
433.08	79064.7	433	75006.8
432.08	77650.8	432	73422.1
431.08	75812.7	431	70542.4
430.08	74683.5	430	70462.2
429.08	75206.9	429	68058.1
428.08	74523.5	428	67750.2
427.08	73545.8	427	69633.9
426.08	74220.1	426	69320.9
425.08	75100.1	425	69161.9
424.08	75948.3	424	65888.5
423.08	74584.2	423	68779.1
422.08	72984.1	422	65662.5
421.08	73586.7	421	66919
420.08	74668.7	420	68655.1
419.08	74607.8	419	67714.5
418.08	74072.4	418	67755.4
417.08	74223.9	417	70549.1
416.08	73114.4	416	67518.4
415.08	72138.7	415	68579.1
414.08	72589	414	69119.8
413.08	73822.8	413	68734.9
412.08	73792.7	412	66208.7
411.08	73249	411	67796.4
410.08	73034.8	410	68609.3
409.08	73435.9	409	67453
408.08	73918.7	408	67504.5
407.08	73434.8	407	67293.2
406.08	74240.5	406	68156.9
405.08	74255.8	405	67180.9
404.08	72965.2	404	68247
403.08	72821.1	403	67364.1
402.08	73547.2	402	69436.8
401.08	74296.3	401	67861.8
400.08	75237.7	400	66681.3
399.08	74425.5	399	68521.6
398.08	72908.6	398	65117.6
397.08	73054	397	66653.8
396.08	72777.4	396	66745.6
395.08	72295.8	395	66418.2
394.08	72803.8	394	66248.8
393.08	73545.3	393	67805.2
392.08	74148.2	392	68332.4
391.08	72712.4	391	69308
390.08	72529	390	66950.6
389.08	74064.1	389	67749.8
388.08	74722.1	388	67671.1
387.08	74018.4	387	67088.1
386.08	72494.1	386	71874.8
385.08	73394.7	385	70821.6
384.08	74309.8	384	65320.4
383.08	73466.8	383	68380.2
382.08	73012.2	382	68381
381.08	74111.1	381	67143.1
380.08	73983.8	380	69415.3
379.08	73236.3	379	70978.5
378.08	73337.6	378	72090.4
377.08	75005.3	377	69368.2
376.08	74712	376	67918.2
375.08	74596.8	375	66534.2
374.08	74837.9	374	69712.6
373.08	74262.9	373	71013.6
372.08	74611.1	372	69055.3
371.08	75323.1	371	70724.3
370.08	75321.3	370	69270.2
369.08	74485.8	369	68949.3
368.08	74343.6	368	69507.2
367.08	75211.9	367	69727.2
366.08	75374.9	366	71038.3
365.08	75426.6	365	69008.6
364.08	74589	364	70221.4
363.08	73509.3	363	70479
362.08	74336.7	362	73087.8
361.08	75717.3	361	70320.6
360.08	76184.2	360	70588.8
359.08	76590.9	359	73224.5
358.08	75882.9	358	70274.7
357.08	75435.5	357	69738.9
356.08	74419.3	356	69991.2
355.08	75079.4	355	69531.8
354.08	75748.7	354	69782
353.08	75897.9	353	70498.6
352.08	76067.9	352	72968.1
351.08	75917.4	351	75103.7
350.08	75635.5	350	72405.3
349.08	75889.9	349	69746
348.08	75767.4	348	72109.2
347.08	76103.7	347	70612.5
346.08	76017.8	346	71715.1
345.08	75622.6	345	70788.4
344.08	76528.9	344	70400.2
343.08	76755	343	71037
342.08	76699.1	342	69685
341.08	77077	341	73887.5
340.08	76880.1	340	70105.9
339.08	77487.1	339	72524.4
338.08	76742.4	338	69554.4
337.08	76024.5	337	70141.9
336.08	76951.4	336	72230.2
335.08	78516.8	335	71214.5
334.08	78975.9	334	71156.4
333.08	78263.5	333	72697.7
332.08	78017.6	332	71302.9
331.08	78201.1	331	72912.7
330.08	78430.6	330	72542
329.08	77815.7	329	73682.5
328.08	78457.6	328	72362.5
327.08	78687.6	327	70400.2
326.08	76504.7	326	71858.6
325.08	77093.6	325	71226.7
324.08	79043.1	324	73005.5
323.08	78924	323	72961.4
322.08	78469.7	322	72617.6
321.08	79272.3	321	77637.8
320.08	79833.3	320	74672.2
319.08	78685.6	319	74771.7
318.08	79610.4	318	77697.7
317.08	80852.1	317	72972.4
316.08	79986.1	316	73693.9
315.08	80443.5	315	72681
314.08	80093.2	314	70518.2
313.08	80276.1	313	72631.7
312.08	79825.1	312	74834
311.08	79885.6	311	74092.2
310.08	79479.2	310	74800.1
309.08	80610.1	309	72503.6
308.08	81358.4	308	74315.1
307.08	80888.9	307	75812.8
306.08	80901	306	74352.4
305.08	80909.6	305	73984.3
304.08	81338.1	304	75606.5
303.08	80901.4	303	75837.9
302.08	81203.7	302	76139.5
301.08	81429.3	301	75730.2
300.08	81059.8	300	77150
299.08	80807.1	299	74656.1
298.08	79932.6	298	76064.7
297.08	79142.8	297	74244.6
296.08	78458.7	296	73281.2
295.08	79040.4	295	72177.2
294.08	78888.9	294	76386.5
293.08	77457.9	293	73129.4
292.08	76967.5	292	75201.1
291.08	76811.4	291	76551.7
290.08	79664	290	80949.6
289.08	82541.3	289	78413.9
288.08	84706.7	288	79878.1
287.08	92266.6	287	83373.1
286.08	106077	286	94586.6
285.08	115145	285	109110
284.08	107238	284	96402.9
283.08	91373.1	283	81790.2
282.08	81692	282	76746.2
281.08	77742.3	281	76239.8
280.08	77567.5	280	75305.3
279.08	78525.1	279	75370.1
278.08	77863.6	278	75558
277.08	77078.3	277	76816.6
276.08	77846.7	276	74980.5
275.08	79266.8	275	75788.6
274.08	78397	274	74245.8
273.08	78030.5	273	72844.1
272.08	79103.7	272	78400.9
271.08	79257.1	271	75219.8
270.08	78878.1	270	75832.3
269.08	78405.8	269	76999.2
268.08	79706	268	78264.8
267.08	79812.1	267	74263.3
266.08	80200.3	266	77530
265.08	79558.3	265	75831.7
264.08	79946.7	264	76070.6
263.08	81031.5	263	77194.9
262.08	80353.5	262	78427.5
261.08	80176.1	261	78864
260.08	80820.4	260	76660
259.08	81216.6	259	77248.6
258.08	81564.8	258	77723.6
257.08	80722.8	257	75787.7
256.08	81201.8	256	76638.1
255.08	82532.2	255	77780.7
254.08	82353.9	254	76846.8
253.08	81587.3	253	74973.3
252.08	81776.8	252	76039.9
251.08	82712.5	251	77794.4
250.08	82930.3	250	79192.6
249.08	82809.5	249	82086.3
248.08	83515.7	248	80763.8
247.08	82779.1	247	78321.1
246.08	82802	246	79005.7
245.08	84014.8	245	81776.2
244.08	84435.1	244	80816.3
243.08	83988.8	243	79486.1
242.08	84157.5	242	78972.4
241.08	83034.5	241	78180.2
240.08	82158.5	240	79632.4
239.08	82083.4	239	79513.5
238.08	81536.7	238	76965.4
237.08	82610.1	237	79276.6
236.08	84015.8	236	78303.4
235.08	84484.4	235	80133.1
234.08	83673.1	234	79902.1
233.08	84101.1	233	79592.6
232.08	84230.6	232	82250.7
231.08	83935.8	231	78437.5
230.08	84499.9	230	80219.6
229.08	85326.1	229	80165
228.08	87232	228	82472.9
227.08	92350.3	227	87603.7
226.08	98408.3	226	92547.6
225.08	98336.5	225	92480.2
224.08	91272.4	224	84795.1
223.08	84605.8	223	80294.2
222.08	82613.6	222	79724.7
221.08	81605.5	221	76974.9
220.08	81940.9	220	75637.9
219.08	81523.9	219	77284.2
218.08	81020.8	218	78389.9
217.08	81497.8	217	79895.9
216.08	81890.5	216	76754.1
215.08	82197.5	215	78193.1
214.08	82643.3	214	76640.8
213.08	82727.4	213	77482
212.08	83107.9	212	76528.2
211.08	82497.7	211	78215.1
210.08	82525.2	210	78147
209.08	83087.7	209	78894.2
208.08	83145.7	208	79869.1
207.08	83755.3	207	78065.5
206.08	84947.9	206	79861.7
205.08	85319.2	205	80568.2
204.08	84858.5	204	81643.2
203.08	84621.8	203	83733.4
202.08	86043.6	202	80265.6
201.08	86518.9	201	79647.5
200.08	86023.2	200	79996.9
199.08	86389.7	199	81687.5
198.08	86015.9	198	84105.2
197.08	85310.2	197	82327.7
196.08	86205.7	196	81108.1
195.08	87125.2	195	80015.4
194.08	88228.3	194	81794.7
193.08	89233.5	193	82136
192.08	89233.7	192	79591.3
191.08	88490.2	191	79028.5
190.08	88914.5	190	82346.6
189.08	89791.4	189	79494.8
188.08	91848.2	188	85771.2
187.08	94169	187	86541.7
186.08	98945.5	186	88990.5
185.08	101599	185	91494.6
184.08	103367	184	95018.1
183.08	105007	183	93331.1
182.08	106574	182	96479.4
181.08	107837	181	98639.4
180.08	109083	180	97818.4
179.08	105681	179	95525.1
178.08	102964	178	92358.2
177.08	100506	177	90717.8
176.08	97017.5	176	85634.2
175.08	92702	175	80504.2
174.08	86992	174	78391.4
173.08	84504.6	173	75160.4
172.08	82181.5	172	70538.3
171.08	78202.8	171	68119.1
170.08	74663.5	170	66520.5
169.08	70378.6	169	62712.9
168.08	69144.2	168	58431.6
167.08	73558.9	167	62099.5
166.08	94648.4	166	74359.9
165.08	152015	165	129739
164.08	216126	164	209119
163.08	203135	163	181046
162.08	136687	162	96522.5
161.08	102261	161	73702.3
160.08	136017	160	104204
159.08	215119	159	213845
158.08	224060	158	214330
157.08	134161	157	97196.7
156.08	54126	156	32175.6
155.08	25207.8	155	20110.9
154.08	19968.4	154	17944.7
153.08	17999.8	153	15154.5
152.08	16887.8	152	15402.8
151.08	16421.1	151	15088.1
150.08	16263	150	13818.3
149.08	15855.7	149	12688.2
148.08	15369.6	148	13533.3
147.08	16073.4	147	14941.7
146.08	16658.8	146	15862.7
145.08	16145	145	14918.7
144.08	15684	144	14654.2
143.08	15426.4	143	13351.2
142.08	15735	142	13037.7
141.08	16379.2	141	13005.6
140.08	16162.7	140	14868.7
139.08	15544.6	139	14069.9
138.08	15975.7	138	14974.6
137.08	16045.2	137	13800.9
136.08	16032.5	136	13511.8
135.08	16114.1	135	13589.4
134.08	16513.2	134	13153
133.08	16569	133	13734.6
132.08	16050.8	132	15091.9
131.08	15846.2	131	14026.9
130.08	16124.2	130	14743.9
129.08	16178.1	129	14166.9
128.08	16384.8	128	13083
127.08	16350.9	127	13748.5
126.08	16573.8	126	14744.9
125.08	17263.9	125	15521.8
124.08	17455.4	124	14429
123.08	17527.9	123	14945.1
122.08	18110.7	122	14727
121.08	18598.1	121	15454.2
120.08	18302.1	120	14888.8
119.08	17892.4	119	15715.6
118.08	17726.5	118	15543.9
117.08	16849.1	117	15229.1
116.08	16546.9	116	13805
115.08	16651.9	115	14200.6
114.08	16521.4	114	14622.1
113.08	16408.1	113	14414.6
112.08	16399.2	112	14222.9
111.08	16826.4	111	14280.6
110.08	16219.3	110	12841
109.08	15284.4	109	13833.1
108.08	15421.1	108	12934.4
107.08	15679.8	107	12268
106.08	15913.8	106	12902.3
105.08	15705.3	105	12248
104.08	15342.7	104	14793
103.08	15433.3	103	14019.4
102.08	15335.1	102	14851.2
101.08	15757.8	101	13666.3
100.08	16273.1	100	12776.6
99.08	16051.2	99	13872.8
98.08	16935.3	98	14689.1
97.08	17852	97	14269.3
96.08	18469.3	96	14870.4
95.08	18866.2	95	15801.7
94.08	18659.1	94	15778.6
93.08	18311.5	93	14605.5
92.08	17462.7	92	14588.6
91.08	16657.2	91	14050.9
90.08	15876.1	90	14111.9
89.08	15077.7	89	13556.7
88.08	14373.4	88	12200.7
87.08	13773.9	87	12148.5
86.08	13530.5	86	11107
85.08	13578.4	85	11342.6
84.08	13442.4	84	11557.2
83.08	13077.4	83	10916
82.08	12936	82	11420.7
81.08	12817.2	81	9873.29
80.08	12621.2	80	10145.2
79.08	12305.1	79	10522.3
78.08	12239.5	78	11572.8
77.08	12392.1	77	10287.4
76.08	12396.8	76	9897.56
75.08	12597.8	75	10677.6
74.08	12633.9	74	11685.2
73.08	12711.2	73	11240
72.08	12209	72	10300.3
71.08	11577	71	10325.4
70.08	12091.8	70	9991.25
69.08	12985.9	69	10190.2
68.08	13280.8	68	10161.5
67.08	13143.7	67	10053.9
66.08	12676.2	66	10658.7
65.08	12693.7	65	10230.7
64.08	12797.1	64	10342.7
63.08	13226.3	63	10549.7
62.08	13499.2	62	11159
61.08	13290.9	61	10814.1
60.08	12322.5	60	10282.5
59.08	11789.3	59	10820.3
58.08	11816.7	58	11273
57.08	11964	57	10536.4
56.08	11815.8	56	12133.4
55.08	12132.8	55	10571.8
54.08	12344.3	54	11531.8
53.08	13018.5	53	10459.1
52.08	13647.9	52	11282.3
51.08	14131	51	12420.6
50.08	14275.3	50	11950.7
49.08	14479.4	49	12160.4
48.08	14587.7	48	12912.5
47.08	14752.3	47	14338.5
46.08	14799.8	46	12820.2
45.08	14953.7	45	13510.3
44.08	15131.6	44	14059.8
43.08	15426.7	43	12173.1
42.08	14549.5	42	11943.3
41.08	13173.7	41	10393.6
40.08	13051.8	40	9544.07
39.08	13545.2	39	8391.97
38.08	13695.3	38	8802.1
37.08	13553.8	37	8405.42
36.08	12081.1	36	8944.86
35.08	10848.9	35	9509.07
34.08	9933.4	34	9012.9
33.08	9543.79	33	8883.88
32.08	9748.22	32	8271.82
31.08	10954.3	31	9042.31
30.08	16543.5	30	13460.4
29.08	26051.5	29	23933.1
28.08	29376.8	28	27242.2
27.08	28325.4	27	21689.5
26.08	34153.7	26	33303
25.08	35873	25	34915.8
24.08	23103.2	24	15947.3
23.08	10759.7	23	4922.98
22.08	5698.05	22	3106.93
21.08	4199.9	21	1860.68
20.08	3318.38	20	1747.33
19.08	2971.85	19	2123.48
18.08	2786.24	18	2067.45
17.08	2560.91	17	1992.75
16.08	2376.6	16	2081.36
15.08	2348.34	15	1421.48
14.08	2521.12	14	2338.21
13.08	2752.79	13	2713.73
12.08	2693.74	12	3014.32
11.08	2395.37	11	2145.21
10.08	2192.72	10	1999.45
9.08	1969.85	9	1585.25
8.08	1832.67	8	1102.22
7.08	1984.61	7	939.56
6.08	2156.6	6	1342.07
5.08	2751.56	5	2370.03
4.08	3170.83	4	2553.66
3.08	2907.72	3	2097.66
2.08	2478.41	2	1552.9
1.08	1523.27	1	830.445
0.08	488.925	0	234.469

## Sheet: Supplymentary Fig.10b
Supplymentary Fig.10b High-resolution of C 1s
Before								After
Binding energy (eV)	Intensity (a.u.)	Intensity (a.u.)	Intensity (a.u.)	Intensity (a.u.)	Intensity (a.u.)	Intensity (a.u.)	Intensity (a.u.)	Binding energy (eV)	Intensity (a.u.)	Intensity (a.u.)	Intensity (a.u.)	Intensity (a.u.)	Intensity (a.u.)	Intensity (a.u.)	Intensity (a.u.)
290.98	11764.6	11662.1	11508.2	11530.7	11506.8	11636.8	11506.8	291	12886.2	12889.8	12757.9	12765.1	12786.9	12849.6	12756.6
290.88	11817.6	11677.5	11510.4	11533.6	11508.9	11651.3	11508.9	290.9	13219.9	12901.2	12759.1	12766.7	12789.4	12859.4	12757.8
290.78	11852.8	11694.6	11512.6	11536.6	11511.1	11667.6	11511.1	290.8	12928.2	12913.9	12760.4	12768.2	12792	12870.5	12759
290.68	11865	11713.9	11514.7	11539.6	11513.2	11686	11513.2	290.7	12947.2	12928.2	12761.7	12769.7	12794.7	12883	12760.3
290.58	11856.9	11735.7	11516.9	11542.6	11515.3	11706.9	11515.3	290.6	12598.9	12944.3	12763	12771.3	12797.5	12897.1	12761.5
290.48	11855.7	11760.6	11519.1	11545.7	11517.5	11730.8	11517.5	290.5	12966.2	12962.6	12764.2	12772.9	12800.4	12913.4	12762.8
290.38	11880.7	11789.3	11521.2	11548.9	11519.6	11758.5	11519.6	290.4	13530.8	12983.5	12765.5	12774.5	12803.4	12932.2	12764
290.28	11920.5	11822.5	11523.4	11552	11521.8	11790.6	11521.8	290.3	12950.9	13007.6	12766.8	12776.1	12806.5	12954	12765.2
290.18	11956.1	11861.2	11525.6	11555.3	11523.9	11828.1	11523.9	290.2	12958	13035.5	12768	12777.8	12809.7	12979.4	12766.5
290.08	11979.3	11906.7	11527.8	11558.6	11526	11872.4	11526	290.1	13282.4	13068.2	12769.3	12779.4	12813.1	13009.4	12767.7
289.98	11983.5	11960.4	11529.9	11562	11528.1	11924.8	11528.1	290	13279	13106.6	12770.6	12781.1	12816.7	13045.1	12769
289.88	11997.3	12024.2	11532.1	11565.4	11530.3	11987.2	11530.3	289.9	13300.3	13152.2	12771.9	12782.8	12820.5	13087.6	12770.2
289.78	12052.9	12100.1	11534.3	11569	11532.4	12061.6	11532.4	289.8	13273	13206.5	12773.1	12784.6	12824.4	13138.6	12771.4
289.68	12146.4	12190.2	11536.5	11572.6	11534.6	12150.2	11534.5	289.7	13412.6	13271.4	12774.4	12786.4	12828.6	13200	12772.7
289.58	12261.9	12296.4	11538.6	11576.3	11536.7	12254.9	11536.7	289.6	13485.4	13348.9	12775.7	12788.2	12833.1	13273.6	12773.9
289.48	12398	12419.5	11540.8	11580.1	11538.9	12376.1	11538.8	289.5	13571.9	13440.7	12777	12790	12837.9	13361.2	12775.1
289.38	12556.1	12557.3	11543	11584	11541	12512.1	11541	289.4	13521.2	13547.6	12778.3	12791.9	12843	13463.5	12776.4
289.28	12709.5	12703.1	11545.2	11588	11543.3	12655.8	11543.1	289.3	13711.6	13667.8	12779.6	12793.8	12848.5	13578.7	12777.6
289.18	12834.9	12842.8	11547.4	11592.2	11545.6	12793.3	11545.2	289.2	14114.9	13794.8	12780.9	12795.8	12854.5	13700.1	12778.9
289.08	12922.3	12955.5	11549.6	11596.5	11548	12903.5	11547.4	289.1	13702.4	13915.6	12782.1	12797.9	12861.2	13814.7	12780.1
288.98	12963.8	13018.6	11551.8	11600.9	11550.7	12963.7	11549.5	289	14029.2	14010.7	12783.5	12799.9	12868.5	13902.8	12781.3
288.88	12979.3	13017.6	11554	11605.5	11553.7	12959.3	11551.6	288.9	14036.9	14059.9	12784.7	12802.1	12876.6	13944.2	12782.6
288.78	12971.4	12954.5	11556.1	11610.3	11557.4	12892	11553.8	288.8	13916.7	14052.6	12786	12804.3	12885.8	13927.9	12783.8
288.68	12921.5	12846.7	11558.4	11615.3	11561.9	12778.8	11555.9	288.7	13678.9	13993.9	12787.4	12806.6	12896.2	13858.8	12785
288.58	12816	12717.9	11560.5	11620.5	11568	12642.9	11558	288.6	13924.8	13901.7	12788.6	12809	12908.2	13754.7	12786.3
288.48	12669.4	12588.5	11562.8	11626	11576.2	12504.1	11560.2	288.5	13823.9	13797.3	12790	12811.4	12922	13636.5	12787.5
288.38	12523.8	12472.1	11565	11631.7	11587.5	12374.9	11562.3	288.4	13521.8	13697.2	12791.3	12814	12938	13520.1	12788.8
288.28	12397.9	12375.8	11567.2	11637.7	11603.1	12261.1	11564.4	288.3	13656.4	13610.6	12792.6	12816.7	12956.6	13414.7	12790
288.18	12286.8	12302.6	11569.4	11644	11624.8	12164	11566.6	288.2	13462.1	13541.7	12793.9	12819.5	12978.3	13323.7	12791.2
288.08	12184.1	12253.3	11571.6	11650.7	11654.3	12082.7	11568.7	288.1	13305.5	13490.9	12795.2	12822.4	13003.5	13247.1	12792.5
287.98	12094.3	12228.3	11573.8	11657.9	11694	12015.1	11570.8	288	13252.4	13457.4	12796.5	12825.5	13032.9	13183.6	12793.7
287.88	12048.8	12227.9	11576.1	11665.4	11746.3	11959	11573	287.9	13589.5	13439.8	12797.9	12828.9	13066.8	13131.1	12794.9
287.78	12063.2	12252.7	11578.3	11673.6	11813.6	11912.6	11575.1	287.8	13726.4	13436.8	12799.2	12832.5	13105.7	13087.9	12796.2
287.68	12144.6	12303.3	11580.5	11682.3	11898.1	11874	11577.2	287.7	13818.6	13447	12800.6	12836.4	13150.2	13052.2	12797.4
287.58	12269.3	12379.9	11582.8	11691.9	12001.5	11841.9	11579.4	287.6	13457.7	13469.8	12801.9	12840.8	13200.5	13022.5	12798.6
287.48	12420.1	12482.5	11585	11702.3	12124.6	11815	11581.5	287.5	13394.4	13504.1	12803.3	12845.9	13256.9	12997.8	12799.9
287.38	12600.9	12609.9	11587.3	11714	12267	11792.4	11583.6	287.4	13213.4	13549.6	12804.6	12852	13319.3	12977.1	12801.1
287.28	12811.2	12759.7	11589.5	11727.4	12426.7	11773.4	11585.8	287.3	13207.7	13605.9	12806	12859.7	13387.6	12959.7	12802.4
287.18	13028	12928.3	11591.8	11743.1	12599.9	11757.3	11587.9	287.2	13416.9	13672.7	12807.4	12870	13461.2	12945	12803.6
287.08	13235.8	13110.7	11594.1	11762.2	12780.9	11743.6	11590	287.1	13880	13750.1	12808.7	12884.1	13539.3	12932.5	12804.8
286.98	13432.2	13300.7	11596.4	11786.3	12962.6	11732	11592.2	287	14483.8	13838.2	12810.1	12904.1	13620.5	12921.8	12806.1
286.88	13619	13492.1	11598.6	11817.7	13136.6	11722.1	11594.3	286.9	14004.4	13937.8	12811.5	12932.9	13702.6	12912.7	12807.3
286.78	13783.5	13679.2	11600.9	11860.1	13293.9	11713.6	11596.4	286.8	14208.9	14049.7	12812.9	12974.7	13783	12904.8	12808.5
286.68	13922.5	13857.7	11603.2	11918.3	13425.5	11706.4	11598.6	286.7	14436.9	14175.8	12814.3	13034.8	13858	12898.1	12809.8
286.58	14019.4	14026.2	11605.5	11999	13523.6	11700.2	11600.7	286.6	14582	14318.8	12815.8	13120.3	13923.5	12892.3	12811
286.48	14098.3	14187.4	11607.9	12111.1	13582.1	11694.9	11602.9	286.5	14468.8	14482.7	12817.2	13239.9	13975.1	12887.3	12812.3
286.38	14206.3	14348.5	11610.2	12265.5	13597.3	11690.4	11605	286.4	14529.2	14673.4	12818.6	13403.8	14008.5	12882.9	12813.5
286.28	14375.2	14521.6	11612.5	12475.5	13568.3	11686.6	11607.1	286.3	14787.9	14898.9	12820.1	13623	14020.8	12879.2	12814.7
286.18	14614.6	14723.3	11614.9	12755.6	13497.1	11683.4	11609.2	286.2	15350.8	15169.4	12821.6	13908.8	14011	12876	12816
286.08	14935.6	14973.6	11617.3	13121.2	13388.6	11680.7	11611.4	286.1	15392.1	15496.1	12823.1	14271.5	13980	12873.2	12817.2
285.98	15324.3	15293.4	11619.7	13586.1	13249.7	11678.4	11613.5	286	15964.2	15889.4	12824.6	14718.5	13931	12870.8	12818.5
285.88	15769.3	15702.4	11622.1	14162	13088.7	11676.5	11615.6	285.9	16365.6	16356.6	12826.1	15252.9	13867.9	12868.7	12819.7
285.78	16285.4	16215.2	11624.5	14854.3	12914.7	11675	11617.8	285.8	16670.2	16898.9	12827.7	15871.8	13795.3	12866.9	12820.9
285.68	16908.5	16838.4	11627	15660.9	12736.5	11673.8	11619.9	285.7	16998.4	17509.7	12829.3	16564	13717.5	12865.4	12822.2
285.58	17632.1	17567.6	11629.4	16569.2	12562.2	11672.9	11622	285.6	17582.6	18173.3	12830.9	17310.6	13637.8	12864.1	12823.4
285.48	18446.1	18385	11631.9	17555	12398.3	11672.3	11624.2	285.5	19391	18864.3	12832.5	18083.4	13559.1	12863.1	12824.6
285.38	19333.7	19259.5	11634.5	18582.5	12249.7	11671.8	11626.3	285.4	19956.1	19548.9	12834.2	18846.6	13483.5	12862.2	12825.9
285.28	20230.7	20146	11637	19603.5	12119.3	11671.6	11628.5	285.3	20413.5	20187.2	12835.9	19558.8	13412.4	12861.5	12827.1
285.18	21056.8	20987.9	11639.6	20560	12008.6	11671.5	11630.6	285.2	20701.2	20735.6	12837.6	20175.5	13346.5	12861	12828.4
285.08	21759.9	21720.6	11642.2	21387.6	11917.4	11671.6	11632.7	285.1	20937.2	21152.4	12839.4	20654.6	13286.6	12860.5	12829.6
284.98	22277.8	22277.5	11644.9	22020.9	11844.5	11671.9	11634.9	285	21345.9	21401	12841.2	20959.2	13232.7	12860.2	12830.8
284.88	22559	22599.7	11647.6	22402.9	11788	11672.2	11637	284.9	21161	21456.4	12843.1	21064.6	13184.9	12860	12832.1
284.78	22586.8	22646.3	11650.3	22495.2	11745.5	11672.7	11639.1	284.8	21395.3	21309.7	12845.1	20961.7	13142.9	12860	12833.3
284.68	22365.9	22405.4	11653.1	22288.2	11714.5	11673.3	11641.3	284.7	21048.5	20969.5	12847.1	20659.7	13106.4	12860	12834.5
284.58	21891.8	21896.5	11656	21803.9	11692.7	11674	11643.4	284.6	20842	20460	12849.2	20183.1	13074.9	12860	12835.8
284.48	21178.2	21164.9	11658.9	21089.6	11678	11674.9	11645.5	284.5	19958	19817.4	12851.5	19568.7	13048.1	12860.2	12837
284.38	20271.2	20270	11662	20206.7	11668.6	11675.8	11647.7	284.4	19204.7	19083.8	12853.8	18859	13025.3	12860.5	12838.2
284.28	19223.4	19276.6	11665	19221.2	11663	11676.7	11649.8	284.3	18084.6	18302.9	12856.2	18098.3	13006.1	12860.8	12839.5
284.18	18114.3	18245.7	11668.3	18195.5	11660.1	11677.8	11651.9	284.2	17726.1	17515.9	12858.8	17328.2	12990	12861.1	12840.7
284.08	17042.2	17230.8	11671.6	17183.7	11659	11678.9	11654.1	284.1	16999.9	16757.6	12861.5	16584	12976.5	12861.5	12842
283.98	16074.5	16275.1	11675	16229.6	11659.1	11680	11656.2	284	15883	16056	12864.4	15894	12965.1	12862	12843.2
283.88	15237	15408.9	11678.6	15364.1	11660	11681.2	11658.3	283.9	15348.2	15430	12867.5	15277.7	12955.6	12862.5	12844.4
283.78	14546.7	14651.6	11682.4	14606.7	11661.4	11682.5	11660.5	283.8	14794.8	14890.3	12870.9	14745.7	12947.7	12863	12845.7
283.68	13988.8	14011	11686.4	13965.5	11663.1	11683.8	11662.6	283.7	14675.8	14439.8	12874.6	14301.3	12941	12863.6	12846.9
283.58	13528.7	13485.9	11690.6	13439.2	11665	11685.2	11664.7	283.6	14368.5	14074.9	12878.7	13941.1	12935.3	12864.2	12848.1
283.48	13139	13068.1	11695.1	13020	11667	11686.6	11666.9	283.5	13899.9	13788.1	12883.2	13657.7	12930.5	12864.9	12849.4
283.38	12819.9	12744.7	11699.9	12694.7	11669.1	11688	11669	283.4	13432.7	13569.2	12888.2	13440.9	12926.3	12865.6	12850.6
283.28	12573.1	12501.2	11705.2	12448.8	11671.2	11689.5	11671.1	283.3	13287.1	13406.9	12893.9	13279.5	12922.8	12866.3	12851.9
283.18	12398.3	12322.3	11710.8	12267	11673.3	11691	11673.3	283.2	13286.3	13290.2	12900.4	13162.4	12919.7	12867	12853.1
283.08	12283.5	12194	11717.1	12135.2	11675.4	11692.5	11675.4	283.1	13004.9	13208.9	12907.7	13079.3	12917.1	12867.8	12854.3
282.98	12212.1	12104.1	11724	12041.1	11677.5	11694.1	11677.5	283	13248.4	13154.6	12916.3	13021.7	12914.8	12868.6	12855.6
282.88	12166.7	12042.7	11731.7	11974.6	11679.7	11695.7	11679.7	282.9	12903.3	13120.5	12926.3	12982.4	12912.8	12869.4	12856.8
282.78	12137.3	12001.9	11740.4	11927.8	11681.8	11697.3	11681.8	282.8	13165.9	13101.3	12938.1	12956.1	12911.1	12870.2	12858
282.68	12109.2	11976	11750.4	11894.5	11684	11699	11684	282.7	13009.7	13093.4	12952	12938.5	12909.6	12871.1	12859.3
282.58	12073.3	11961	11761.8	11870.7	11686.1	11700.7	11686.1	282.6	13070.2	13094.2	12968.7	12926.9	12908.3	12871.9	12860.5
282.48	12025.3	11954.1	11775.1	11853.1	11688.2	11702.4	11688.2	282.5	13184.4	13102.3	12988.5	12919.1	12907.2	12872.8	12861.8
282.38	11986.9	11953.9	11790.8	11839.8	11690.4	11704.1	11690.4	282.4	13258	13116.7	13011.8	12913.9	12906.3	12873.7	12863
282.28	11967.3	11959.5	11809.3	11829.4	11692.5	11705.8	11692.5	282.3	13168.9	13136.5	13038.9	12910.2	12905.5	12874.6	12864.2
282.18	11959.2	11970.5	11831.2	11821	11694.6	11707.5	11694.6	282.2	13062.8	13160.5	13069	12907.6	12904.8	12875.6	12865.5
282.08	11952.9	11987.1	11857.2	11814.1	11696.8	11709.3	11696.8	282.1	13229.3	13186.6	13100.2	12905.7	12904.3	12876.5	12866.7
281.98	11942.9	12009.2	11887.6	11808.3	11698.9	11711.1	11698.9	282	13246.1	13210.7	13129	12904.2	12903.9	12877.5	12868
281.88	11941.6	12036.6	11922.4	11803.4	11701	11712.9	11701	281.9	13430.1	13227.7	13150.1	12903.1	12903.6	12878.4	12869.2
281.78	11953.7	12067.8	11960.2	11799.2	11703.2	11714.7	11703.2	281.8	13471.8	13232.4	13158.6	12902.3	12903.4	12879.4	12870.4
281.68	11982.1	12099.5	11998.1	11795.5	11705.3	11716.5	11705.3	281.7	13406.5	13222.9	13152.5	12901.6	12903.3	12880.4	12871.7
281.58	12029.1	12126.6	12030.7	11792.4	11707.4	11718.3	11707.4	281.6	13091.1	13201	13133.9	12901.1	12903.2	12881.4	12872.9
281.48	12068.6	12142.2	12051.5	11789.7	11709.6	11720.2	11709.6	281.5	12967	13171.8	13107.7	12900.8	12903.3	12882.4	12874.1
281.38	12094.4	12141.5	12055.4	11787.4	11711.7	11722	11711.7	281.4	12757.1	13140.2	13078.9	12900.6	12903.4	12883.4	12875.4
281.28	12099.8	12123.7	12042	11785.5	11713.8	11723.9	11713.8	281.3	12974.4	13109.9	13051.2	12900.5	12903.5	12884.5	12876.6
281.18	12066.5	12093.2	12015.5	11783.9	11716	11725.8	11716	281.2	13097	13083	13026.7	12900.5	12903.8	12885.5	12877.9
281.08	11985.8	12056.5	11982.4	11782.5	11718.1	11727.7	11718.1	281.1	12772.4	13059.8	13005.8	12900.6	12904.1	12886.5	12879.1
								281	12926.5	13040.3	12988.5	12900.8	12904.4	12887.6	12880.3

## Sheet: Supplymentary Fig.10c
Supplymentary Fig.10b High-resolution of Bi 4f and S 2p.
Before									After
Binding energy (eV)	Intensity (a.u.)	Intensity (a.u.)	Intensity (a.u.)	Intensity (a.u.)	Intensity (a.u.)	Intensity (a.u.)	Intensity (a.u.)		Binding energy (eV)	Intensity (a.u.)	Intensity (a.u.)	Intensity (a.u.)	Intensity (a.u.)	Intensity (a.u.)	Intensity (a.u.)	Intensity (a.u.)
166.98	10158.4	10612.3	9971.02	9930.23	9926.13	10503.9	9906.33		166.95	10034.8	10628	10248.7	10188.4	10313.7	10442.4	10188.4
166.88	10280.9	10650.2	9971.54	9930.05	9925.98	10538.6	9905.35		166.85	9971.65	10652.4	10250.8	10189	10320.1	10459.5	10189
166.78	10500.7	10691	9971.64	9929.43	9925.4	10576.2	9903.89		166.75	10154.5	10679.2	10253.3	10190	10327.3	10478.6	10190
166.68	10413.7	10734.8	9970.93	9928	9924.02	10616.5	9901.57		166.65	10007.2	10707.5	10255	10190.2	10334.1	10498.8	10190.2
166.58	10252.5	10783.2	9970.6	9926.94	9923.03	10661.3	9899.57		166.55	9976.04	10739.2	10257.4	10191	10342	10521.7	10191
166.48	10317.7	10837.1	9970.96	9926.55	9922.73	10711.5	9898.2		166.45	10014.1	10774	10260.1	10191.9	10350.6	10547.2	10191.9
166.38	10548.3	10896.3	9971.12	9925.96	9922.25	10766.7	9896.57		166.35	10401.2	10812.2	10262.6	10192.7	10359.6	10575.4	10192.7
166.28	10801.1	10961	9970.45	9924.52	9920.94	10827.1	9894.03		166.25	10689.2	10852.6	10263.5	10191.8	10367.6	10605.1	10191.8
166.18	10988.7	11031.9	9968.85	9922.15	9918.73	10893.6	9890.5		166.15	10447.1	10896.3	10263.1	10189.6	10375	10637.3	10189.6
166.08	10930.1	11110.3	9966.58	9919.1	9915.88	10967.4	9886.22		166.05	10406.2	10946.3	10263.9	10188.4	10384.2	10675	10188.4
165.98	10899.2	11198.6	9964.6	9916.34	9913.35	11050.8	9882.16		165.95	10618	11002.7	10265	10187.5	10394.5	10718.1	10187.5
165.88	11097.4	11298.2	9962.81	9913.76	9911.04	11145.2	9878.2		165.85	11054	11065.4	10265.2	10185.5	10404.9	10766.4	10185.5
165.78	11525.2	11410.1	9960.32	9910.48	9908.08	11251.6	9873.46		165.75	11090.9	11134.7	10263.5	10181.7	10414.4	10820.2	10181.7
165.68	12046.4	11535.6	9956.23	9905.61	9903.58	11371.3	9867.03		165.65	11299.1	11214.1	10261.8	10177.6	10424.9	10882.7	10177.6
165.58	12315.1	11677.3	9950.19	9898.78	9897.2	11506.8	9858.55		165.55	11391.5	11305.1	10259.2	10172.6	10435.9	10955.3	10172.6
165.48	12934.7	11839.7	9943.17	9890.99	9889.92	11662.6	9848.98		165.45	11798	11411.6	10256.3	10167.2	10448	11041.8	10167.2
165.38	13377.8	12026.1	9933.8	9880.86	9880.41	11842	9836.97		165.35	11889.3	11537.8	10251.6	10159.9	10460	11146.1	10159.9
165.28	13560.2	12243.5	9922.78	9869.09	9869.35	12051.9	9823.19		165.25	12466.7	11695.6	10246.6	10152.2	10473.6	11279.8	10152.2
165.18	13899	12502.2	9911.12	9856.7	9857.79	12302.5	9808.65		165.15	13171.7	11903.3	10239.2	10141.9	10486.9	11461.1	10141.9
165.08	14128.7	12815.5	9898.2	9843.09	9845.16	12607.2	9792.73		165.05	13699.2	12200.8	10228.6	10128.4	10499.6	11729.4	10128.4
164.98	14505.1	13206.8	9884.47	9828.69	9831.91	12989.3	9775.85		164.95	14320.9	12665.1	10215.9	10112.5	10512.8	12161.5	10112.5
164.88	14711.1	13713	9869.34	9812.95	9817.51	13485.5	9757.44		164.85	15477.5	13429.7	10200.4	10093.8	10526.7	12890.2	10093.8
164.78	15212.7	14395.9	9853.5	9796.54	9802.69	14157.7	9738.16		164.75	16706.6	14706	10179.8	10069.8	10539.3	14126.5	10069.8
164.68	15884.6	15349.7	9835.78	9778.33	9786.34	15099.8	9716.85		164.65	18684.6	16797.4	10153.8	10040.2	10550.9	16173.1	10040.2
164.58	16372.3	16713.2	9815.54	9757.68	9767.89	16450.6	9692.85		164.55	21976.8	20072.2	10119.1	10001.7	10559	19397.6	10001.7
164.48	17944.4	18675.3	9793.49	9735.32	9748.13	18398.9	9666.85		164.45	26553.6	24893.9	10069.7	9948.4	10558.5	24162.5	9948.4
164.38	20287.6	21457.9	9765.41	9707.05	9722.96	21166.4	9634.63		164.35	32293.6	31491.5	9999.9	9874.43	10544.7	30695.7	9874.43
164.28	23651.8	25294.9	9728.29	9669.88	9689.48	24986.8	9593.17		164.25	39681.9	39802.7	9904.42	9774.57	10513.7	38933.6	9774.57
164.18	29055.3	30374.5	9678.14	9619.85	9643.86	30048	9538.45		164.15	48976.1	49319.3	9775.81	9641.36	10459.7	48366.5	9641.36
164.08	35700.7	36763.8	9606.97	9549.02	9578.33	36416.9	9462.48		164.05	58625.1	59015.1	9605.46	9466.15	10375.8	57966.1	9466.15
163.98	43882.2	44332.2	9509.9	9452.52	9488.25	43962.6	9360.36		163.95	66822.9	67394.7	9391.62	9247.19	10262.7	66234.8	9247.19
163.88	52854.6	52633.3	9380.85	9324.35	9367.86	52238.2	9226		163.85	73272	72709.3	9140.58	8990.73	10129.1	71421.1	8990.73
163.78	61412.7	60782.6	9216.65	9161.38	9214.39	60358.8	9056.18		163.75	73731.1	73547	8859.98	8704.41	9986.02	72109.8	8704.41
163.68	66765.6	67357.8	9018.78	8965.17	9029.88	66901.2	8852.4		163.65	69764.6	69651	8576.39	8414.77	9863.45	68040.7	8414.77
163.58	69447.9	70656.9	8799.62	8748.16	8827.37	70162.7	8626.99		163.55	62970.3	62100	8309.53	8141.5	9784.91	60288.5	8141.5
163.48	69455.2	69558.4	8569.5	8520.81	8618.13	69020.8	8390.26		163.45	53517.7	52625.7	8072.12	7897.29	9766.91	50581.2	7897.28
163.38	64562.2	64386.9	8338.81	8293.64	8413.77	63798.4	8152.59		163.35	42675.3	42890.3	7876.13	7694.09	9824.32	40578	7694.08
163.28	57396.3	56661.2	8126.66	8085.89	8235.06	56012.7	7933.03		163.25	32210.2	34120.5	7727.99	7538.3	9964.48	31504.5	7538.26
163.18	48924.8	48061.4	7942	7906.72	8093.22	47341	7740.51		163.15	25296.5	27017.7	7626.27	7428.49	10182.6	24065.4	7428.37
163.08	40653.9	39805.8	7790.04	7761.57	7996.59	38998.3	7580.21		163.05	20393.8	21778.6	7555.39	7349.13	10452.6	18467.8	7348.78
162.98	33866.3	32584.9	7670.18	7650.13	7948.96	31670.1	7451.48		162.95	17247.3	18235.9	7506.58	7291.62	10745.4	14564.4	7290.68
162.88	27747.5	26701.4	7576.81	7567.17	7950.8	25652.6	7348.67		162.85	14502.4	16018.9	7472.16	7248.74	11021	12016	7246.33
162.78	23088.6	22194.9	7507.48	7510.72	8008.13	20976.4	7269.27		162.75	13907.1	14703.6	7450.48	7219.88	11237.2	10438.1	7214.01
162.68	19731.5	18940.7	7456.65	7475.84	8126.63	17504.7	7207.7		162.65	13182.6	13907.7	7432.06	7197.68	11344.3	9486.25	7184.19
162.58	16985.3	16731.1	7419.39	7458.38	8314.84	15015.4	7158.96		162.55	13361.9	13361.3	7417.58	7186.78	11317.6	8911.8	7157.48
162.48	15171.4	15338.9	7393.44	7457.12	8582.45	13268	7120.71		162.45	12868.1	12904.4	7403.11	7190.1	11153	8547.66	7129.84
162.38	14387.1	14547	7375.28	7469.88	8923.54	12046.4	7089.38		162.35	12835.5	12480.3	7391.73	7221.5	10879	8300.84	7104.28
162.28	13915.3	14141.4	7361.03	7494.61	9291.24	11177.5	7060.97		162.25	12179.5	12090.3	7381.52	7294.49	10533.5	8117.07	7078.75
162.18	13667.8	13893.3	7349.58	7532.65	9574.64	10539.3	7034.29		162.15	11884.4	11771.3	7375.36	7431.66	10159.9	7972.46	7056.03
162.08	12948.7	13585.4	7340.17	7586.62	9633.03	10051	7008.47		162.05	11087.8	11562.3	7371.81	7653.23	9788.78	7852.03	7034.53
161.98	12224.5	13127.2	7334.77	7663.26	9421.51	9663.7	6985.35		161.95	10510.8	11498.3	7373.26	7980.64	9442.73	7751.11	7016.47
161.88	11559.9	12594.6	7333.53	7769.46	9039.5	9347.02	6964.96		161.85	10501.4	11594.6	7378.92	8422.31	9131.24	7664.87	7000.91
161.78	11038.3	12117.8	7336.43	7914.91	8625.79	9081.89	6947.08		161.75	10662.9	11841.7	7386.5	8967.85	8854.98	7588.29	6985.32
161.68	10759.3	11780.9	7343.07	8113.27	8261.9	8856.07	6931.15		161.65	11074.4	12204.9	7395.48	9584.95	8612.38	7518.88	6968.94
161.58	10854	11618.5	7352.74	8383.93	7969.68	8660.85	6916.25		161.55	12338.7	12622.8	7405	10216.2	8399.35	7454.19	6950.65
161.48	11373.5	11646.5	7364.24	8754.09	7741.8	8489.19	6900.93		161.45	13176	13012.6	7411.61	10783.3	8208.28	7389.36	6926.65
161.38	12096.4	11883.4	7376.18	9259.2	7563.21	8335.33	6883.52		161.35	14144.1	13291.6	7417.55	11207.8	8037.24	7325.42	6898.81
161.28	12801	12352.1	7388.1	9938.24	7420.21	8195.22	6863.23		161.25	14823	13387.4	7422.68	11421.2	7882.02	7261.06	6866.54
161.18	13435.2	13053.6	7400.43	10804.5	7302.73	8066.35	6840.12		161.15	14318.5	13259.1	7428.8	11385.8	7740.79	7197	6831.1
161.08	14224.9	13890	7413.87	11769	7203.56	7946.91	6814.45		161.05	13894.8	12909.4	7441.78	11106.8	7616.1	7138	6797.75
160.98	14838.1	14562.7	7428.34	12539.9	7116.69	7834.52	6785.6		160.95	12893.9	12375.1	7462.05	10622.8	7505.32	7083.33	6766.14
160.88	14511.5	14655.3	7445.11	12705.6	7038.93	7728.47	6754.26		160.85	11761.1	11725.4	7493.08	10004.5	7409.13	7035.23	6738.85
160.78	13693.9	14040.8	7468.59	12142.1	6971.14	7631.2	6724.07		160.75	10825.6	11040.2	7536.58	9332.49	7326.55	6994.02	6716.48
160.68	12564.9	13040.1	7501.54	11172.6	6913.19	7543.62	6696.94		160.65	9352.19	10393.2	7593.05	8680.71	7255.4	6958.6	6698.17
160.58	11638.5	12041.3	7546.23	10186.4	6864.83	7466.14	6674.1		160.55	8588.04	9843.53	7666.53	8107.83	7197.03	6931.2	6686.35
160.48	11320.9	11227.6	7603.2	9367.31	6824.16	7397.26	6654.78		160.45	8435.76	9420.3	7756.02	7642.05	7147.37	6908.49	6677.88
160.38	10853.5	10623.6	7671.64	8739.8	6787.98	7334.01	6636.62		160.35	8068.3	9130.78	7861.54	7288.8	7102.97	6887.63	6670.05
160.28	10222	10198.5	7754.21	8272.22	6756.22	7276.47	6620.2		160.25	8066.97	8969.49	7987.94	7039.45	7064.13	6869.43	6663.82
160.18	10092.4	9914.79	7854.28	7925.19	6729.05	7224.84	6606.19		160.15	8331.11	8921.03	8139.56	6873.31	7028.71	6852.17	6657.57
160.08	10465.9	9740.5	7973.87	7663.58	6704.12	7176.78	6592.62		160.05	8778.75	8972.1	8325.46	6767.35	6995.08	6834.56	6650.12
159.98	10727	9655	8117.47	7460.99	6679.17	7130	6577.54		159.95	8854.49	9120.75	8564.04	6700.9	6962.02	6815.7	6640.64
159.88	11019.8	9652.06	8296.43	7300.77	6654.39	7084.65	6561.39		159.85	9335.83	9389.38	8893.61	6660.08	6930.86	6797.15	6630.77
159.78	11154.4	9738.98	8530.51	7170.81	6629.44	7040.33	6544.04		159.75	10106.4	9834.11	9381.52	6632.21	6899.51	6777.05	6618.73
159.68	11085.8	9943.46	8856.02	7063.48	6604.79	6997.45	6526.09		159.65	11342.5	10569.6	10149.6	6609.06	6866.44	6754.02	6603.19
159.58	11602.5	10322.7	9336.3	6973.75	6581.09	6956.59	6508.35		159.55	12610.6	11792.6	11399.1	6584.5	6829.36	6725.94	6582.08
159.48	11989.8	10974.3	10073.4	6895.18	6555.96	6915.3	6488.52		159.45	14300.8	13805.7	13434.8	6556.17	6787.91	6692.59	6555.23
159.38	12566.8	12056.7	11229	6825.29	6529.8	6873.93	6467.11		159.35	16585.2	17009.6	16658.7	6521.07	6740.06	6652.02	6520.73
159.28	13837.7	13797	13032.7	6761.09	6501.78	6831.59	6443.37		159.25	21053.7	21860.4	21527.6	6476.02	6682.97	6601.51	6475.9
159.18	15199.3	16485.5	15776.4	6698.24	6469.15	6785.45	6414.59		159.15	26597.3	28752.9	28436.8	6411.01	6606.76	6531.26	6410.97
159.08	17965.5	20449.3	19788.9	6635.1	6431.48	6735.03	6380.39		159.05	34544.9	37868.8	37568.1	6321.06	6506.45	6436.35	6321.05
158.98	22992.5	25983.9	25366.6	6565.23	6383.22	6674.76	6335.3		158.95	44553.6	48985.9	48699.5	6195.34	6371.14	6305.95	6195.33
158.88	29490.7	33252.8	32674	6479.02	6315.51	6595.69	6270.47		158.85	56863.4	61323	61049.9	6024.48	6191.4	6130.69	6024.48
158.78	38220.2	42188.3	41644.1	6370.08	6222.5	6491.95	6180.09		158.75	69715.2	73476.5	73215.8	5798.03	5956.72	5900.1	5798.03
158.68	49130.8	52376.3	51863.2	6229.17	6095.39	6354.69	6055.38		158.65	80607.2	83465.1	83215.9	5513.33	5664.37	5611.48	5513.33
158.58	61173.7	62996	62511.2	6047.27	5925.52	6175.22	5887.73		158.55	89617.2	89069.2	88830.8	5178.84	5322.77	5273.3	5178.84
158.48	72422.2	72816.9	72357.8	5819.52	5708.31	5948.9	5672.54		158.45	90163.2	88683	88454.7	4802.74	4940.04	4893.71	4802.74
158.38	80972.8	80274.8	79839.2	5548.56	5446.63	5678.6	5412.74		158.35	85536.7	82343.9	82125.1	4422.52	4553.64	4510.2	4422.52
158.28	84926.7	83806.3	83392.3	5244.53	5150.81	5374.6	5118.65		158.25	76477.7	71688.9	71479	4061.22	4186.56	4145.78	4061.22
158.18	83714.5	82487.4	82093.3	4925	4838.57	5054.59	4808.01		158.15	63778.1	58965.6	58764.1	3738.66	3858.59	3820.26	3738.66
158.08	77769.4	76592.1	76216.3	4609.9	4529.97	4738.61	4500.9		158.05	49457	46169	45975.4	3471.24	3586.09	3550.02	3471.24
157.98	68745.8	67419.9	67061.1	4317.52	4243.41	4445.04	4215.72		157.95	36761	34699.6	34513.4	3266.41	3376.5	3342.53	3266.41
157.88	58268.1	56617.9	56274.8	4059.84	3990.97	4185.91	3964.55		157.85	26302.5	25322.2	25143	3117.21	3222.84	3190.8	3117.21
157.78	47247.9	45639.5	45311.1	3842.57	3778.41	3967	3753.2		157.75	18815.3	18238.3	18065.7	3013.94	3115.36	3085.12	3013.94
157.68	37497.3	35552.6	35237.9	3667.9	3608	3790.53	3583.9		157.65	13604.2	13247.8	13081.5	2943.56	3041.01	3012.45	2943.56
157.58	29247.3	26996.1	26694.2	3530.99	3474.96	3651.71	3451.91		157.55	10667.8	9936.02	9775.59	2896.07	2989.79	2962.78	2896.07
157.48	22546.3	20218.9	19928.9	3426.09	3373.58	3544.82	3351.5		157.45	9012.37	7833.28	7678.46	2861.45	2951.65	2926.08	2861.45
157.38	17640.8	15171.7	14892.9	3347.26	3297.95	3463.93	3276.8		157.35	7588.9	6530.02	6380.51	2834.06	2920.92	2896.7	2834.06
157.28	13846.4	11607.4	11339.2	3287.56	3241.18	3402.14	3220.89		157.25	6518.23	5720.13	5575.67	2812.88	2896.59	2873.62	2812.88
157.18	11071.9	9200.42	8942.12	3242.71	3199.01	3355.17	3179.53		157.15	5688.64	5198.87	5059.21	2796.37	2877.1	2855.31	2796.37
157.08	8855.62	7625.32	7376.37	3208.76	3167.53	3319.09	3148.81		157.05	5243.75	4842	4706.9	2783.49	2861.39	2840.7	2783.49
156.98	7038.93	6608.83	6368.71	3183.56	3144.6	3291.76	3126.6		156.95	4757.42	4578.63	4447.87	2772.53	2847.74	2828.08	2772.53
156.88	5896.19	5947.82	5716.03	3165.57	3128.69	3271.64	3111.37		156.85	4620.5	4372.3	4245.68	2763.69	2836.36	2817.66	2763.69
156.78	5352.59	5502.66	5278.77	3152.15	3117.21	3256.13	3100.53		156.75	4435.98	4202.23	4079.54	2755.42	2825.66	2807.87	2755.42
156.68	4961.41	5185.49	4969.08	3140.99	3107.84	3242.89	3091.77		156.65	4064.25	4058.36	3939.43	2747.93	2815.88	2798.93	2747.93
156.58	4575.26	4945.44	4736.11	3131.48	3099.99	3231.33	3084.49		156.55	3723.64	3935.56	3820.22	2742.07	2807.82	2791.67	2742.07
156.48	4338.98	4754.11	4551.52	3123.6	3093.65	3221.42	3078.69		156.45	3786.66	3829.79	3717.88	2737.7	2801.36	2785.95	2737.7
156.38	4162.03	4595.35	4399.15	3116.74	3088.22	3212.58	3073.78		156.35	3579.26	3736.54	3627.9	2733.03	2794.7	2780	2733.03
156.28	3878.69	4460.07	4269.97	3110.68	3083.5	3204.57	3069.55		156.25	3449.69	3654.87	3549.37	2729.26	2789.03	2774.99	2729.26
156.18	3645.35	4343.47	4159.17	3105.82	3079.89	3197.79	3066.4		156.15	3145.54	3582.78	3480.28	2726.05	2784	2770.6	2726.05
156.08	3509.81	4241.94	4063.17	3101.96	3077.19	3192.06	3064.14		156.05	3283.8	3519.72	3420.09	2724.18	2780.4	2767.59	2724.18
