# Supplementary material for: Interfacial engineering of Bi2S3/Ti3C2Tx MXene based on work function for rapid photo-excited bacteria-killing
Source: Nat Commun. 2021 Feb 22;12:1224. doi: 10.1038/s41467-021-21435-6 (PMC7900204; doi:10.1038/s41467-021-21435-6)
Supplement: Supplementary file 4 — Source Data [file 41467_2021_21435_MOESM4_ESM.zip › Source Data/Supplymentary Fig. 12.xlsx]

## Sheet: Sheet1
Supplymentary Fig.12 Photothermal measurement of the different concentrations of Bi2S3/Ti3C2Tx-5 in the PBS solution
Time(min)	PBS	50	100	200	300
0	22.2	21	22.1	21	20.5
1	25.6	26.3	29.2	33.4	35.4
2	28.4	29.6	35.8	44.8	47.6
3	29.3	32.1	39.2	48.3	52.8
4	31.2	35	43.5	52	57.6
5	31.8	37.1	45.8	54.1	60.3
6	32	38	48.3	55.5	62.6
7	32.5	39.6	49.2	56.1	64.1
8	33.1	40.6	50	57	65.3
9	34	41.5	50.8	57.9	65.9
10	34.5	42.1	51.3	58.8	66.3
