# Supplementary material for: Interfacial engineering of Bi2S3/Ti3C2Tx MXene based on work function for rapid photo-excited bacteria-killing
Source: Nat Commun. 2021 Feb 22;12:1224. doi: 10.1038/s41467-021-21435-6 (PMC7900204; doi:10.1038/s41467-021-21435-6)
Supplement: Supplementary file 4 — Source Data [file 41467_2021_21435_MOESM4_ESM.zip › Source Data/Supplymentary Fig. 14.xlsx]

## Sheet: Sheet1
Supplementary Fig. 14
Time (min)	Temperature (°C)
0	27.4
1	38.3
2	44.3
3	48.8
4	51.8
5	54.3
6	55.8
7	57.3
8	57.8
9	58.8
10	59.3
11	51.7
12	46.9
13	42.8
14	39.6
15	36.5
16	34.4
17	32.5
18	31.6
19	30.8
20	30
21	29.2
22	28.8
23	28.4
24	28.1
25	27.9
26	27.7
27	27.6
