# Supplementary material for: Interfacial engineering of Bi2S3/Ti3C2Tx MXene based on work function for rapid photo-excited bacteria-killing
Source: Nat Commun. 2021 Feb 22;12:1224. doi: 10.1038/s41467-021-21435-6 (PMC7900204; doi:10.1038/s41467-021-21435-6)
Supplement: Supplementary file 4 — Source Data [file 41467_2021_21435_MOESM4_ESM.zip › Source Data/Supplymentary Fig. 15.xlsx]

## Sheet: Supplementary Fig. 15a
Supplementary Fig. 15a The absorption spectra of MF
Bi2S3/Ti3C2Tx-5 dark		Bi2S3/Ti3C2Tx-5 light
Wavelength (nm)	Intensity (a.u.)	Wavelength (nm)	Intensity (a.u.)
400	0.782	400	0.944
405	0.773	405	0.932
410	0.766	410	0.923
415	0.761	415	0.916
420	0.756	420	0.909
425	0.752	425	0.904
430	0.749	430	0.9
435	0.747	435	0.899
440	0.746	440	0.899
445	0.746	445	0.901
450	0.746	450	0.905
455	0.746	455	0.91
460	0.746	460	0.916
465	0.747	465	0.922
470	0.748	470	0.929
475	0.749	475	0.938
480	0.75	480	0.946
485	0.751	485	0.953
490	0.752	490	0.96
495	0.753	495	0.968
500	0.755	500	0.977
505	0.756	505	0.983
510	0.758	510	0.988
515	0.759	515	0.993
520	0.76	520	0.998
525	0.761	525	1
530	0.763	530	1.002
535	0.765	535	1.002
540	0.766	540	1.001
545	0.768	545	1
550	0.769	550	0.999
555	0.77	555	0.997
560	0.771	560	0.996
565	0.773	565	0.995
570	0.774	570	0.993
575	0.775	575	0.99
580	0.776	580	0.986
585	0.777	585	0.98
590	0.778	590	0.973
595	0.779	595	0.965
600	0.78	600	0.959
605	0.781	605	0.952
610	0.782	610	0.946
615	0.784	615	0.939
620	0.785	620	0.933
625	0.786	625	0.928
630	0.788	630	0.925
635	0.789	635	0.92
640	0.791	640	0.916
645	0.792	645	0.912
650	0.794	650	0.91
655	0.795	655	0.907
660	0.797	660	0.905
665	0.798	665	0.902
670	0.8	670	0.9
675	0.801	675	0.898
680	0.802	680	0.896
685	0.804	685	0.894
690	0.805	690	0.892
695	0.805	695	0.89
700	0.807	700	0.889
705	0.808	705	0.887
710	0.809	710	0.886
715	0.81	715	0.885
720	0.81	720	0.884
725	0.811	725	0.883
730	0.813	730	0.883
735	0.813	735	0.883
740	0.812	740	0.881
745	0.811	745	0.88
750	0.811	750	0.879
755	0.811	755	0.878
760	0.81	760	0.877
765	0.81	765	0.877
770	0.809	770	0.875
775	0.808	775	0.874
780	0.807	780	0.872
785	0.807	785	0.87
790	0.806	790	0.869
795	0.804	795	0.866
800	0.803	800	0.864

## Sheet: Supplementary Fig. 15b
Supplementary Fig. 15b The detection of 1O2 using DPBF as detector under light irradiation
0 min		5 min		10 min
Wavelength (nm)	Intensity (a.u.)	Wavelength (nm)	Intensity (a.u.)	Wavelength (nm)	Intensity (a.u.)
300	1.635	300	1.6	300	1.585
305	1.543	305	1.503	305	1.486
310	1.518	310	1.475	310	1.457
315	1.486	315	1.443	315	1.426
320	1.448	320	1.406	320	1.387
325	1.424	325	1.379	325	1.361
330	1.364	330	1.32	330	1.301
335	1.278	335	1.236	335	1.22
340	1.228	340	1.186	340	1.171
345	1.203	345	1.162	345	1.146
350	1.188	350	1.148	350	1.132
355	1.187	355	1.149	355	1.132
360	1.207	360	1.169	360	1.15
365	1.236	365	1.196	365	1.177
370	1.278	370	1.237	370	1.218
375	1.34	375	1.302	375	1.28
380	1.415	380	1.378	380	1.351
385	1.503	385	1.463	385	1.435
390	1.587	390	1.543	390	1.515
395	1.658	395	1.611	395	1.581
400	1.73	400	1.679	400	1.648
405	1.8	405	1.746	405	1.714
410	1.852	410	1.793	410	1.757
415	1.876	415	1.812	415	1.775
420	1.861	420	1.796	420	1.758
425	1.801	425	1.734	425	1.698
430	1.731	430	1.662	430	1.628
435	1.666	435	1.596	435	1.563
440	1.596	440	1.522	440	1.492
445	1.48	445	1.41	445	1.374
450	1.277	450	1.215	450	1.188
455	1.105	455	1.055	455	1.03
460	1.02	460	0.974	460	0.956
465	0.985	465	0.94	465	0.922
470	0.972	470	0.926	470	0.909
475	0.968	475	0.921	475	0.904
480	0.967	480	0.92	480	0.902
485	0.967	485	0.92	485	0.903
490	0.968	490	0.92	490	0.903
495	0.97	495	0.921	495	0.904
500	0.971	500	0.922	500	0.905
