# Supplementary material for: Interfacial engineering of Bi2S3/Ti3C2Tx MXene based on work function for rapid photo-excited bacteria-killing
Source: Nat Commun. 2021 Feb 22;12:1224. doi: 10.1038/s41467-021-21435-6 (PMC7900204; doi:10.1038/s41467-021-21435-6)
Supplement: Supplementary file 4 — Source Data [file 41467_2021_21435_MOESM4_ESM.zip › Source Data/Supplymentary Fig. 16.xlsx]

## Sheet: Sheet1
Supplementary Fig. 16 Energy gap calculated from UV-vis-NIR diffuse reflectance spectra.
hν (eV)	Bi2S3	Bi2S3/Ti3C2Tx-2	Bi2S3/Ti3C2Tx-5	Bi2S3/Ti3C2Tx-7	Bi2S3/Ti3C2Tx-10
2.5	335.439	432.12	520.638	506.588	377.039
2.49748	334.673	431.873	520.501	506.467	377.056
2.49497	334.091	430.901	518.659	505.448	376.201
2.49246	333.511	429.312	516.144	504.209	375.059
2.48996	332.66	428.141	514.882	501.969	374.884
2.48746	332.083	427.385	514.865	501.074	374.421
2.48497	331.69	426.632	514.284	501.071	374.44
2.48248	331.387	426.701	513.818	499.291	374.075
2.48	330.544	425.438	513.128	498.293	374.19
2.47752	329.974	424.691	513	496.967	373.443
2.47505	329.765	423.64	512.313	496.196	372.794
2.47258	328.212	423.508	511.404	495.317	371.86
2.47012	327.201	421.751	511.055	495.1	371.596
2.46766	326.907	422.026	510.708	494.664	371.142
2.46521	326.524	422.099	508.469	494.886	370.025
2.46276	325.609	421.564	508.681	494.452	369.953
2.46032	325.141	419.921	506.232	493.143	369.598
2.45788	324.585	419.089	505.561	491.948	368.865
2.45545	323.678	417.959	505.222	491.083	368.418
2.45302	323.126	416.331	505.215	490.221	368.16
2.45059	321.345	416.308	503.007	489.686	367.057
2.44817	320.798	415.587	503.442	489.045	366.239
2.44576	320.341	415.166	502.23	488.189	364.769
2.44335	320.06	414.945	500.257	487.227	364.424
2.44094	318.558	415.024	499.818	486.161	364.359
2.43854	318.628	413.315	499.054	484.239	363.922
2.43615	318.35	412.404	497.965	483.288	362.743
2.43376	317.899	411.595	497.748	483.838	363.051
2.43137	317.189	410.198	498.508	483.21	361.322
2.42899	317.173	409.198	497.099	482.584	360.615
2.42661	317.158	409.182	497.1	482.279	359.357
2.42424	316.883	408.677	497.101	481.443	359.114
2.42188	315.834	408.76	496.022	479.548	357.497
2.41951	315.218	408.549	494.194	478.613	357.256
2.41715	315.033	407.851	493.983	477.998	356.378
2.4148	314.591	406.667	492.807	477.278	356.049
2.41245	313.296	406.168	492.17	477.088	355.72
2.41011	312.516	405.185	491.962	476.371	355.665
2.40777	311.91	404.205	490.687	476.182	355.519
2.40543	310.796	404.098	489.31	474.734	355.193
2.4031	309.264	403.412	488.043	473.71	354.595
2.40077	308.581	402.439	486.675	472.376	354.18
2.39845	307.9	401.372	484.995	472.088	354.488
2.39614	307.053	400.789	484.691	471.384	353.623
2.39382	306.545	400.303	484.598	471.514	353.211
2.39151	306.791	400.201	483.559	470.812	352.62
2.38921	306.284	399.621	482.103	469.491	351.492
2.38691	305.778	398.566	480.861	468.691	350.459
2.38462	305.357	398.657	480.146	467.172	349.963
2.38232	304.105	397.226	478.494	466.48	349.113
2.38004	303.19	396.748	478.096	465.277	348.977
2.37776	302.94	396.651	477.388	465.719	348.397
2.37548	302.443	397.216	477.407	465.954	348.084
2.37321	301.534	395.794	477.012	465.78	348.126
2.37094	301.37	395.887	476.825	465.196	347.549
2.36867	300.63	394.848	476.432	464.615	346.886
2.36641	299.892	394.001	476.452	463.015	345.872
2.36416	299.321	393.344	475.235	461.422	345.828
2.3619	299.16	392.502	474.536	460.34	345.345
2.35966	298.754	391.288	474.455	459.465	344.688
2.35741	298.105	391.011	473.144	459.097	344.033
2.35518	297.701	390.641	472.655	459.032	344.079
2.35294	297.299	389.25	472.167	458.464	342.816
2.35071	296.331	388.883	471.477	459.306	342.776
2.34848	295.85	389.443	469.566	458.94	342.822
2.34626	295.13	388.707	469.491	459.177	342.608
2.34405	294.652	387.418	468.401	458.31	341.267
2.34183	293.775	388.07	468.226	457.745	340.882
2.33962	293.061	387.154	467.242	456.182	339.463
2.33742	292.509	385.781	467.371	454.525	338.394
2.33522	292.038	386.064	466.996	454.465	337.156
2.33302	291.648	386.255	466.723	453.511	337.293
2.33083	290.861	384.614	465.846	453.255	337.001
2.32864	290.316	384.714	465.172	452.107	336.283
2.32645	289.613	383.901	464.2	452.545	335.738
2.32427	288.991	383	462.93	450.117	335.96
2.3221	287.977	381.466	461.564	449.964	335.502
2.31993	287.675	381.025	461.897	448.828	334.959
2.31776	287.216	380.765	461.631	449.56	334.927
2.31559	287.621	381.771	462.461	449.605	335.234
2.31343	288.341	381.24	463.191	450.729	335.456
2.31128	288.667	382.516	464.019	451.656	335.846
2.30912	288.443	382.707	463.255	452.778	336.237
2.30698	288.69	383.078	463.386	452.329	336.457
2.30483	288.154	381.556	461.732	451.684	336.17
2.30269	286.994	381.927	460.579	451.139	335.884
2.30056	286.696	381.309	459.922	450.01	336.357
2.29842	286.631	380.961	459.267	449.079	335.987
2.2963	285.79	379.898	458.81	448.734	335.533
2.29417	284.874	379.463	458.846	448.584	335.332
2.29205	284.116	378.673	458.292	448.24	334.377
2.28994	283.746	378.152	457.74	448.382	333.677
2.28782	282.838	377.455	457.385	448.039	333.312
2.28571	282.394	377.114	456.738	446.827	332.781
2.28361	281.797	377.218	456.19	446.005	331.836
2.28151	281.355	376.347	455.351	445.473	331.474
2.27941	280.304	375.656	454.223	443.694	330.7
2.27732	280.17	375.672	453.389	442.592	329.514
2.27523	280.113	375.336	451.88	442.641	329.157
2.27314	279.904	375	451.245	442.882	328.471
2.27106	279.848	374.577	450.13	440.831	327.952
2.26898	279.032	374.155	449.403	440.596	327.27
2.26691	277.918	373.209	448.87	440.552	326.918
2.26484	276.958	372.615	449.106	439.462	326.731
2.26277	276.302	371.499	449.149	438.377	326.952
2.26071	275.723	371.083	449.48	438.145	326.438
2.25865	275.521	370.234	449.332	437.442	326.089
2.2566	275.619	370.081	448.801	436.835	325.658
2.25455	274.894	369.322	447.986	436.701	325.473
2.2525	274.096	368.738	446.791	435.626	324.963
2.25045	272.781	368.069	445.791	434.929	325.023
2.24841	272.509	367.747	444.888	434.141	324.434
2.24638	271.868	367.253	443.893	433.168	323.927
2.24434	271.154	367.104	443.657	431.265	323.422
2.24231	271.033	366.784	443.138	429.462	322.998
2.24029	270.543	366.551	442.998	429.615	322.254
2.23827	269.394	366.146	442.199	429.675	321.673
2.23625	268.615	365.059	440.65	429.271	321.814
2.23423	268.497	364.231	439.763	429.516	320.835
2.23222	268.087	364.001	438.691	430.038	319.938
2.23022	268.262	363.432	437.902	429.634	319.841
2.22821	267.999	363.203	437.395	428.955	319.665
2.22621	267.081	363.23	438.193	428.37	319.409
2.22422	266.385	362.918	437.873	427.97	319.234
2.22222	265.69	362.099	437.925	427.57	319.615
2.22023	264.853	362.211	437.42	426.53	318.726
2.21825	264.668	360.804	437.473	425.493	318.868
2.21626	264.628	360.328	437.247	424.733	318.062
2.21429	264.083	359.769	436.374	423.428	317.336
2.21231	263.612	358.876	434.95	423.765	316.613
2.21034	263.143	357.233	434.175	423.283	316.442
2.20837	262.102	357.098	433.586	423.165	315.564
2.20641	261.422	355.963	432.723	421.868	315.003
2.20444	260.886	355.33	432.137	421.933	314.913
2.20249	260.139	355.031	432.194	420.642	314.354
2.20053	259.11	355.231	431.884	420.166	313.874
2.19858	258.934	355.015	431.302	419.152	313.473
2.19663	258.617	355.131	430.72	418.769	313.385
2.19469	258.512	354.999	430.322	418.477	313.063
2.19275	257.914	355.363	429.471	418.185	312.742
2.19081	257.88	354.9	428.712	416.91	312.81
2.18888	257.215	354.274	428.318	415.728	312.49
2.18695	256.551	353.403	427.382	415.352	312.016
2.18502	255.61	352.78	426.9	414.976	311.544
2.1831	254.812	351.504	426.69	413.802	311.535
2.18118	254.085	350.641	425.49	414.227	310.603
2.17926	253.084	350.188	423.486	415.097	310.057
2.17735	252.155	350.225	423.28	415.432	309.743
2.17544	251.575	349.286	422.716	414.527	308.741
2.17353	251.134	348.512	421.976	413.8	307.742
2.17163	250.351	347.578	422.129	413.164	307.813
2.16973	250.325	346.727	422.193	411.913	307.046
2.16783	250.505	345.557	421.544	410.93	306.282
2.16594	249.862	345.356	420.63	410.124	306.429
2.16405	249.494	344.834	419.365	409.584	306.349
2.16216	248.787	344.875	417.484	408.958	305.891
2.16028	248.013	345.077	416.845	408.857	305.887
2.1584	247.174	344.636	415.68	408.494	305.354
2.15652	246.88	344.598	414.518	407.871	304.899
2.15465	245.978	344.159	414.149	407.076	304.445
2.15278	245.821	343.961	414.306	406.543	303.991
2.15091	245.26	343.125	413.325	405.405	303.689
2.14905	244.633	343.008	412.609	404.703	303.238
2.14719	243.405	341.779	411.982	404.175	303.087
2.14533	243.185	341.664	411.531	403.562	302.637
2.14347	242.097	340.678	410.733	402.779	302.114
2.14162	241.48	339.932	409.937	401.998	301.221
2.13978	240.798	339.267	409.403	401.133	300.85
2.13793	240.515	339.312	408.439	400.613	299.665
2.13609	239.638	339.121	407.822	400.094	299.075
2.13425	239.292	338.38	407.378	399.064	298.339
2.13242	238.353	337.72	406.936	399.145	297.974
2.13058	237.484	336.593	406.323	398.544	297.462
2.12876	236.683	335.547	405.969	398.88	297.318
2.12693	235.689	333.883	405.615	398.536	296.515
2.12511	235.09	333.078	403.98	398.107	295.861
2.12329	234.493	332.43	403.118	397.341	294.917
2.12147	233.702	332.248	401.833	396.915	294.704
2.11966	233.238	332.144	400.977	395.815	293.619
2.11785	232.905	331.269	399.784	395.14	293.335
2.11604	232.443	330.627	399.018	394.466	293.052
2.11424	232.111	330.063	397.326	393.709	292.408
2.11244	231.716	329.731	396.901	393.709	291.838
2.11064	230.808	328.787	396.058	393.04	291.846
2.10884	230.096	328.993	395.385	392.204	290.99
2.10705	229.577	328.74	394.964	391.288	290.496
2.10526	228.614	328.106	395.214	390.707	290.505
2.10348	228.163	327.169	394.711	389.463	289.941
2.10169	227.777	326.386	394.21	388.389	289.164
2.09992	227.201	325.986	393.626	387.732	289.031
2.09814	226.501	326.192	393.376	386.911	288.542
2.09637	226.118	326.322	392.628	386.422	288.268
2.09459	225.673	326.073	391.716	385.769	287.639
2.09283	224.477	325.674	390.807	385.612	287.225
2.09106	223.785	325.352	389.57	385.044	287.095
2.0893	223.034	324.126	388.832	384.641	286.541
2.08754	222.223	322.38	388.754	383.013	285.494
2.08579	221.166	321.389	388.347	381.961	285.296
2.08403	220.98	320.775	388.269	381.238	285.027
2.08228	220.424	320.013	387.535	380.192	283.707
2.08054	219.746	320.071	386.64	379.96	283.231
2.07879	219.439	320.502	385.175	379.647	283.666
2.07705	218.826	319.891	384.042	379.254	283.121
2.07531	218.46	319.727	383.074	378.539	282.857
2.07358	217.544	319.118	382.515	378.551	282.802
2.07185	217.058	318.659	382.362	377.758	282.748
2.07012	216.27	317.611	381.886	377.771	281.372
2.06839	215.788	317.892	381.088	377.061	280.834
2.06667	215.004	317.289	380.211	376.432	280.228
2.06495	214.948	316.32	379.176	375.326	279.761
2.06323	214.289	315.427	378.304	375.101	279.089
2.06151	213.752	314.976	377.756	374.398	278.901
2.0598	213.036	313.942	376.809	373.776	278.231
2.05809	212.262	312.911	376.663	373.235	277.907
2.05638	211.252	312.392	376.677	372.696	277.378
2.05468	210.545	312.311	375.495	372.396	276.987
2.05298	209.958	311.866	374.397	371.859	276.733
2.05128	209.136	311.351	374.413	372.035	276.412
2.04959	208.85	311.198	374.111	371.42	275.683
2.04789	208.446	310.612	373.731	371.28	275.228
2.0462	207.984	309.379	373.114	369.723	274.503
2.04452	207.288	308.582	373.21	368.25	274.05
2.04283	206.77	308.217	372.674	366.391	273.464
2.04115	205.844	307.925	371.353	365.164	272.677
2.03947	204.804	307.705	370.664	363.785	272.161
2.0378	204.002	307.128	369.663	364.043	271.647
2.03612	203.667	306.624	368.353	363.135	270.933
2.03445	203.043	305.836	367.046	362.694	270.488
2.03279	202.363	305.193	366.445	362.487	270.246
2.03112	202.494	304.055	364.991	362.357	269.67
2.02946	201.874	303.134	364.859	360.761	268.829
2.0278	201.429	302.85	364.262	361.327	267.991
2.02614	201.158	302.073	363.899	360.737	267.885
2.02449	200.6	301.159	363.074	360.225	267.448
2.02284	199.472	301.159	362.79	359.714	266.879
2.02119	198.976	300.879	362.507	359.128	266.511
2.01954	197.685	299.969	361.532	358.314	266.34
2.0179	196.967	299.621	360.408	357.655	265.578
2.01626	196.421	299.134	360.128	356.997	264.884
2.01462	195.764	298.161	359.314	355.353	264.388
2.01299	195.108	297.468	357.588	355.232	264.09
2.01135	194.848	297.263	356.325	354.732	263.335
2.00972	194.028	296.851	356.43	354.233	262.518
2.0081	193.267	295.818	354.869	352.98	262.223
2.00647	192.342	295.339	354.295	353.313	262.123
2.00485	191.753	294.449	354.099	352.667	261.505
2.00323	191	293.561	354.206	351.722	260.953
2.00161	190.305	293.225	352.731	351.004	260.597
2	189.558	293.163	352.388	350.364	259.983
1.99839	189.252	292.417	351.895	348.529	259.114
1.99678	188.399	292.015	351.179	346.778	258.247
1.99517	187.659	291.613	350.689	345.997	257.96
1.99357	187.303	290.193	349.827	345.515	257.546
1.99197	186.566	289.252	348.596	345.479	256.366
1.99037	185.995	288.383	347.294	344.998	255.636
1.98877	185.968	287.785	346.219	345.258	255.417
1.98718	185.508	286.718	344.631	344.852	255.072
1.98559	184.671	286.595	344.669	344.816	254.41
1.984	184.376	286.07	343.97	344.044	254.256
1.98241	183.92	285.546	343.053	344.009	253.534
1.98083	182.768	284.889	342.652	343.533	252.751
1.97925	181.942	284.835	341.813	342.398	251.782
1.97767	181.332	283.248	340.829	340.756	251.443
1.9761	180.778	282.332	340.797	340.141	251.293
1.97452	179.748	281.551	340.036	339.163	251.206
1.97295	178.987	279.914	339.641	338.043	251.182
1.97138	178.439	278.284	338.883	337.288	250.346
1.96982	177.787	278.105	337.404	336.463	249.575
1.96825	177.191	277.598	335.857	334.848	248.372
1.96669	176.805	277.092	334.749	334.317	247.668
1.96513	176.369	277.897	333.285	333.931	247.276
1.96358	175.933	278.242	333.833	333.403	247.44
1.96203	175.187	278.391	333.878	332.518	246.74
1.96047	174.185	277.755	333.995	332.492	246.351
1.95893	173.445	276.991	333.54	331.825	245.47
1.95738	172.863	275.643	333.013	330.874	244.226
1.95584	171.974	274.624	331.206	330.21	243.108
1.95429	171.089	273.48	329.902	329.618	243.213
1.95276	170.513	272.34	327.755	328.108	242.769
1.95122	169.94	271.783	327.028	327.38	242.569
1.94969	169.267	271.035	325.95	326.725	242.067
1.94815	168.697	269.649	325.087	326.071	241.565
1.94662	168.281	267.822	324.787	325.489	239.979
1.9451	168.067	267.72	324.839	325.049	239.121
1.94357	167.2	267.365	324.89	324.26	237.906
1.94205	166.287	266.882	325.221	323.333	237.414
1.94053	165.727	266.655	324.363	322.339	236.803
1.93901	165.019	267.125	323.368	321.348	236.433
1.9375	164.115	266.834	322.445	321.263	235.647
1.93599	163.413	265.534	321.247	320.069	236.112
1.93448	162.714	264.742	319.085	318.947	235.625
1.93297	162.017	263.952	318.519	318.105	235.554
1.93146	161.421	263.165	318.023	317.06	234.773
1.92996	160.583	262.13	317.597	315.606	234.644
1.92846	160.187	261.162	316.966	315.046	233.277
1.92696	159.597	260.445	316.542	314.079	232.562
1.92547	159.106	260.165	316.188	313.319	231.38
1.92397	158.229	259.08	314.673	313.105	230.787
1.92248	157.743	258.245	314.253	312.688	230.138
1.92099	156.92	257.599	312.883	311.932	229.781
1.9195	156.245	256.646	312.263	310.908	229.484
1.91802	155.238	255.759	310.832	309.616	229.071
1.91654	154.617	255.241	310.082	308.666	228.717
1.91506	153.998	253.747	308.459	307.451	228.075
1.91358	153.428	253.905	307.58	305.971	227.492
1.9121	152.908	253.209	306.704	305.366	226.393
1.91063	152.389	252.637	306.499	304.429	225.355
1.90916	151.966	252.005	306.094	303.428	224.55
1.90769	151.31	251.86	304.757	302.563	224.262
1.90623	150.703	251.11	303.89	301.966	223.063
1.90476	150.004	250.483	302.362	301.7	222.663
1.9033	149.402	249.618	300.643	301.039	222.208
1.90184	149.033	248.875	299.458	300.71	221.697
1.90038	148.11	248.194	298.933	300.117	220.51
1.89893	147.284	246.679	298.148	299.724	220.229
1.89748	146.736	245.35	297.692	298.609	219.442
1.89602	146.054	244.323	296.844	298.022	218.939
1.89458	145.282	243.358	295.478	296.326	218.436
1.89313	144.969	242.102	294.313	295.158	217.823
1.89169	144.611	241.792	292.957	294.253	217.157
1.89024	143.892	241.482	291.799	293.416	216.158
1.8888	143.13	240.88	290.775	292.711	214.997
1.88737	142.416	240.104	289.24	291.685	214.228
1.88593	141.615	239.797	288.288	291.499	213.627
1.8845	141.311	238.792	287.53	290.542	212.422
1.88307	140.962	238.08	286.966	289.139	211.935
1.88164	140.525	237.777	285.831	287.806	211.778
1.88021	140.045	237.359	285.397	287.306	210.528
1.87879	139.522	236.653	285.282	286.617	210.101
1.87737	138.735	236.237	285.358	285.485	209.565
1.87595	138.261	235.419	284.483	285.116	208.814
1.87453	137.92	234.029	283.8	284.116	207.85
1.87311	137.14	233.104	283.624	283.561	207.374
1.8717	136.89	232.524	282.881	282.63	206.953
1.87029	136.29	231.433	282.266	282.895	206.588
1.86888	135.388	230.857	281.214	282.343	206.115
1.86747	134.577	230.396	280.916	281.73	206.395
1.86606	134.028	229.54	279.12	280.556	205.549
1.86466	133.224	228.349	277.456	278.825	204.866
1.86326	132.251	227.668	275.924	276.73	204.239
1.86186	131.668	227.214	275.51	275.696	203.879
1.86047	130.959	226.258	274.418	275.406	202.407
1.85907	130.55	225.639	274.561	274.253	202.315
1.85768	129.888	225.58	273.413	274.027	202.065
1.85629	129.483	224.853	272.084	273.249	201.604
1.8549	128.868	223.406	271.249	272.228	201.092
1.85351	128.591	222.74	270.356	270.539	200.372
1.85213	127.979	221.359	269.162	269.953	199.758
1.85075	127.078	219.985	268.7	269.003	198.677
1.84937	126.597	219.218	267.21	268.602	198.068
1.84799	125.869	218.892	265.425	268.747	196.528
1.84661	124.979	218.02	264.189	268.952	195.822
1.84524	124.093	218.077	262.897	268.189	195.633
1.84387	123.826	217.427	262.925	267.248	195.394
1.8425	123.315	216.344	262.714	265.768	195.053
1.84113	123.254	215.753	262.622	263.877	194.814
1.83976	122.827	215.055	261.637	261.815	194.628
1.8384	122.441	213.391	261.071	260.062	193.367
1.83704	121.854	212.754	259.381	259.44	191.959
1.83568	121.593	212.599	258.288	258.288	190.863
1.83432	120.727	211.697	257.024	256.906	190.58
1.83296	120.347	211.118	257.114	256.291	189.39
1.83161	120.009	210.541	256.675	256.675	188.808
1.83026	119.072	209.805	255.77	255.594	188.228
1.82891	118.02	208.597	255.276	256.446	187.7
1.82756	117.292	207.973	253.85	255.951	186.823
1.82622	116.172	207.089	251.909	255.925	186.798
1.82487	115.295	206.994	251.075	254.615	186.074
1.82353	115.047	206.009	249.726	252.558	185.304
1.82219	114.488	205.027	248.209	250.799	183.894
1.82085	114.203	204.518	248.074	250.835	183.13
1.81952	113.57	203.802	247.481	249.949	182.124
1.81818	112.862	202.933	245.862	249.64	181.563
1.81685	112.465	202.481	244.82	250.596	181.2
1.81552	111.686	202.546	245.257	248.795	181.179
1.81419	111.101	201.219	244.444	247.003	180.182
1.81287	110.71	200.822	243.577	245.448	179.336
1.81154	110.32	199.504	242.375	243.504	178.251
1.81022	109.855	198.549	241.739	242.303	177.798
1.8089	109.543	197.09	239.648	242.006	176.912
1.80758	108.704	195.891	237.791	240.53	176.174
1.80626	108.095	194.244	237.111	239.788	175.391
1.80495	107.114	193.308	236.766	239.216	174.945
1.80364	106.213	192.576	235.812	237.365	173.928
1.80233	105.318	192.446	234.971	236.466	173.201
1.80102	104.759	192.417	234.465	235.956	172.855
1.79971	104.055	191.988	232.969	235.007	172.888
1.7984	103.795	191.809	232.358	234.06	172.401
1.7971	103.133	191.133	232.459	233.501	171.397
1.7958	102.583	190.262	232.287	232.725	171.196
1.7945	102.325	189.591	231.241	231.623	170.573
1.7932	102.105	188.922	230.198	230.743	169.812
1.79191	101.524	188.453	228.347	229.757	168.495
1.79061	101.017	187.248	226.398	228.396	168.299
1.78932	100.62	186.098	225.587	227.743	167.176
1.78803	99.8305	184.711	224.726	227.63	166.519
1.78674	99.0811	183.475	223.76	227.033	165.221
1.78546	98.4418	181.716	223.545	226.384	165.075
1.78417	98.0881	180.878	222.85	225.468	164.425
1.78289	97.4185	180.283	221.149	224.663	163.961
1.78161	96.8923	179.642	220.461	222.529	163.088
1.78033	96.5083	179.336	220.25	221.308	162.763
1.77905	95.8118	178.365	218.722	220.568	162.257
1.77778	95.2229	177.257	218.199	219.251	161.482
1.7765	94.4985	176.53	216.786	217.624	160.17
1.77523	93.606	175.854	216.267	217.156	159.357
1.77396	92.8557	174.945	214.968	215.906	158.593
1.77269	92.416	174.32	213.883	214.557	157.253
1.77143	91.6385	173.511	212.595	214.77	156.629
1.77016	91.3046	172.332	211.982	214.308	156.538
1.7689	90.9044	170.974	210.292	213.744	155.74
1.76764	90.4383	170.177	208.714	212.613	154.946
1.76638	89.9071	169.889	208.315	211.848	154.462
1.76512	89.3782	169.004	207.052	210.06	153.541
1.76387	88.7519	167.711	205.795	208.486	152.45
1.76262	88.1618	167.062	204.594	206.768	151.886
1.76136	87.3768	166.234	203.498	206.12	150.891
1.76011	86.6947	165.319	201.557	204.919	149.77
1.75887	86.2448	164.723	200.125	204.277	149.085
1.75762	85.5689	165.031	198.106	202.984	148.617
1.75637	84.9938	164.302	196.248	202.247	147.594
1.75513	84.5504	163.575	194.547	200.765	146.407
1.75389	84.1732	162.672	193.637	199.688	145.564
1.75265	83.3808	161.951	192.487	198.318	144.641
1.75141	82.9756	160.034	192.021	197.398	143.932
1.75018	82.5402	159.057	191.314	196.432	143.142
1.74894	81.9799	158.216	191.19	195.616	142.481
1.74771	81.3591	157.203	190.1	193.829	141.905
1.74648	81.0558	156.501	188.871	192.877	140.916
1.74525	80.534	155.801	188.605	191.976	140.139
1.74402	80.0459	154.887	188.245	190.838	139.777
1.7428	79.5288	153.846	186.597	189.704	139.498
1.74157	78.9213	153.501	185.622	189.198	138.85
1.74035	78.4402	152.726	185.172	188.025	138.41
1.73913	77.6238	152.254	183.732	187.238	137.807
1.73791	77.0872	151.484	182.065	185.694	136.922
1.73669	76.6748	150.717	181.482	185.198	135.595
1.73548	76.3247	149.571	180.528	184.326	135.244
1.73427	75.9155	148.22	178.928	183.692	134.692
1.73305	75.8094	147.465	178.493	182.731	133.501
1.73184	75.0721	146.336	177.643	181.869	132.755
1.73064	74.3393	145.296	176.98	180.823	132.371
1.72943	73.7596	144.469	176.55	180.524	131.591
1.72822	73.1238	143.729	175.524	179.67	130.379
1.72702	72.5505	142.578	173.638	178.265	129.922
1.72582	72.2734	141.927	172.171	177.695	128.995
1.72462	71.968	140.951	170.397	176.438	128.112
1.72342	71.4303	140.796	168.949	175.051	127.311
1.72222	70.9825	139.662	167.419	173.354	127.134
1.72103	70.4789	139.225	166.609	172.299	126.454
1.71983	70.1505	138.262	166.112	171.249	126.395
1.71864	69.7085	137.748	165.528	170.473	126.258
1.71745	69.3829	136.151	164.548	168.895	125.467
1.71626	69.0015	136.243	164.673	168.26	124.297
1.71508	68.7353	134.936	163.26	167.761	123.209
1.71389	68.3567	134.472	162.553	167.13	122.242
1.71271	68.2057	133.454	161.98	165.839	120.94
1.71153	67.8012	133.309	160.93	165.654	120.21
1.71034	67.5108	132.18	159.453	164.723	119.819
1.70917	66.8576	131.88	158.889	163.314	119.355
1.70799	66.1251	130.954	157.51	161.219	118.558
1.70681	65.5634	130.384	156.866	159.7	118.172
1.70564	65.0324	128.652	155.797	158.062	117.824
1.70447	64.4221	127.55	154.819	157.46	117.219
1.7033	63.7883	126.377	154.225	156.902	116.432
1.70213	63.4294	125.021	154.14	156.473	115.466
1.70096	62.829	124.09	151.993	155.537	114.433
1.69979	62.286	123.429	150.239	154.309	113.333
1.69863	61.5593	122.883	149.618	153.423	112.528
1.69747	61.3154	122.001	148.957	151.913	111.764
1.69631	60.8605	121.311	147.309	151.538	111.36
1.69515	60.3815	120.549	146.778	150.083	111.208
1.69399	59.774	120.124	146.66	149.795	110.379
1.69283	59.4573	119.035	145.969	148.97	109.624
1.69168	59.1418	119.131	144.303	147.737	108.839
1.69052	58.5685	118.49	142.608	146.797	107.987
1.68937	58.076	117.265	142.172	146.679	107.034
1.68822	57.9456	116.303	140.894	145.541	106.33
1.68707	57.5592	115.201	140.183	143.397	105.838
1.68593	56.869	113.962	139.156	143.162	105.452
1.68478	56.3609	113.269	139.046	141.721	105.136
1.68364	56.0321	113.151	137.433	140.409	104.408
1.6825	55.4037	112.247	136.577	138.788	103.991
1.68136	55.0538	111.81	134.709	138.402	102.893
1.68022	54.7055	110.879	133.864	137.071	102.074
1.67908	54.3092	110.376	132.521	136.572	101.056
1.67794	53.6442	109.242	131.571	135.761	100.414
1.67681	53.3265	108.85	130.932	135.07	99.7081
1.67568	52.5476	108.738	129.913	134.188	99.3061
1.67454	51.9684	107.998	128.786	133.464	98.8388
1.67341	51.6575	107.471	128.119	132.128	98.2736
1.67229	51.4198	106.565	127.757	131.681	97.6778
1.67116	51.2548	105.492	126.568	130.891	97.0188
1.67003	51.2097	104.563	126.36	130.295	96.1662
1.66891	50.9738	103.334	125.853	128.79	95.2208
1.66779	50.7151	102.215	125.011	127.297	94.1518
1.66667	50.5284	101.573	123.58	126.15	93.6701
1.66555	49.9884	100.7	123.045	125.421	93.0296
1.66443	49.5457	99.7317	122.106	124.323	92.5521
1.66331	49.1756	99.4321	121.465	123.971	92.492
1.6622	48.8537	98.5714	120.571	123.842	92.2403
1.66109	48.2099	97.9127	119.064	122.901	91.4802
1.65997	47.8464	97.5848	117.966	121.892	90.7875
1.65886	47.3248	96.8983	116.623	120.561	89.5324
1.65775	47.0567	96.4755	115.325	119.456	88.818
1.65665	46.7896	96.3466	114.283	118.033	88.1386
1.65554	46.4108	95.8287	113.954	117.086	87.6176
1.65444	46.0117	95.4098	113.027	116.251	86.8828
1.65333	45.7712	94.5417	112.49	115.882	86.6746
1.65223	45.1534	93.4869	111.501	114.876	86.2213
1.65113	44.6509	92.4394	111.144	114.865	85.3422
1.65003	44.3494	91.6202	109.817	114.182	84.5597
1.64894	44.0275	90.4917	109.119	112.626	83.9933
1.64784	43.6636	89.7148	108.047	111.814	83.3694
1.64675	43.5404	89.2531	107.289	111.491	82.6288
1.64565	43.3525	88.4214	105.924	110.166	82.0415
1.64456	43.0789	87.872	105.209	109.227	81.4868
1.64347	42.871	87.325	104.095	109.289	80.7278
1.64238	42.5567	87.3321	103.355	108.22	79.944
1.6413	42.0096	86.574	102.918	107.293	79.0482
1.64021	41.5936	85.7897	102.019	106.304	78.8272
1.63913	41.0541	84.9194	101.884	105.32	78.0844
1.63804	40.498	84.0547	101.221	104.042	77.8656
1.63696	40.2574	82.9867	100.299	103.205	77.6185
1.63588	40.0799	82.6094	98.8613	102.671	76.6258
1.63481	39.6556	82.2928	98.5037	101.841	75.9253
1.63373	39.316	81.9772	97.1463	101.345	75.5127
1.63265	39.2234	80.9559	96.4725	100.065	74.8755
1.63158	38.9271	80.2052	95.5146	99.0874	74.0451
1.63051	38.5108	79.4299	95.1344	97.825	74.4534
1.62943	38.1778	78.804	94.0905	97.439	73.9347
1.62837	37.9268	77.5491	93.3367	96.6376	73.3069
1.6273	37.3581	77.247	92.6181	96.6387	72.6271
1.62623	37.2694	76.9745	92.4342	96.3523	72.3658
1.62516	37.1215	76.2479	91.0681	95.3989	71.1699
1.6241	36.8556	76.0914	90.2687	95.2106	71.0767
1.62304	36.5518	75.9635	89.6888	94.1388	70.9564
1.62198	36.6217	75.9207	88.714	93.4504	70.8636
1.62092	36.027	75.1175	87.3514	92.1419	70.1723
1.61986	35.689	74.9072	87.0559	91.9595	69.7285
1.6188	35.3724	74.2225	86.6105	90.5717	68.561
1.61774	35.1534	73.7362	86.0167	89.9313	67.5643
1.61669	34.7636	72.5895	85.5155	89.1107	66.6554
1.61564	34.5661	72.1103	84.5997	88.7813	66.2263
1.61458	34.3128	71.3875	83.8674	87.5443	66.1401
1.61353	34.1926	70.3442	82.8159	86.8881	65.6874
1.61248	33.8285	69.9827	82.0059	85.936	65.0026
1.61144	33.3551	69.4882	81.2589	85.6155	64.4775
1.61039	32.978	69.0496	80.7477	84.9691	63.9809
1.60934	32.6587	67.895	80.0371	84.8885	63.1028
1.6083	32.378	67.1992	79.5599	84.3939	62.4858
1.60726	32.2265	66.2982	79.0848	83.6659	61.9486
1.60622	32.0937	65.6646	78.2134	81.9213	61.3138
1.60518	31.8707	65.0866	77.8287	80.9175	60.8081
1.60414	31.4505	65.1059	77.1634	79.8353	60.4298
1.6031	31.123	64.8409	76.0817	79.132	60.3019
1.60207	30.9044	64.3967	75.009	78.859	60.0004
1.60103	30.5451	64.1083	74.6077	78.4733	59.5765
1.6	30.2588	63.1071	74.0151	78.0608	59.2038
1.59897	30.2374	62.5949	73.7273	77.2277	58.6122
1.59794	29.8831	62.0099	73.7146	76.2885	58.0243
1.59691	29.4794	61.7543	73.0727	75.3008	57.0777
1.59588	29.4414	60.975	72.2443	74.8998	56.7635
1.59486	29.2654	61.046	71.287	74.0879	56.1156
1.59383	28.987	60.4956	69.8037	73.2815	55.8051
1.59281	28.7616	59.9484	68.6542	72.3179	55.3299
1.59178	28.7759	59.2082	68.3027	71.4695	55.3536
1.59076	28.4328	58.6683	67.6382	70.8681	54.9048
1.58974	28.0585	57.7927	67.108	70.2167	54.4349
1.58873	27.6871	57.1648	67.0481	69.914	54.0143
1.58771	27.5683	56.9478	66.8584	69.5065	53.5727
1.58669	27.0027	56.4211	65.7396	69.2326	53.0178
1.58568	26.6398	56.1587	65.5272	68.7754	52.5125
1.58466	26.5895	55.6133	64.8296	68.1632	52.3536
1.58365	26.36	55.2594	64.0858	67.5025	51.6702
1.58264	26.0349	54.4156	63.3474	66.6389	51.3772
1.58163	26.0017	54.0435	62.7393	66.3992	51.1079
1.58062	25.9846	53.5574	61.6624	65.5446	50.9299
1.57962	25.6467	53.2123	61.6335	65.1802	50.5052
1.57861	25.662	52.6165	61.1594	64.5381	50.1722
1.57761	25.5017	52.5038	60.4421	64.38	49.6182
1.57661	25.3422	51.8451	60.3163	63.4163	49.3113
1.5756	24.9624	51.2816	59.8734	62.8601	48.7413
1.5746	24.7581	50.9015	58.4414	62.1332	48.1099
1.5736	24.4458	50.7248	57.8874	61.4361	47.3316
1.57261	24.2596	50.1246	57.3843	60.9647	46.8616
1.57161	24.059	49.5509	56.9315	60.1051	46.2448
1.57061	24.0285	49.2233	56.6701	59.5433	45.9943
1.56962	23.952	48.8534	56.8348	59.2744	45.8723
1.56863	23.8297	48.3325	56.4561	59.0306	45.5175
1.56764	23.5707	47.9669	55.9383	58.4276	45.0382
1.56665	23.3286	47.9063	55.4236	57.876	44.7924
1.56566	23.0429	47.9542	54.6569	57.7792	44.2138
1.56467	22.7743	47.5694	54.2647	56.9009	43.5157
1.56368	22.4779	46.9507	53.6452	55.9368	43.3167
1.5627	22.4644	46.5924	53.1666	55.1213	43.0363
1.56171	22.2442	46.1722	52.8042	55.2607	42.6551
1.56073	22.0546	45.1442	52.5113	54.2445	42.2557
1.55975	21.8807	44.6695	51.456	53.5581	42.2026
1.55877	21.8096	44.4469	50.9008	53.5364	41.907
1.55779	21.4923	43.8324	50.4378	53.128	41.3721
1.55681	21.3501	43.2229	49.604	52.2479	41.0204
1.55583	21.1512	43.1482	48.9522	51.8458	40.7303
1.55486	21.0819	42.565	48.7171	52.0721	40.4416
1.55388	20.7146	41.9462	48.1156	51.4258	40.0559
1.55291	20.5195	41.8535	47.0914	50.8507	39.9272
1.55194	20.4517	41.9016	46.9686	50.522	39.4667
1.55097	20.3701	41.7088	46.4648	49.8657	39.1646
1.55	20.1632	41.5967	45.6706	48.9972	38.3824
1.54903	20.0964	41.4649	44.9672	48.3957	38.0664
1.54806	19.919	41.1148	45.0564	47.9915	37.8282
1.5471	19.7289	40.3725	44.1121	47.5468	37.5342
1.54613	19.5536	39.8328	43.7089	47.1897	37.0344
1.54517	19.3113	39.5107	43.532	46.9402	36.6507
1.54421	19.1519	39.1324	43.3151	46.7338	36.1765
1.54325	19.1416	38.3922	42.9977	46.129	36.0388
1.54229	18.8356	38.1918	42.823	45.633	35.7908
1.54133	18.5325	37.8214	42.4679	45.2025	35.6174
1.54037	18.3376	37.5475	42.4353	44.4248	35.4446
1.53942	18.2227	37.3314	42.0026	43.8788	35.2725
1.53846	17.9124	37.135	41.335	43.6616	34.5744
1.53751	17.9684	36.958	41.1456	43.3439	34.4774
1.53656	17.9071	36.4654	40.8389	43.0882	34.3445
1.5356	17.7941	35.8112	40.2605	42.4526	34.284
1.53465	17.6171	35.346	39.9387	42.2603	34.1339
1.5337	17.5311	34.9206	39.8893	41.7113	33.9486
1.53276	17.3942	34.2646	39.2424	41.0879	33.5328
1.53181	17.3089	34.0969	38.5445	40.6456	33.0673
1.53086	17.1731	33.8586	37.948	40.6345	32.693
1.52992	17.0381	33.5682	37.638	39.905	32.3039
1.52898	16.8912	33.6864	36.9382	39.5091	31.9003
1.52803	16.5954	33.6981	36.7258	39.3453	31.5685
1.52709	16.5376	33.4443	36.5328	38.9149	31.3583
1.52615	16.5173	33.1918	36.2669	38.1472	31.2173
1.52522	16.4104	33.0808	36.0207	38.1192	31.0259
1.52428	16.3409	32.4991	35.5934	38.0535	30.8521
1.52334	16.3085	31.9233	35.1512	37.5573	30.7466
1.52241	16.1169	31.5925	34.6764	37.2135	30.574
1.52147	15.8781	31.2979	34.1698	37.0195	30.1677
1.52054	15.7137	30.8866	33.7206	36.165	29.9308
1.51961	15.4306	30.9332	33.6087	35.8654	29.7116
1.51868	15.3165	30.7773	33.0767	35.4408	29.444
1.51775	15.1438	30.5548	33.0187	35.0192	29.0142
1.51682	15.1017	30.4002	32.8044	34.6363	28.6206
1.51589	14.9657	30.1796	32.3491	34.6296	28.1818
1.51497	14.9709	29.5468	32.0518	33.8782	28.019
1.51404	14.8008	29.4286	32.1155	33.7841	27.5857
1.51312	14.7014	29.5405	31.6153	33.6375	27.4886
1.5122	14.4641	29.1932	31.3731	33.334	27.5026
1.51127	14.4465	28.9133	31.2673	33.0497	27.5801
1.51035	14.3716	28.8132	31.0101	32.8707	27.2934
1.50943	14.3655	28.5358	30.4371	32.6752	27.1815
1.50852	14.3138	27.9082	30.0848	32.3775	26.8818
1.5076	14.194	27.7789	29.735	32.0985	26.5221
1.50668	14.0522	27.3655	29.0619	31.5159	25.9652
1.50577	13.9113	27.2379	28.6869	30.9728	25.8723
1.50485	13.749	26.7671	28.411	30.435	25.7645
1.50394	13.61	26.5018	28.1207	30.0839	25.5961
1.50303	13.5602	26.269	27.8006	29.85	25.4285
1.50212	13.4665	26.5304	27.7511	29.9781	25.3825
1.50121	13.5054	26.0827	27.4337	29.9418	24.9753
1.5003	13.5	26.0664	27.3849	29.8072	24.691
1.4994	13.3629	25.8364	26.9611	29.3798	24.4086
1.49849	13.3467	25.5773	26.9908	29.166	24.4087
1.49758	13.3744	24.9445	26.679	28.6158	24.2316
1.49668	13.1187	24.8546	26.6159	28.2939	24.2024
1.49578	12.9732	24.6907	26.2762	27.6902	23.7923
1.49488	12.9038	24.6016	26.3518	27.5783	23.6908
1.49398	12.6959	24.3945	25.9078	27.3884	23.2859
1.49308	12.4162	24.1152	25.8008	26.9819	23.0567
1.49218	12.4328	24.057	25.543	26.8411	22.9574
1.49128	12.313	23.8383	25.1072	26.6393	22.944
1.49038	12.3086	23.708	24.809	26.3771	22.7598
1.48949	12.2	23.4337	24.6459	25.9797	22.7325
1.4886	12.2166	23.7091	24.2045	25.9637	22.4082
1.4877	12.0982	23.4928	23.9274	25.495	22.1147
1.48681	12.0424	23.1774	23.8406	25.7202	21.7541
1.48592	11.9149	23.0639	23.3215	25.554	21.6588
1.48503	11.9314	23.0934	22.9651	25.5384	21.3712
1.48414	11.9273	22.6542	22.6824	25.2686	21.2497
1.48325	11.6787	22.444	22.3037	25.3727	21.047
1.48237	11.5033	22.305	21.8731	24.9558	21.0627
1.48148	11.3994	21.9024	21.9301	24.6604	20.9154
1.4806	11.3658	21.8763	21.669	24.2795	20.5937
1.47971	11.2527	21.7258	21.6431	24.0325	20.235
1.47883	11.1206	21.5075	21.4938	23.7005	20.0251
1.47795	11.0779	21.4134	21.3997	23.2	19.9088
1.47707	10.9275	20.9935	21.0342	22.7618	19.6356
1.47619	10.7107	20.4713	20.7528	22.5241	19.6253
1.47531	10.6305	20.0487	20.8492	22.4274	19.7197
1.47444	10.7334	20.0776	20.4493	22.4985	19.4094
1.47356	10.7111	19.8563	20.4517	22.2905	19.1148
1.47268	10.6022	19.7672	20.4407	22.2502	18.8868
1.47181	10.628	19.8223	20.5497	22.1267	18.826
1.47094	10.4531	19.5769	19.825	22.1143	18.7527
1.47007	10.2987	19.398	19.5927	21.3075	18.6034
1.46919	10.1269	19.4657	19.1815	21.2281	18.5055
1.46832	10.031	19.3779	18.7624	20.8797	18.3701
1.46746	9.8342	18.8802	18.0978	20.4283	17.7994
1.46659	9.91472	18.8324	18.2514	20.2586	17.5196
1.46572	9.89378	18.2925	18.0924	20.3932	17.3032
1.46486	9.91897	17.7858	17.9592	20.2371	17.2584
1.46399	9.99963	17.4087	17.7401	20.2132	17.0925
1.46313	9.97859	17.6822	17.4614	20.3739	17.1086
1.46226	9.93915	17.7845	17.2096	20.0214	17.016
1.4614	9.96431	17.8746	17.1893	19.6076	17.008
1.46054	9.88817	17.473	17.1812	19.0581	16.9519
1.45968	9.7394	17.428	17.1005	18.9085	16.5973
1.45882	9.54679	17.2254	17.3103	18.8863	16.6134
1.45797	9.3385	16.8323	17.1086	18.7755	16.2512
1.45711	9.03613	16.7528	16.9442	18.7282	16.1383
1.45625	8.79082	17.1045	16.5905	18.4677	15.632
1.4554	8.78914	17.0484	16.0888	18.2714	15.4988
1.45455	8.93466	16.2688	15.7566	17.695	15.2185
1.45369	9.00253	15.8652	15.5656	17.3337	15.5426
1.45284	8.86177	15.5359	15.0924	17.1566	15.3532
1.45199	8.91197	15.233	14.9847	17.1485	15.2784
1.45114	8.87559	14.9896	14.9896	17.0565	15.1022
1.45029	8.89979	15.1748	14.9946	16.6674	15.0508
1.44944	8.91534	15.5318	14.9098	16.5181	14.6979
1.4486	9.10488	15.4339	14.9148	16.4752	14.8031
1.44775	9.14672	15.1668	14.7747	16.2219	14.8081
1.44691	8.97062	15.1153	14.7463	15.7634	14.8354
1.44606	8.77928	15.1314	14.431	15.6877	14.42
1.44522	8.48045	15.0016	13.9785	15.8645	14.1955
1.44438	8.40345	14.906	14.1464	15.9728	13.6083
1.44354	8.19412	14.8664	13.8062	16.0466	13.391
1.4427	8.25905	14.4186	13.758	15.7519	13.5236
1.44186	8.07644	13.5821	13.9674	15.2794	13.7955
1.44102	8.05069	13.0824	13.9727	14.6928	13.9835
1.44019	7.91929	12.798	13.4237	14.216	13.892
1.43935	8.0157	12.7728	13.7582	13.1354	13.8116
1.43852	7.982	13.0162	12.9023	12.8197	13.6996
1.43768	7.82728	13.6306	12.6203	12.939	12.939
1.43685	7.77008	13.2253	12.6465	13.1836	12.362
1.43602	7.82522	13.5462	12.4894	12.971	12.1367
1.43519	7.58518	13.1011	11.5792	13.7318	12.1526
1.43436	7.5291	12.9513	11.8604	14.3717	11.9991
1.43353	7.5204	12.6799	11.3874	14.606	12.3956
1.4327	7.20856	12.341	11.01	13.7798	12.2305
1.43187	6.9338	11.6819	10.9688	13.1546	11.8982
1.43104	6.56897	11.5222	11.223	12.7379	11.7271
1.43022	6.39396	10.9246	11.0954	11.9992	11.2868
1.42939	6.48085	10.584	11.0731	11.8177	11.5247
1.42857	6.52438	11.0794	11.1651	11.3955	11.9815
1.42775	6.54606	11.0856	10.8681	11.0382	12.3761
1.42693	6.86356	11.9342	10.317	11.1871	11.9244
1.42611	6.6408	11.7732	10.4614	10.8525	11.5492
1.42529	6.61116	12.7067	10.514	10.514	11.019
1.42447	6.42904	12.7938	10.1449	10.8088	10.3822
1.42365	6.52307	13.2516	10.4162	11.2597	10.536
1.42283	6.21408	11.9739	10.487	10.8683	10.0313
1.42202	6.30655	12.2471	10.1372	10.6228	10.1825
1.4212	6.32074	10.7407	9.90074	10.6292	9.865
1.42039	6.37791	9.87154	9.51776	10.4419	9.56163
1.41958	6.39931	9.53314	9.00591	10.1205	9.34126
1.41876	6.46393	9.03821	9.03821	10.354	9.4436
1.41795	6.15744	9.13899	8.72373	10.8591	8.90898
1.41714	5.89996	9.63198	8.77243	10.7257	8.73051
1.41633	5.79052	9.54207	8.95633	10.4006	8.66208
1.41553	5.33019	9.88399	9.04801	10.3522	8.37957
1.41472	5.1879	10.2044	8.23955	9.64292	8.44385
1.41391	5.23361	9.99511	7.93273	9.03589	8.81623
1.41311	5.10559	9.58592	7.27714	8.83976	8.52334
1.4123	4.96041	9.95453	6.97489	8.57142	8.39864
1.4115	5.08761	8.56167	6.57763	8.48749	7.97726
1.41069	5.03106	8.56844	6.98884	8.99481	8.07206
1.40989	4.62893	7.8087	7.42738	9.25709	7.53535
1.40909	4.44961	7.68222	7.38827	9.58381	7.68222
1.40829	4.14688	7.59567	7.1145	9.81849	7.29595
1.40749	4.07939	8.0834	6.78008	9.04692	7.47119
1.40669	4.14893	7.62499	6.46838	8.80975	6.90482
1.4059	4.10425	7.78018	6.34012	8.26595	6.93397
1.4051	4.11669	7.1648	6.06705	7.73224	6.72058
1.4043	4.28467	6.5251	6.27642	7.36861	6.7494
1.40351	4.3615	6.57518	6.21321	6.99185	6.42489
1.40271	3.92291	6.52467	5.69978	6.26222	6.26925
1.40192	3.85216	6.78483	5.19623	6.36077	5.60006
1.40113	3.61507	6.44575	5.38366	6.33242	5.52107
1.40034	3.56325	6.42426	4.86438	5.93697	5.70053
1.39955	3.40773	5.97808	5.26822	6.29704	5.84199
1.39876	3.22062	5.78819	5.59465	6.49505	5.77474
1.39797	3.51966	5.0658	5.45694	5.43084	5.52902
1.39718	3.76085	5.72824	5.41822	5.25042	5.43124
1.3964	3.85468	5.78879	5.53627	5.32799	4.9731
1.39561	3.75779	4.73999	5.07383	4.95507	4.90549
1.39483	3.90091	4.65608	4.8753	5.32244	4.70436
1.39404	3.58386	4.75971	4.56705	5.68256	5.13166
1.39326	3.25036	4.46719	4.26919	5.4267	5.11959
1.39248	3.16197	4.2932	4.00395	5.2917	4.67045
1.39169	3.2833	4.73158	4.02734	5.2029	4.40444
1.39091	3.39138	4.91561	4.44044	4.93413	4.59416
1.39013	3.17111	5.13439	4.50011	4.95951	4.57711
1.38936	3.45572	5.44162	3.99158	4.94777	4.77015
1.38858	3.48807	5.04775	4.11004	4.79517	5.3903
1.3878	3.43255	5.39071	3.84537	5.01098	5.18646
1.38702	3.25629	5.74455	3.69568	4.49763	4.85754
1.38625	3.82593	5.49503	3.82051	4.42819	4.63474
1.38547	3.63441	4.8589	4.10853	3.96379	4.29022
1.3847	3.21056	4.99481	4.10955	4.27397	4.33142
1.38393	3.54767	4.96454	4.07139	3.7058	4.14431
1.38316	2.94636	4.33903	3.03245	4.00571	3.91762
1.38239	2.55373	4.37458	3.18995	4.17453	3.76697
1.38162	2.31813	4.23786	3.49955	4.43348	3.3109
1.38085	2.65944	3.73187	3.29216	3.64172	3.49049
1.38008	2.22978	3.06712	3.08648	3.40463	3.52796
1.37931	2.34407	2.88766	3.58123	2.85493	3.59691
1.37854	2.74111	2.45244	3.4943	2.90791	3.58247
1.37778	3.36796	2.10082	2.95657	2.62973	3.29753
