# Supplementary material for: Interfacial engineering of Bi2S3/Ti3C2Tx MXene based on work function for rapid photo-excited bacteria-killing
Source: Nat Commun. 2021 Feb 22;12:1224. doi: 10.1038/s41467-021-21435-6 (PMC7900204; doi:10.1038/s41467-021-21435-6)
Supplement: Supplementary file 4 — Source Data [file 41467_2021_21435_MOESM4_ESM.zip › Source Data/Supplymentary Fig. 17.xlsx]

## Sheet: Supplymentary Fig.17a
Supplymentary Fig.17a Electronic band gap structure of Ti3C2F2
Z (Å)	Potential (eV)
0	-57.7005
0.04704	-57.7007
0.09408	-57.701
0.14112	-57.7015
0.18816	-57.7023
0.2352	-57.7034
0.28224	-57.7047
0.32928	-57.7063
0.37632	-57.7082
0.42336	-57.7103
0.4704	-57.7126
0.51744	-57.7152
0.56448	-57.7179
0.61152	-57.7208
0.65856	-57.7239
0.7056	-57.727
0.75264	-57.7301
0.79968	-57.7333
0.84672	-57.7364
0.89376	-57.7394
0.9408	-57.7424
0.98784	-57.7451
1.03489	-57.7476
1.08193	-57.7499
1.12897	-57.7518
1.17601	-57.7535
1.22305	-57.7548
1.27009	-57.7558
1.31713	-57.7563
1.36417	-57.7565
1.36417	-57.7565
1.4049	-57.7564
1.44564	-57.756
1.48638	-57.7552
1.52712	-57.7542
1.56786	-57.753
1.60859	-57.7515
1.64933	-57.7497
1.69007	-57.7478
1.73081	-57.7456
1.77155	-57.7433
1.81228	-57.7409
1.85302	-57.7383
1.89376	-57.7357
1.9345	-57.733
1.97523	-57.7303
2.01597	-57.7276
2.05671	-57.725
2.09745	-57.7224
2.13819	-57.72
2.17892	-57.7176
2.21966	-57.7155
2.2604	-57.7135
2.30114	-57.7118
2.34187	-57.7103
2.38261	-57.709
2.42335	-57.708
2.46409	-57.7073
2.50483	-57.7069
2.54556	-57.7067
2.54556	-57.7067
2.56908	-57.7067
2.5926	-57.7067
2.61612	-57.7066
2.63964	-57.7065
2.66316	-57.7063
2.68668	-57.7062
2.7102	-57.706
2.73372	-57.7057
2.75724	-57.7055
2.78076	-57.7052
2.80428	-57.7049
2.8278	-57.7046
2.85132	-57.7043
2.87484	-57.704
2.89836	-57.7037
2.92188	-57.7034
2.9454	-57.703
2.96892	-57.7027
2.99244	-57.7024
3.01596	-57.7021
3.03948	-57.7018
3.063	-57.7015
3.08652	-57.7013
3.11004	-57.7011
3.13356	-57.7009
3.15708	-57.7007
3.1806	-57.7006
3.20412	-57.7006
3.22764	-57.7005
#	Band
3.22764	-57.699
3.20412	-57.6991
3.1806	-57.6991
3.15708	-57.6992
3.13356	-57.6994
3.11004	-57.6996
3.08652	-57.6998
3.063	-57.7
3.03948	-57.7003
3.01596	-57.7006
2.99244	-57.7009
2.96892	-57.7012
2.9454	-57.7015
2.92188	-57.7019
2.89836	-57.7022
2.87484	-57.7025
2.85132	-57.7028
2.8278	-57.7031
2.80428	-57.7034
2.78076	-57.7037
2.75724	-57.704
2.73372	-57.7042
2.7102	-57.7045
2.68668	-57.7046
2.66316	-57.7048
2.63964	-57.7049
2.61612	-57.7051
2.5926	-57.7052
2.56908	-57.7052
2.54556	-57.7052
2.54556	-57.7052
2.50483	-57.7054
2.46409	-57.7058
2.42335	-57.7065
2.38261	-57.7075
2.34187	-57.7088
2.30114	-57.7103
2.2604	-57.712
2.21966	-57.7139
2.17892	-57.7161
2.13819	-57.7183
2.09745	-57.7207
2.05671	-57.7233
2.01597	-57.7259
1.97523	-57.7285
1.9345	-57.7311
1.89376	-57.7338
1.85302	-57.7363
1.81228	-57.7388
1.77155	-57.7412
1.73081	-57.7435
1.69007	-57.7456
1.64933	-57.7475
1.60859	-57.7492
1.56786	-57.7507
1.52712	-57.7519
1.48638	-57.7529
1.44564	-57.7536
1.4049	-57.754
1.36417	-57.7541
1.36417	-57.7541
1.31713	-57.754
1.27009	-57.7534
1.22305	-57.7525
1.17601	-57.7512
1.12897	-57.7495
1.08193	-57.7476
1.03489	-57.7454
0.98784	-57.743
0.9408	-57.7403
0.89376	-57.7375
0.84672	-57.7345
0.79968	-57.7314
0.75264	-57.7283
0.7056	-57.7252
0.65856	-57.7222
0.61152	-57.7192
0.56448	-57.7163
0.51744	-57.7136
0.4704	-57.7111
0.42336	-57.7087
0.37632	-57.7066
0.32928	-57.7048
0.28224	-57.7032
0.2352	-57.7019
0.18816	-57.7008
0.14112	-57.7
0.09408	-57.6995
0.04704	-57.6991
0	-57.699
#	Band
0	-56.8181
0.04704	-56.8182
0.09408	-56.8185
0.14112	-56.819
0.18816	-56.8197
0.2352	-56.8207
0.28224	-56.822
0.32928	-56.8234
0.37632	-56.8251
0.42336	-56.8271
0.4704	-56.8292
0.51744	-56.8316
0.56448	-56.8341
0.61152	-56.8367
0.65856	-56.8395
0.7056	-56.8423
0.75264	-56.8452
0.79968	-56.8481
0.84672	-56.8509
0.89376	-56.8537
0.9408	-56.8563
0.98784	-56.8588
1.03489	-56.8611
1.08193	-56.8632
1.12897	-56.865
1.17601	-56.8665
1.22305	-56.8677
1.27009	-56.8686
1.31713	-56.8691
1.36417	-56.8693
1.36417	-56.8693
1.4049	-56.8691
1.44564	-56.8687
1.48638	-56.8681
1.52712	-56.8672
1.56786	-56.866
1.60859	-56.8646
1.64933	-56.8631
1.69007	-56.8613
1.73081	-56.8593
1.77155	-56.8572
1.81228	-56.855
1.85302	-56.8527
1.89376	-56.8503
1.9345	-56.8478
1.97523	-56.8454
2.01597	-56.8429
2.05671	-56.8405
2.09745	-56.8382
2.13819	-56.8359
2.17892	-56.8338
2.21966	-56.8319
2.2604	-56.8301
2.30114	-56.8285
2.34187	-56.8271
2.38261	-56.8259
2.42335	-56.825
2.46409	-56.8243
2.50483	-56.8239
2.54556	-56.8238
2.54556	-56.8238
2.56908	-56.8238
2.5926	-56.8237
2.61612	-56.8237
2.63964	-56.8236
2.66316	-56.8234
2.68668	-56.8233
2.7102	-56.8231
2.73372	-56.8229
2.75724	-56.8227
2.78076	-56.8224
2.80428	-56.8222
2.8278	-56.8219
2.85132	-56.8216
2.87484	-56.8213
2.89836	-56.821
2.92188	-56.8207
2.9454	-56.8204
2.96892	-56.8201
2.99244	-56.8198
3.01596	-56.8195
3.03948	-56.8193
3.063	-56.819
3.08652	-56.8188
3.11004	-56.8186
3.13356	-56.8184
3.15708	-56.8183
3.1806	-56.8182
3.20412	-56.8181
3.22764	-56.8181
#	Band
3.22764	-34.1352
3.20412	-34.1367
3.1806	-34.1408
3.15708	-34.1462
3.13356	-34.1523
3.11004	-34.1587
3.08652	-34.1653
3.063	-34.1718
3.03948	-34.1783
3.01596	-34.1846
2.99244	-34.1907
2.96892	-34.1967
2.9454	-34.2024
2.92188	-34.2079
2.89836	-34.2131
2.87484	-34.2181
2.85132	-34.2228
2.8278	-34.2272
2.80428	-34.2313
2.78076	-34.235
2.75724	-34.2385
2.73372	-34.2416
2.7102	-34.2443
2.68668	-34.2467
2.66316	-34.2487
2.63964	-34.2504
2.61612	-34.2517
2.5926	-34.2527
2.56908	-34.2532
2.54556	-34.2534
2.54556	-34.2534
2.50483	-34.2522
2.46409	-34.2487
2.42335	-34.2429
2.38261	-34.2349
2.34187	-34.2247
2.30114	-34.2125
2.2604	-34.1984
2.21966	-34.1826
2.17892	-34.1653
2.13819	-34.1468
2.09745	-34.128
2.05671	-34.1112
2.01597	-34.1092
1.97523	-34.1163
1.9345	-34.1237
1.89376	-34.1312
1.85302	-34.1387
1.81228	-34.1459
1.77155	-34.1529
1.73081	-34.1595
1.69007	-34.1656
1.64933	-34.1712
1.60859	-34.1761
1.56786	-34.1804
1.52712	-34.184
1.48638	-34.1869
1.44564	-34.1889
1.4049	-34.1901
1.36417	-34.1906
1.36417	-34.1906
1.31713	-34.19
1.27009	-34.1883
1.22305	-34.1856
1.17601	-34.1819
1.12897	-34.1772
1.08193	-34.1716
1.03489	-34.1651
0.98784	-34.1579
0.9408	-34.1501
0.89376	-34.1418
0.84672	-34.1332
0.79968	-34.1243
0.75264	-34.1153
0.7056	-34.1065
0.65856	-34.0994
0.61152	-34.1086
0.56448	-34.125
0.51744	-34.1397
0.4704	-34.1519
0.42336	-34.1613
0.37632	-34.168
0.32928	-34.1717
0.28224	-34.1726
0.2352	-34.1705
0.18816	-34.1658
0.14112	-34.1586
0.09408	-34.1496
0.04704	-34.1403
0	-34.1352
#	Band
0	-34.1137
0.04704	-34.1217
0.09408	-34.1326
0.14112	-34.1419
0.18816	-34.149
0.2352	-34.1536
0.28224	-34.1555
0.32928	-34.1546
0.37632	-34.1509
0.42336	-34.1444
0.4704	-34.1353
0.51744	-34.1238
0.56448	-34.1105
0.61152	-34.0973
0.65856	-34.0912
0.7056	-34.0927
0.75264	-34.0963
0.79968	-34.1006
0.84672	-34.1049
0.89376	-34.1093
0.9408	-34.1136
0.98784	-34.1177
1.03489	-34.1215
1.08193	-34.1249
1.12897	-34.128
1.17601	-34.1305
1.22305	-34.1326
1.27009	-34.1341
1.31713	-34.135
1.36417	-34.1353
1.36417	-34.1353
1.4049	-34.135
1.44564	-34.1344
1.48638	-34.1332
1.52712	-34.1317
1.56786	-34.1297
1.60859	-34.1274
1.64933	-34.1247
1.69007	-34.1217
1.73081	-34.1185
1.77155	-34.1151
1.81228	-34.1116
1.85302	-34.108
1.89376	-34.1046
1.9345	-34.1016
1.97523	-34.0997
2.01597	-34.101
2.05671	-34.1019
2.09745	-34.1129
2.13819	-34.1308
2.17892	-34.1484
2.21966	-34.1649
2.2604	-34.1801
2.30114	-34.1936
2.34187	-34.2054
2.38261	-34.2152
2.42335	-34.223
2.46409	-34.2286
2.50483	-34.232
2.54556	-34.2331
2.54556	-34.2331
2.56908	-34.2329
2.5926	-34.2324
2.61612	-34.2315
2.63964	-34.2303
2.66316	-34.2287
2.68668	-34.2267
2.7102	-34.2244
2.73372	-34.2218
2.75724	-34.2188
2.78076	-34.2156
2.80428	-34.212
2.8278	-34.2081
2.85132	-34.2039
2.87484	-34.1994
2.89836	-34.1946
2.92188	-34.1896
2.9454	-34.1844
2.96892	-34.1788
2.99244	-34.1731
3.01596	-34.1672
3.03948	-34.1611
3.063	-34.1548
3.08652	-34.1484
3.11004	-34.1418
3.13356	-34.1352
3.15708	-34.1286
3.1806	-34.1222
3.20412	-34.1165
3.22764	-34.1137
#	Band
3.22764	-34.0986
3.20412	-34.0965
3.1806	-34.0918
3.15708	-34.0854
3.13356	-34.078
3.11004	-34.0702
3.08652	-34.0623
3.063	-34.0553
3.03948	-34.051
3.01596	-34.0498
2.99244	-34.0501
2.96892	-34.0509
2.9454	-34.052
2.92188	-34.0532
2.89836	-34.0545
2.87484	-34.0558
2.85132	-34.057
2.8278	-34.0583
2.80428	-34.0594
2.78076	-34.0606
2.75724	-34.0616
2.73372	-34.0626
2.7102	-34.0634
2.68668	-34.0642
2.66316	-34.0649
2.63964	-34.0654
2.61612	-34.0658
2.5926	-34.0662
2.56908	-34.0663
2.54556	-34.0664
2.54556	-34.0664
2.50483	-34.0666
2.46409	-34.0672
2.42335	-34.0682
2.38261	-34.0697
2.34187	-34.0716
2.30114	-34.074
2.2604	-34.0769
2.21966	-34.0804
2.17892	-34.0846
2.13819	-34.0896
2.09745	-34.0952
2.05671	-34.0946
2.01597	-34.0762
1.97523	-34.0553
1.9345	-34.0331
1.89376	-34.0106
1.85302	-33.9881
1.81228	-33.966
1.77155	-33.9447
1.73081	-33.9244
1.69007	-33.9054
1.64933	-33.8879
1.60859	-33.8723
1.56786	-33.8586
1.52712	-33.8473
1.48638	-33.8384
1.44564	-33.8321
1.4049	-33.8283
1.36417	-33.827
1.36417	-33.827
1.31713	-33.8287
1.27009	-33.8337
1.22305	-33.8421
1.17601	-33.8539
1.12897	-33.8687
1.08193	-33.8861
1.03489	-33.9058
0.98784	-33.9271
0.9408	-33.9498
0.89376	-33.9734
0.84672	-33.9973
0.79968	-34.0211
0.75264	-34.0442
0.7056	-34.0662
0.65856	-34.0853
0.61152	-34.0866
0.56448	-34.0791
0.51744	-34.0718
0.4704	-34.0673
0.42336	-34.064
0.37632	-34.0609
0.32928	-34.0582
0.28224	-34.0561
0.2352	-34.0553
0.18816	-34.0575
0.14112	-34.0652
0.09408	-34.079
0.04704	-34.0918
0	-34.0986
#	Band
0	-34.0974
0.04704	-34.0893
0.09408	-34.0765
0.14112	-34.0637
0.18816	-34.0485
0.2352	-34.0402
0.28224	-34.0432
0.32928	-34.0472
0.37632	-34.0521
0.42336	-34.0578
0.4704	-34.0642
0.51744	-34.0702
0.56448	-34.0735
0.61152	-34.0744
0.65856	-34.0665
0.7056	-34.0494
0.75264	-34.0291
0.79968	-34.0074
0.84672	-33.9851
0.89376	-33.9627
0.9408	-33.9407
0.98784	-33.9196
1.03489	-33.8998
1.08193	-33.8816
1.12897	-33.8656
1.17601	-33.8519
1.22305	-33.8408
1.27009	-33.8325
1.31713	-33.8273
1.36417	-33.8263
1.36417	-33.8263
1.4049	-33.8268
1.44564	-33.8305
1.48638	-33.8368
1.52712	-33.8454
1.56786	-33.8561
1.60859	-33.8688
1.64933	-33.8833
1.69007	-33.8995
1.73081	-33.9172
1.77155	-33.9362
1.81228	-33.9561
1.85302	-33.9767
1.89376	-33.9977
1.9345	-34.0186
1.97523	-34.0386
2.01597	-34.0559
2.05671	-34.0663
2.09745	-34.0685
2.13819	-34.0665
2.17892	-34.0628
2.21966	-34.0584
2.2604	-34.0539
2.30114	-34.0495
2.34187	-34.0455
2.38261	-34.042
2.42335	-34.0393
2.46409	-34.0372
2.50483	-34.036
2.54556	-34.0355
2.54556	-34.0355
2.56908	-34.0355
2.5926	-34.0355
2.61612	-34.0355
2.63964	-34.0354
2.66316	-34.0354
2.68668	-34.0353
2.7102	-34.0352
2.73372	-34.0351
2.75724	-34.035
2.78076	-34.035
2.80428	-34.0349
2.8278	-34.0348
2.85132	-34.0348
2.87484	-34.0348
2.89836	-34.0349
2.92188	-34.035
2.9454	-34.0352
2.96892	-34.0357
2.99244	-34.0365
3.01596	-34.0383
3.03948	-34.0423
3.063	-34.0489
3.08652	-34.0567
3.11004	-34.0649
3.13356	-34.0731
3.15708	-34.081
3.1806	-34.0884
3.20412	-34.0947
3.22764	-34.0974
#	Band
3.22764	-34.0367
3.20412	-34.0369
3.1806	-34.0374
3.15708	-34.038
3.13356	-34.0387
3.11004	-34.0393
3.08652	-34.0395
3.063	-34.0385
3.03948	-34.0347
3.01596	-34.0279
2.99244	-34.0197
2.96892	-34.0109
2.9454	-34.002
2.92188	-33.9931
2.89836	-33.9844
2.87484	-33.9761
2.85132	-33.9683
2.8278	-33.9609
2.80428	-33.954
2.78076	-33.9476
2.75724	-33.9416
2.73372	-33.9362
2.7102	-33.9313
2.68668	-33.927
2.66316	-33.9233
2.63964	-33.9203
2.61612	-33.9179
2.5926	-33.9162
2.56908	-33.9152
2.54556	-33.9149
2.54556	-33.9149
2.50483	-33.9146
2.46409	-33.9138
2.42335	-33.9126
2.38261	-33.9108
2.34187	-33.9086
2.30114	-33.9059
2.2604	-33.9028
2.21966	-33.8994
2.17892	-33.8956
2.13819	-33.8915
2.09745	-33.8871
2.05671	-33.8826
2.01597	-33.8779
1.97523	-33.8732
1.9345	-33.8684
1.89376	-33.8636
1.85302	-33.8589
1.81228	-33.8544
1.77155	-33.85
1.73081	-33.8459
1.69007	-33.842
1.64933	-33.8385
1.60859	-33.8354
1.56786	-33.8327
1.52712	-33.8305
1.48638	-33.8287
1.44564	-33.8274
1.4049	-33.8265
1.36417	-33.8255
1.36417	-33.8255
1.31713	-33.8267
1.27009	-33.8277
1.22305	-33.8294
1.17601	-33.8319
1.12897	-33.8349
1.08193	-33.8388
1.03489	-33.8433
0.98784	-33.8486
0.9408	-33.8547
0.89376	-33.8615
0.84672	-33.8691
0.79968	-33.8774
0.75264	-33.8866
0.7056	-33.8965
0.65856	-33.9072
0.61152	-33.9187
0.56448	-33.9309
0.51744	-33.9438
0.4704	-33.9574
0.42336	-33.9716
0.37632	-33.9863
0.32928	-34.0014
0.28224	-34.0168
0.2352	-34.0323
0.18816	-34.0373
0.14112	-34.0366
0.09408	-34.0375
0.04704	-34.0372
0	-34.0367
#	Band
0	-34.0354
0.04704	-34.0351
0.09408	-34.0351
0.14112	-34.0355
0.18816	-34.0309
0.2352	-34.0205
0.28224	-34.0075
0.32928	-33.9938
0.37632	-33.98
0.42336	-33.9663
0.4704	-33.9531
0.51744	-33.9402
0.56448	-33.9279
0.61152	-33.9162
0.65856	-33.9051
0.7056	-33.8947
0.75264	-33.8849
0.79968	-33.8759
0.84672	-33.8676
0.89376	-33.86
0.9408	-33.8532
0.98784	-33.8471
1.03489	-33.8418
1.08193	-33.8372
1.12897	-33.8334
1.17601	-33.8302
1.22305	-33.8278
1.27009	-33.8261
1.31713	-33.825
1.36417	-33.8247
1.36417	-33.8247
1.4049	-33.8251
1.44564	-33.8259
1.48638	-33.8272
1.52712	-33.8289
1.56786	-33.8311
1.60859	-33.8337
1.64933	-33.8367
1.69007	-33.8401
1.73081	-33.8437
1.77155	-33.8477
1.81228	-33.8519
1.85302	-33.8562
1.89376	-33.8607
1.9345	-33.8653
1.97523	-33.8699
2.01597	-33.8744
2.05671	-33.8789
2.09745	-33.8832
2.13819	-33.8874
2.17892	-33.8913
2.21966	-33.8949
2.2604	-33.8982
2.30114	-33.9012
2.34187	-33.9037
2.38261	-33.9059
2.42335	-33.9075
2.46409	-33.9087
2.50483	-33.9095
2.54556	-33.9097
2.54556	-33.9097
2.56908	-33.9101
2.5926	-33.9112
2.61612	-33.9131
2.63964	-33.9156
2.66316	-33.9189
2.68668	-33.9229
2.7102	-33.9276
2.73372	-33.9328
2.75724	-33.9387
2.78076	-33.9451
2.80428	-33.952
2.8278	-33.9594
2.85132	-33.9671
2.87484	-33.9752
2.89836	-33.9833
2.92188	-33.9916
2.9454	-34
2.96892	-34.0084
2.99244	-34.0165
3.01596	-34.0238
3.03948	-34.0289
3.063	-34.0314
3.08652	-34.0326
3.11004	-34.0333
3.13356	-34.0339
3.15708	-34.0344
3.1806	-34.0348
3.20412	-34.0352
3.22764	-34.0354
#	Band
3.22764	-33.1883
3.20412	-33.1943
3.1806	-33.2001
3.15708	-33.2059
3.13356	-33.2116
3.11004	-33.2171
3.08652	-33.2225
3.063	-33.2278
3.03948	-33.233
3.01596	-33.2379
2.99244	-33.2428
2.96892	-33.2474
2.9454	-33.2518
2.92188	-33.2561
2.89836	-33.2601
2.87484	-33.2639
2.85132	-33.2675
2.8278	-33.2709
2.80428	-33.274
2.78076	-33.2769
2.75724	-33.2795
2.73372	-33.2819
2.7102	-33.284
2.68668	-33.2858
2.66316	-33.2874
2.63964	-33.2886
2.61612	-33.2897
2.5926	-33.2904
2.56908	-33.2908
2.54556	-33.2909
2.54556	-33.2909
2.50483	-33.29
2.46409	-33.2872
2.42335	-33.2826
2.38261	-33.2762
2.34187	-33.2681
2.30114	-33.2583
2.2604	-33.247
2.21966	-33.2342
2.17892	-33.2202
2.13819	-33.205
2.09745	-33.189
2.05671	-33.1725
2.01597	-33.1583
1.97523	-33.1554
1.9345	-33.1566
1.89376	-33.1584
1.85302	-33.1603
1.81228	-33.1624
1.77155	-33.1645
1.73081	-33.1666
1.69007	-33.1687
1.64933	-33.1706
1.60859	-33.1724
1.56786	-33.1741
1.52712	-33.1755
1.48638	-33.1766
1.44564	-33.1775
1.4049	-33.178
1.36417	-33.1782
1.36417	-33.1782
1.31713	-33.178
1.27009	-33.1773
1.22305	-33.1761
1.17601	-33.1746
1.12897	-33.1728
1.08193	-33.1707
1.03489	-33.1685
0.98784	-33.1661
0.9408	-33.1636
0.89376	-33.1611
0.84672	-33.1586
0.79968	-33.1562
0.75264	-33.1539
0.7056	-33.1517
0.65856	-33.159
0.61152	-33.1745
0.56448	-33.1883
0.51744	-33.2003
0.4704	-33.2103
0.42336	-33.2181
0.37632	-33.2236
0.32928	-33.2269
0.28224	-33.2278
0.2352	-33.2264
0.18816	-33.2227
0.14112	-33.2169
0.09408	-33.2092
0.04704	-33.1995
0	-33.1883
#	Band
0	-33.1881
0.04704	-33.176
0.09408	-33.1637
0.14112	-33.1516
0.18816	-33.1415
0.2352	-33.1389
0.28224	-33.139
0.32928	-33.1397
0.37632	-33.1406
0.42336	-33.1417
0.4704	-33.143
0.51744	-33.1444
0.56448	-33.146
0.61152	-33.1478
0.65856	-33.1497
0.7056	-33.1422
0.75264	-33.1244
0.79968	-33.1058
0.84672	-33.0868
0.89376	-33.0677
0.9408	-33.0491
0.98784	-33.0311
1.03489	-33.0142
1.08193	-32.9987
1.12897	-32.985
1.17601	-32.9734
1.22305	-32.964
1.27009	-32.9572
1.31713	-32.9531
1.36417	-32.9517
1.36417	-32.9517
1.4049	-32.9527
1.44564	-32.9558
1.48638	-32.961
1.52712	-32.9681
1.56786	-32.9771
1.60859	-32.9879
1.64933	-33.0002
1.69007	-33.014
1.73081	-33.0291
1.77155	-33.0453
1.81228	-33.0623
1.85302	-33.0799
1.89376	-33.098
1.9345	-33.1161
1.97523	-33.1337
2.01597	-33.1472
2.05671	-33.149
2.09745	-33.148
2.13819	-33.1467
2.17892	-33.1455
2.21966	-33.1444
2.2604	-33.1434
2.30114	-33.1425
2.34187	-33.1418
2.38261	-33.1412
2.42335	-33.1407
2.46409	-33.1404
2.50483	-33.1402
2.54556	-33.1401
2.54556	-33.1401
2.56908	-33.1401
2.5926	-33.1401
2.61612	-33.14
2.63964	-33.1399
2.66316	-33.1398
2.68668	-33.1396
2.7102	-33.1394
2.73372	-33.1392
2.75724	-33.139
2.78076	-33.1387
2.80428	-33.1385
2.8278	-33.1382
2.85132	-33.1379
2.87484	-33.1377
2.89836	-33.1374
2.92188	-33.1372
2.9454	-33.1369
2.96892	-33.1367
2.99244	-33.1365
3.01596	-33.1363
3.03948	-33.1361
3.063	-33.1398
3.08652	-33.1472
3.11004	-33.1546
3.13356	-33.1617
3.15708	-33.1687
3.1806	-33.1755
3.20412	-33.1819
3.22764	-33.1881
#	Band
3.22764	-33.1354
3.20412	-33.1354
3.1806	-33.1354
3.15708	-33.1355
3.13356	-33.1355
3.11004	-33.1356
3.08652	-33.1358
3.063	-33.1359
3.03948	-33.1323
3.01596	-33.1247
2.99244	-33.1172
2.96892	-33.1098
2.9454	-33.1024
2.92188	-33.0952
2.89836	-33.0882
2.87484	-33.0814
2.85132	-33.0748
2.8278	-33.0686
2.80428	-33.0628
2.78076	-33.0573
2.75724	-33.0522
2.73372	-33.0476
2.7102	-33.0435
2.68668	-33.0398
2.66316	-33.0367
2.63964	-33.0341
2.61612	-33.0321
2.5926	-33.0307
2.56908	-33.0298
2.54556	-33.0295
2.54556	-33.0295
2.50483	-33.0293
2.46409	-33.0286
2.42335	-33.0275
2.38261	-33.0259
2.34187	-33.0239
2.30114	-33.0216
2.2604	-33.0188
2.21966	-33.0158
2.17892	-33.0124
2.13819	-33.0088
2.09745	-33.005
2.05671	-33.001
2.01597	-32.9968
1.97523	-32.9926
1.9345	-32.9884
1.89376	-32.9842
1.85302	-32.98
1.81228	-32.976
1.77155	-32.9721
1.73081	-32.9685
1.69007	-32.9651
1.64933	-32.962
1.60859	-32.9592
1.56786	-32.9568
1.52712	-32.9548
1.48638	-32.9533
1.44564	-32.9521
1.4049	-32.9514
1.36417	-32.9511
1.36417	-32.9511
1.31713	-32.9515
1.27009	-32.9524
1.22305	-32.9539
1.17601	-32.9561
1.12897	-32.9589
1.08193	-32.9624
1.03489	-32.9665
0.98784	-32.9712
0.9408	-32.9766
0.89376	-32.9826
0.84672	-32.9893
0.79968	-32.9967
0.75264	-33.0046
0.7056	-33.0132
0.65856	-33.0223
0.61152	-33.032
0.56448	-33.0423
0.51744	-33.053
0.4704	-33.0641
0.42336	-33.0757
0.37632	-33.0876
0.32928	-33.0997
0.28224	-33.1119
0.2352	-33.1239
0.18816	-33.1333
0.14112	-33.1354
0.09408	-33.1355
0.04704	-33.1354
0	-33.1354
#	Band
0	-24.8569
0.04704	-24.8572
0.09408	-24.8582
0.14112	-24.86
0.18816	-24.8626
0.2352	-24.8661
0.28224	-24.8705
0.32928	-24.8757
0.37632	-24.8818
0.42336	-24.8886
0.4704	-24.8962
0.51744	-24.9045
0.56448	-24.9136
0.61152	-24.9233
0.65856	-24.9334
0.7056	-24.9439
0.75264	-24.9549
0.79968	-24.9658
0.84672	-24.9767
0.89376	-24.9875
0.9408	-24.9979
0.98784	-25.0079
1.03489	-25.0171
1.08193	-25.0257
1.12897	-25.0331
1.17601	-25.0394
1.22305	-25.0444
1.27009	-25.0482
1.31713	-25.0505
1.36417	-25.0511
1.36417	-25.0511
1.4049	-25.0506
1.44564	-25.0489
1.48638	-25.0461
1.52712	-25.0422
1.56786	-25.0374
1.60859	-25.0318
1.64933	-25.0251
1.69007	-25.0178
1.73081	-25.0098
1.77155	-25.0015
1.81228	-24.9926
1.85302	-24.9835
1.89376	-24.9741
1.9345	-24.9648
1.97523	-24.9557
2.01597	-24.9464
2.05671	-24.9376
2.09745	-24.9292
2.13819	-24.9212
2.17892	-24.9137
2.21966	-24.9069
2.2604	-24.9006
2.30114	-24.8951
2.34187	-24.8903
2.38261	-24.8864
2.42335	-24.8834
2.46409	-24.8812
2.50483	-24.8798
2.54556	-24.8794
2.54556	-24.8794
2.56908	-24.8794
2.5926	-24.8792
2.61612	-24.8789
2.63964	-24.8784
2.66316	-24.8779
2.68668	-24.8772
2.7102	-24.8764
2.73372	-24.8756
2.75724	-24.8746
2.78076	-24.8736
2.80428	-24.8726
2.8278	-24.8715
2.85132	-24.8703
2.87484	-24.8691
2.89836	-24.8679
2.92188	-24.8667
2.9454	-24.8655
2.96892	-24.8644
2.99244	-24.8632
3.01596	-24.8621
3.03948	-24.8612
3.063	-24.8602
3.08652	-24.8594
3.11004	-24.8587
3.13356	-24.858
3.15708	-24.8575
3.1806	-24.8571
3.20412	-24.8569
3.22764	-24.8569
#	Band
3.22764	-24.8564
3.20412	-24.8564
3.1806	-24.8566
3.15708	-24.857
3.13356	-24.8575
3.11004	-24.8581
3.08652	-24.8588
3.063	-24.8597
3.03948	-24.8606
3.01596	-24.8616
2.99244	-24.8627
2.96892	-24.8638
2.9454	-24.865
2.92188	-24.8662
2.89836	-24.8673
2.87484	-24.8686
2.85132	-24.8697
2.8278	-24.8709
2.80428	-24.872
2.78076	-24.8731
2.75724	-24.8741
2.73372	-24.8751
2.7102	-24.8759
2.68668	-24.8767
2.66316	-24.8773
2.63964	-24.8778
2.61612	-24.8783
2.5926	-24.8787
2.56908	-24.8788
2.54556	-24.8788
2.54556	-24.8788
2.50483	-24.8793
2.46409	-24.8806
2.42335	-24.8828
2.38261	-24.8859
2.34187	-24.8897
2.30114	-24.8945
2.2604	-24.9
2.21966	-24.9064
2.17892	-24.9132
2.13819	-24.9206
2.09745	-24.9286
2.05671	-24.937
2.01597	-24.9459
1.97523	-24.9551
1.9345	-24.9643
1.89376	-24.9736
1.85302	-24.983
1.81228	-24.9921
1.77155	-25.0009
1.73081	-25.0092
1.69007	-25.0171
1.64933	-25.0243
1.60859	-25.0309
1.56786	-25.0365
1.52712	-25.0412
1.48638	-25.0451
1.44564	-25.0478
1.4049	-25.0495
1.36417	-25.0499
1.36417	-25.0499
1.31713	-25.0493
1.27009	-25.0471
1.22305	-25.0435
1.17601	-25.0385
1.12897	-25.0322
1.08193	-25.0248
1.03489	-25.0164
0.98784	-25.0072
0.9408	-24.9973
0.89376	-24.9868
0.84672	-24.9762
0.79968	-24.9653
0.75264	-24.9544
0.7056	-24.9434
0.65856	-24.9329
0.61152	-24.9228
0.56448	-24.9131
0.51744	-24.904
0.4704	-24.8956
0.42336	-24.8881
0.37632	-24.8813
0.32928	-24.8752
0.28224	-24.87
0.2352	-24.8656
0.18816	-24.862
0.14112	-24.8594
0.09408	-24.8577
0.04704	-24.8566
0	-24.8564
#	Band
0	-10.1698
0.04704	-10.187
0.09408	-10.2067
0.14112	-10.2282
0.18816	-10.2514
0.2352	-10.2762
0.28224	-10.31
0.32928	-10.3857
0.37632	-10.4746
0.42336	-10.5749
0.4704	-10.6846
0.51744	-10.8016
0.56448	-10.9237
0.61152	-11.049
0.65856	-11.1757
0.7056	-11.3019
0.75264	-11.4261
0.79968	-11.5469
0.84672	-11.6629
0.89376	-11.7728
0.9408	-11.8758
0.98784	-11.9706
1.03489	-12.0564
1.08193	-12.1324
1.12897	-12.198
1.17601	-12.2524
1.22305	-12.2953
1.27009	-12.3262
1.31713	-12.3448
1.36417	-12.3511
1.36417	-12.3511
1.4049	-12.3464
1.44564	-12.3324
1.48638	-12.3092
1.52712	-12.2768
1.56786	-12.2357
1.60859	-12.186
1.64933	-12.128
1.69007	-12.0623
1.73081	-11.9893
1.77155	-11.9095
1.81228	-11.8236
1.85302	-11.7324
1.89376	-11.6366
1.9345	-11.5372
1.97523	-11.4353
2.01597	-11.3321
2.05671	-11.2292
2.09745	-11.1284
2.13819	-11.0319
2.17892	-10.9421
2.21966	-10.8616
2.2604	-10.7926
2.30114	-10.7361
2.34187	-10.6918
2.38261	-10.6584
2.42335	-10.6342
2.46409	-10.6179
2.50483	-10.6085
2.54556	-10.6054
2.54556	-10.6054
2.56908	-10.6045
2.5926	-10.6019
2.61612	-10.5975
2.63964	-10.5913
2.66316	-10.5835
2.68668	-10.574
2.7102	-10.563
2.73372	-10.5504
2.75724	-10.5364
2.78076	-10.5211
2.80428	-10.5044
2.8278	-10.4867
2.85132	-10.4679
2.87484	-10.4482
2.89836	-10.4278
2.92188	-10.4068
2.9454	-10.3854
2.96892	-10.3637
2.99244	-10.3419
3.01596	-10.3202
3.03948	-10.2989
3.063	-10.2782
3.08652	-10.2583
3.11004	-10.2393
3.13356	-10.2217
3.15708	-10.2056
3.1806	-10.1913
3.20412	-10.1791
3.22764	-10.1698
#	Band
3.22764	-10.169
3.20412	-10.1611
3.1806	-10.1532
3.15708	-10.1456
3.13356	-10.1386
3.11004	-10.1319
3.08652	-10.1258
3.063	-10.1201
3.03948	-10.1149
3.01596	-10.1102
2.99244	-10.1059
2.96892	-10.1021
2.9454	-10.0987
2.92188	-10.0958
2.89836	-10.0932
2.87484	-10.0911
2.85132	-10.0893
2.8278	-10.0878
2.80428	-10.0867
2.78076	-10.0858
2.75724	-10.0851
2.73372	-10.0847
2.7102	-10.0844
2.68668	-10.0842
2.66316	-10.0841
2.63964	-10.084
2.61612	-10.084
2.5926	-10.084
2.56908	-10.0841
2.54556	-10.0841
2.54556	-10.0841
2.50483	-10.0919
2.46409	-10.1146
2.42335	-10.1503
2.38261	-10.1962
2.34187	-10.2485
2.30114	-10.3032
2.2604	-10.3566
2.21966	-10.4061
2.17892	-10.4508
2.13819	-10.491
2.09745	-10.5276
2.05671	-10.5618
2.01597	-10.5943
1.97523	-10.6256
1.9345	-10.656
1.89376	-10.6858
1.85302	-10.7148
1.81228	-10.743
1.77155	-10.7702
1.73081	-10.7962
1.69007	-10.8205
1.64933	-10.843
1.60859	-10.8633
1.56786	-10.881
1.52712	-10.896
1.48638	-10.9079
1.44564	-10.9166
1.4049	-10.9218
1.36417	-10.9236
1.36417	-10.9236
1.31713	-10.9212
1.27009	-10.9142
1.22305	-10.9027
1.17601	-10.8871
1.12897	-10.8675
1.08193	-10.8444
1.03489	-10.8184
0.98784	-10.7898
0.9408	-10.7592
0.89376	-10.7271
0.84672	-10.6938
0.79968	-10.6598
0.75264	-10.6253
0.7056	-10.5907
0.65856	-10.5561
0.61152	-10.5218
0.56448	-10.4879
0.51744	-10.4546
0.4704	-10.4221
0.42336	-10.3905
0.37632	-10.3599
0.32928	-10.3306
0.28224	-10.3027
0.2352	-10.249
0.18816	-10.2035
0.14112	-10.1736
0.09408	-10.1589
0.04704	-10.1581
0	-10.169
#	Band
0	-7.26506
0.04704	-7.27005
0.09408	-7.28202
0.14112	-7.29569
0.18816	-7.30685
0.2352	-7.31277
0.28224	-7.31122
0.32928	-7.30108
0.37632	-7.282
0.42336	-7.25422
0.4704	-7.21859
0.51744	-7.18152
0.56448	-7.14459
0.61152	-7.10652
0.65856	-7.06779
0.7056	-7.02884
0.75264	-6.99076
0.79968	-6.95738
0.84672	-6.9395
0.89376	-6.95107
0.9408	-6.98701
0.98784	-7.03388
1.03489	-7.08396
1.08193	-7.13305
1.12897	-7.1784
1.17601	-7.21798
1.22305	-7.25027
1.27009	-7.27413
1.31713	-7.28876
1.36417	-7.29367
1.36417	-7.29367
1.4049	-7.28998
1.44564	-7.27897
1.48638	-7.26091
1.52712	-7.23626
1.56786	-7.20566
1.60859	-7.16999
1.64933	-7.13034
1.69007	-7.0882
1.73081	-7.04545
1.77155	-7.00486
1.81228	-6.97097
1.85302	-6.95161
1.89376	-6.95269
1.9345	-6.97412
1.97523	-7.01053
2.01597	-7.05127
2.05671	-7.09491
2.09745	-7.14197
2.13819	-7.1933
2.17892	-7.2489
2.21966	-7.30736
2.2604	-7.36652
2.30114	-7.42429
2.34187	-7.47872
2.38261	-7.52783
2.42335	-7.56944
2.46409	-7.60131
2.50483	-7.62139
2.54556	-7.62825
2.54556	-7.62825
2.56908	-7.62731
2.5926	-7.62449
2.61612	-7.61982
2.63964	-7.61335
2.66316	-7.60515
2.68668	-7.5953
2.7102	-7.5839
2.73372	-7.57106
2.75724	-7.55692
2.78076	-7.54161
2.80428	-7.52529
2.8278	-7.50811
2.85132	-7.49024
2.87484	-7.47184
2.89836	-7.45309
2.92188	-7.43415
2.9454	-7.41519
2.96892	-7.39639
2.99244	-7.37793
3.01596	-7.36
3.03948	-7.3428
3.063	-7.32656
3.08652	-7.31156
3.11004	-7.29813
3.13356	-7.28677
3.15708	-7.27757
3.1806	-7.27069
3.20412	-7.26645
3.22764	-7.26506
#	Band
3.22764	-7.26441
3.20412	-7.26577
3.1806	-7.26992
3.15708	-7.27682
3.13356	-7.28618
3.11004	-7.29736
3.08652	-7.30961
3.063	-7.32266
3.03948	-7.33617
3.01596	-7.34982
2.99244	-7.36337
2.96892	-7.37661
2.9454	-7.38938
2.92188	-7.40155
2.89836	-7.41303
2.87484	-7.42375
2.85132	-7.43367
2.8278	-7.44277
2.80428	-7.45102
2.78076	-7.45844
2.75724	-7.46504
2.73372	-7.47083
2.7102	-7.47585
2.68668	-7.48012
2.66316	-7.48366
2.63964	-7.48652
2.61612	-7.48871
2.5926	-7.49026
2.56908	-7.49118
2.54556	-7.49149
2.54556	-7.49149
2.50483	-7.4865
2.46409	-7.47169
2.42335	-7.44752
2.38261	-7.41484
2.34187	-7.37496
2.30114	-7.32963
2.2604	-7.28084
2.21966	-7.23043
2.17892	-7.17976
2.13819	-7.12987
2.09745	-7.0824
2.05671	-7.04026
2.01597	-7.00629
1.97523	-6.9811
1.9345	-6.9625
1.89376	-6.94245
1.85302	-6.92351
1.81228	-6.90638
1.77155	-6.88656
1.73081	-6.86344
1.69007	-6.83712
1.64933	-6.80803
1.60859	-6.77687
1.56786	-6.74461
1.52712	-6.71266
1.48638	-6.68287
1.44564	-6.65779
1.4049	-6.6406
1.36417	-6.63441
1.36417	-6.63441
1.31713	-6.64258
1.27009	-6.66475
1.22305	-6.69606
1.17601	-6.73194
1.12897	-6.76901
1.08193	-6.80494
1.03489	-6.83815
0.98784	-6.86767
0.9408	-6.89312
0.89376	-6.9148
0.84672	-6.93379
0.79968	-6.95236
0.75264	-6.97396
0.7056	-7.00228
0.65856	-7.03926
0.61152	-7.08328
0.56448	-7.13039
0.51744	-7.17653
0.4704	-7.21635
0.42336	-7.24786
0.37632	-7.27437
0.32928	-7.29432
0.28224	-7.30645
0.2352	-7.31019
0.18816	-7.30588
0.14112	-7.29498
0.09408	-7.2811
0.04704	-7.26923
0	-7.26441
#	Band
0	-6.89529
0.04704	-6.88759
0.09408	-6.86526
0.14112	-6.83243
0.18816	-6.79307
0.2352	-6.75009
0.28224	-6.70556
0.32928	-6.66113
0.37632	-6.65819
0.42336	-6.67317
0.4704	-6.68542
0.51744	-6.69469
0.56448	-6.70595
0.61152	-6.71311
0.65856	-6.71724
0.7056	-6.73042
0.75264	-6.74866
0.79968	-6.7685
0.84672	-6.77804
0.89376	-6.76155
0.9408	-6.72219
0.98784	-6.67163
1.03489	-6.61641
1.08193	-6.56012
1.12897	-6.50558
1.17601	-6.45549
1.22305	-6.41261
1.27009	-6.37981
1.31713	-6.37087
1.36417	-6.37083
1.36417	-6.37083
1.4049	-6.37044
1.44564	-6.3734
1.48638	-6.39847
1.52712	-6.43193
1.56786	-6.47207
1.60859	-6.51717
1.64933	-6.56552
1.69007	-6.61544
1.73081	-6.66515
1.77155	-6.71248
1.81228	-6.75386
1.85302	-6.78253
1.89376	-6.79066
1.9345	-6.78266
1.97523	-6.77098
2.01597	-6.76269
2.05671	-6.75856
2.09745	-6.75536
2.13819	-6.75038
2.17892	-6.74413
2.21966	-6.73901
2.2604	-6.73569
2.30114	-6.7325
2.34187	-6.72817
2.38261	-6.7227
2.42335	-6.71682
2.46409	-6.71157
2.50483	-6.70794
2.54556	-6.70664
2.54556	-6.70664
2.56908	-6.70628
2.5926	-6.70521
2.61612	-6.70343
2.63964	-6.70097
2.66316	-6.69785
2.68668	-6.69412
2.7102	-6.68985
2.73372	-6.68513
2.75724	-6.68009
2.78076	-6.67497
2.80428	-6.67021
2.8278	-6.66676
2.85132	-6.6667
2.87484	-6.67301
2.89836	-6.68595
2.92188	-6.70282
2.9454	-6.72154
2.96892	-6.7411
2.99244	-6.76097
3.01596	-6.78079
3.03948	-6.80027
3.063	-6.81907
3.08652	-6.83683
3.11004	-6.85314
3.13356	-6.8675
3.15708	-6.87937
3.1806	-6.88822
3.20412	-6.8936
3.22764	-6.89529
#	Band
3.22764	-6.89474
3.20412	-6.89229
3.1806	-6.88534
3.15708	-6.87437
3.13356	-6.8599
3.11004	-6.84254
3.08652	-6.82295
3.063	-6.80173
3.03948	-6.77941
3.01596	-6.75647
2.99244	-6.73333
2.96892	-6.71037
2.9454	-6.68792
2.92188	-6.66633
2.89836	-6.64597
2.87484	-6.62743
2.85132	-6.61312
2.8278	-6.60202
2.80428	-6.59814
2.78076	-6.59842
2.75724	-6.6001
2.73372	-6.60217
2.7102	-6.60425
2.68668	-6.60618
2.66316	-6.60788
2.63964	-6.60931
2.61612	-6.61043
2.5926	-6.61125
2.56908	-6.61174
2.54556	-6.6119
2.54556	-6.6119
2.50483	-6.61384
2.46409	-6.61953
2.42335	-6.62864
2.38261	-6.64056
2.34187	-6.65449
2.30114	-6.66924
2.2604	-6.68304
2.21966	-6.6933
2.17892	-6.69731
2.13819	-6.69504
2.09745	-6.68809
2.05671	-6.67593
2.01597	-6.65527
1.97523	-6.62369
1.9345	-6.58301
1.89376	-6.53769
1.85302	-6.49205
1.81228	-6.44933
1.77155	-6.41182
1.73081	-6.38104
1.69007	-6.37319
1.64933	-6.37181
1.60859	-6.37092
1.56786	-6.37041
1.52712	-6.37016
1.48638	-6.3701
1.44564	-6.37003
1.4049	-6.36512
1.36417	-6.36786
1.36417	-6.36786
1.31713	-6.36382
1.27009	-6.37015
1.22305	-6.37031
1.17601	-6.37057
1.12897	-6.37142
1.08193	-6.37944
1.03489	-6.40052
0.98784	-6.43088
0.9408	-6.46999
0.89376	-6.51596
0.84672	-6.56575
0.79968	-6.61515
0.75264	-6.65884
0.7056	-6.69133
0.65856	-6.70925
0.61152	-6.70846
0.56448	-6.70177
0.51744	-6.69126
0.4704	-6.67197
0.42336	-6.65036
0.37632	-6.6302
0.32928	-6.65371
0.28224	-6.69841
0.2352	-6.74499
0.18816	-6.78976
0.14112	-6.83025
0.09408	-6.86358
0.04704	-6.88628
0	-6.89474
#	Band
0	-6.55372
0.04704	-6.55587
0.09408	-6.56218
0.14112	-6.57251
0.18816	-6.58638
0.2352	-6.60297
0.28224	-6.62106
0.32928	-6.6377
0.37632	-6.61342
0.42336	-6.5737
0.4704	-6.53416
0.51744	-6.50029
0.56448	-6.47688
0.61152	-6.45913
0.65856	-6.44562
0.7056	-6.43454
0.75264	-6.42434
0.79968	-6.41426
0.84672	-6.40438
0.89376	-6.39521
0.9408	-6.38729
0.98784	-6.38096
1.03489	-6.37632
1.08193	-6.37322
1.12897	-6.36656
1.17601	-6.35963
1.22305	-6.35631
1.27009	-6.35517
1.31713	-6.35819
1.36417	-6.35416
1.36417	-6.35416
1.4049	-6.35767
1.44564	-6.35714
1.48638	-6.35438
1.52712	-6.35513
1.56786	-6.35624
1.60859	-6.35774
1.64933	-6.35971
1.69007	-6.36226
1.73081	-6.37504
1.77155	-6.37768
1.81228	-6.38098
1.85302	-6.38502
1.89376	-6.38979
1.9345	-6.39528
1.97523	-6.40143
2.01597	-6.40815
2.05671	-6.41536
2.09745	-6.42292
2.13819	-6.4307
2.17892	-6.43851
2.21966	-6.44616
2.2604	-6.45342
2.30114	-6.46013
2.34187	-6.46612
2.38261	-6.47123
2.42335	-6.47535
2.46409	-6.47836
2.50483	-6.4802
2.54556	-6.48081
2.54556	-6.48081
2.56908	-6.48149
2.5926	-6.48355
2.61612	-6.48708
2.63964	-6.49288
2.66316	-6.50188
2.68668	-6.51288
2.7102	-6.52545
2.73372	-6.53937
2.75724	-6.55434
2.78076	-6.57003
2.80428	-6.58586
2.8278	-6.60051
2.85132	-6.61151
2.87484	-6.61864
2.89836	-6.61817
2.92188	-6.61397
2.9454	-6.60811
2.96892	-6.60157
2.99244	-6.59483
3.01596	-6.58817
3.03948	-6.58178
3.063	-6.57581
3.08652	-6.57037
3.11004	-6.56556
3.13356	-6.56148
3.15708	-6.55818
3.1806	-6.55576
3.20412	-6.55425
3.22764	-6.55372
#	Band
3.22764	-6.52387
3.20412	-6.52427
3.1806	-6.52536
3.15708	-6.52711
3.13356	-6.52943
3.11004	-6.53227
3.08652	-6.53556
3.063	-6.53921
3.03948	-6.54316
3.01596	-6.54732
2.99244	-6.55161
2.96892	-6.55593
2.9454	-6.56019
2.92188	-6.56423
2.89836	-6.56785
2.87484	-6.57057
2.85132	-6.57131
2.8278	-6.56773
2.80428	-6.55866
2.78076	-6.54689
2.75724	-6.53491
2.73372	-6.52372
2.7102	-6.51365
2.68668	-6.50484
2.66316	-6.49734
2.63964	-6.49093
2.61612	-6.48461
2.5926	-6.47936
2.56908	-6.47612
2.54556	-6.47503
2.54556	-6.47503
2.50483	-6.47446
2.46409	-6.47277
2.42335	-6.47
2.38261	-6.46621
2.34187	-6.46148
2.30114	-6.45592
2.2604	-6.44965
2.21966	-6.44281
2.17892	-6.43553
2.13819	-6.42794
2.09745	-6.42018
2.05671	-6.41241
2.01597	-6.40478
1.97523	-6.39745
1.9345	-6.39055
1.89376	-6.3842
1.85302	-6.37847
1.81228	-6.37339
1.77155	-6.36899
1.73081	-6.36525
1.69007	-6.35758
1.64933	-6.34218
1.60859	-6.33436
1.56786	-6.33345
1.52712	-6.33824
1.48638	-6.34688
1.44564	-6.35355
1.4049	-6.35307
1.36417	-6.35118
1.36417	-6.35118
1.31713	-6.35426
1.27009	-6.35306
1.22305	-6.34152
1.17601	-6.33177
1.12897	-6.32578
1.08193	-6.32341
1.03489	-6.32362
0.98784	-6.32561
0.9408	-6.32927
0.89376	-6.33493
0.84672	-6.34306
0.79968	-6.35413
0.75264	-6.36854
0.7056	-6.38658
0.65856	-6.4085
0.61152	-6.43434
0.56448	-6.46404
0.51744	-6.49742
0.4704	-6.52994
0.42336	-6.5656
0.37632	-6.60614
0.32928	-6.6043
0.28224	-6.58415
0.2352	-6.56606
0.18816	-6.55085
0.14112	-6.53892
[truncated: 1,823 more rows]

## Sheet: Supplymentary Fig.17b
Supplymentary Fig.17b DOS of Ti3C2F2
#Energy	TDOS-UP	TDOS-DOWN	BiS-DW	BiS-UP	MX-DW	MX-UP	Bi-DW	Bi-UP	C-DW	C-UP	F-DW	F-UP	S-DW	S-UP	Ti-DW	Ti-UP	Bi	S	Ti	C	F
-4.85524	7.48	-7.482	-2.17865	2.17781	-1.67148	1.6713	-0.85486	0.8544	-0.64136	0.64124	-0.15251	0.15263	-1.32379	1.32341	-0.87761	0.87743	1.70926	2.6472	1.75504	1.2826	0.30514
-4.62624	25.26	-25.29	-3.55227	3.5407	-11.4817	11.4804	-1.28321	1.27894	-3.74558	3.74517	-2.96601	2.96561	-2.26906	2.26176	-4.77006	4.7696	2.56215	4.53082	9.53966	7.49075	5.93162
-4.39724	11.22	-11.26	-5.22857	5.21129	-0.07521	0.07499	-1.92434	1.91792	-0.01919	0.01914	-0.02998	0.02989	-3.30423	3.29337	-0.02604	0.02596	3.84226	6.5976	0.052	0.03833	0.05987
-4.16824	47.78	-47.81	-5.43108	5.41587	-21.3664	21.3652	-1.96306	1.95724	-8.8538	8.85343	-1.78575	1.78561	-3.46802	3.45863	-10.7268	10.7262	3.9203	6.92665	21.453	17.7072	3.57136
-3.94024	31.78	-31.8	-6.97128	6.97978	-10.9057	10.8818	-2.54515	2.54813	-4.13959	4.13048	-0.8758	0.87331	-4.42613	4.43165	-5.89034	5.87802	5.09328	8.85778	11.7684	8.27007	1.74911
-3.71124	31.66	-31.69	-6.78926	6.78057	-11.6183	11.607	-2.39389	2.3906	-4.31123	4.30696	-0.49574	0.49477	-4.39537	4.38997	-6.81138	6.80524	4.78449	8.78534	13.6166	8.61819	0.99051
-3.48224	44.48	-44.5	-8.04976	8.05107	-18.6308	18.6138	-2.81906	2.81937	-6.7597	6.75344	-1.222	1.22083	-5.2307	5.2317	-10.6491	10.6395	5.63843	10.4624	21.2886	13.5131	2.44283
-3.25324	46.91	-46.96	-8.40593	8.38625	-21.1936	21.1909	-2.87324	2.86635	-8.07269	8.07168	-0.99377	0.99367	-5.53269	5.5199	-12.1271	12.1255	5.73959	11.0526	24.2526	16.1444	1.98744
-3.02424	66.52	-66.54	-8.5443	8.53545	-34.1084	34.1057	-2.84456	2.84129	-12.7518	12.7509	-2.10824	2.10801	-5.69974	5.69416	-19.2484	19.2468	5.68585	11.3939	38.4952	25.5027	4.21625
-2.79524	35.32	-35.36	-8.51788	8.49986	-13.0379	13.0335	-2.75904	2.75285	-4.54458	4.54308	-0.75461	0.75425	-5.75884	5.74701	-7.7387	7.73612	5.51189	11.5059	15.4748	9.08766	1.50886
-2.56724	29.88	-29.92	-7.93005	7.90725	-10.3141	10.313	-2.47966	2.47213	-3.55137	3.55097	-0.78235	0.7822	-5.45039	5.43512	-5.98037	5.97983	4.95179	10.8855	11.9602	7.10234	1.56455
-2.33824	22.31	-22.39	-10.0808	10.039	-2.64239	2.64164	-2.99049	2.9774	-0.98715	0.9869	-0.21913	0.21897	-7.09027	7.06158	-1.43611	1.43577	5.96789	14.1518	2.87188	1.97405	0.4381
-2.10924	16.37	-16.39	-8.10182	8.09136	-1.19974	1.19984	-2.26133	2.25828	-0.42088	0.42092	-0.13454	0.13453	-5.84049	5.83308	-0.64432	0.64439	4.51961	11.6736	1.28871	0.8418	0.26907
-1.88024	13.03	-13.05	-5.97723	5.96485	-1.54766	1.54734	-1.34576	1.34271	-0.25098	0.25097	-0.08765	0.08761	-4.63147	4.62214	-1.20903	1.20876	2.68847	9.25361	2.41779	0.50195	0.17526
-1.65124	17.14	-17.16	-7.7232	7.71374	-2.11548	2.11519	-1.2964	1.29443	-0.14854	0.14851	-0.1203	0.12027	-6.4268	6.41931	-1.84664	1.84641	2.59083	12.8461	3.69305	0.29705	0.24057
-1.42224	19.37	-19.39	-9.0211	9.011	-2.14018	2.14007	-1.41871	1.41717	-0.27696	0.27695	-0.14079	0.14077	-7.60239	7.59383	-1.72243	1.72235	2.83588	15.1962	3.44478	0.55391	0.28156
-1.19324	26.31	-26.33	-12.3051	12.2965	-3.06811	3.06695	-1.82902	1.82785	-0.48916	0.48909	-0.21266	0.2126	-10.4761	10.4687	-2.36629	2.36526	3.65687	20.9448	4.73155	0.97825	0.42526
-0.96524	21.54	-21.56	-9.01719	9.0102	-4.15735	4.15615	-1.31319	1.31205	-0.243	0.2429	-0.21095	0.21087	-7.704	7.69815	-3.7034	3.70238	2.62524	15.4022	7.40578	0.4859	0.42182
-0.73624	14.28	-14.29	-4.83246	4.82804	-4.42771	4.42732	-0.71158	0.71087	-0.32098	0.32095	-0.25583	0.25581	-4.12088	4.11717	-3.8509	3.85056	1.42245	8.23805	7.70146	0.64193	0.51164
-0.50724	12.39	-12.39	-6.32456	6.32589	-0.78181	0.77964	-0.71909	0.71909	-0.03281	0.03272	-0.0418	0.04171	-5.60547	5.6068	-0.7072	0.70521	1.43818	11.2123	1.41241	0.06553	0.08351
-0.27824	17.04	-17.04	-4.78295	4.7827	-6.58908	6.58866	-0.43168	0.4314	-0.31876	0.31875	-0.29299	0.29298	-4.35127	4.3513	-5.97733	5.97693	0.86308	8.70257	11.9543	0.63751	0.58597
-0.04924	2.292	-2.292	-0.00197	0.00196	-1.84249	1.84214	-0.00061	0.0006	-0.0917	0.09169	-0.10133	0.10132	-0.00136	0.00136	-1.64946	1.64913	0.00121	0.00272	3.29859	0.18339	0.20265
0.17976	3.497	-3.502	-0.00395	0.00365	-2.87662	2.87298	-0.00211	0.0019	-0.10756	0.10741	-0.11327	0.11308	-0.00184	0.00175	-2.65579	2.65249	0.00401	0.00359	5.30828	0.21497	0.22635
0.40876	16.88	-16.9	-1.36502	1.43811	-11.85	11.7233	-0.94743	1.00183	-0.56593	0.55881	-0.63916	0.6324	-0.41759	0.43628	-10.6449	10.532	1.94926	0.85387	21.1769	1.12474	1.27156
0.63676	8.773	-8.774	-0.01667	0.01678	-7.3658	7.36523	-0.0088	0.00887	-0.31103	0.31102	-0.33314	0.33313	-0.00787	0.00791	-6.72163	6.72108	0.01767	0.01578	13.4427	0.62205	0.66627
0.86576	46.14	-46.14	-0.062	0.06187	-38.8161	38.8112	-0.03547	0.03538	-2.6189	2.61861	-1.32405	1.32396	-0.02653	0.02649	-34.8732	34.8686	0.07085	0.05302	69.7418	5.23751	2.64801
1.09476	36.59	-35.26	-2.91895	3.0003	-25.8072	26.8344	-1.93859	1.99425	-0.72362	0.74617	-1.40734	1.46919	-0.98036	1.00605	-23.6762	24.6191	3.93284	1.98641	48.2953	1.46979	2.87653
1.32376	34.15	-34.17	-2.82286	2.83315	-25.4804	25.4441	-1.87289	1.8797	-0.46209	0.46142	-1.18068	1.17897	-0.94997	0.95345	-23.8376	23.8037	3.75259	1.90342	47.6413	0.92351	2.35965
1.55276	33.64	-33.65	-3.87567	3.87632	-23.6997	23.682	-2.54658	2.54693	-0.29907	0.2988	-0.98895	0.98827	-1.32909	1.32939	-22.4117	22.395	5.09351	2.65848	44.8067	0.59787	1.97722
1.78176	42.46	-41.06	-6.14788	6.47039	-26.6294	27.3327	-3.9764	4.18174	-0.46981	0.4798	-0.63135	0.66331	-2.17148	2.28865	-25.5282	26.1896	8.15814	4.46013	51.7178	0.94961	1.29466
2.00976	43.25	-43.32	-5.84244	5.82373	-29.3644	29.3353	-3.68112	3.66984	-0.50188	0.50158	-0.62572	0.62494	-2.16132	2.15389	-28.2368	28.2088	7.35096	4.31521	56.4455	1.00346	1.25066
2.23876	41.37	-40.67	-6.99138	7.33736	-24.5698	24.6314	-4.34945	4.56788	-0.6178	0.61949	-0.48103	0.48284	-2.64193	2.76948	-23.4709	23.5291	8.91733	5.41141	47	1.23729	0.96387
2.46776	45.22	-45.26	-6.45041	6.43413	-30.1036	30.0924	-3.98986	3.97988	-0.87889	0.87842	-0.65534	0.65501	-2.46055	2.45425	-28.5694	28.559	7.96974	4.9148	57.1283	1.75731	1.31035
2.69676	30.88	-30.95	-8.57711	8.54889	-13.7488	13.7353	-5.25953	5.24225	-0.43301	0.43224	-0.32347	0.32298	-3.31758	3.30664	-12.9924	12.98	10.5018	6.62422	25.9724	0.86525	0.64645
2.92576	45.34	-45.38	-8.39394	8.38078	-27.5823	27.5674	-5.17545	5.16756	-1.24103	1.23983	-0.503	0.50253	-3.21849	3.21322	-25.8383	25.825	10.343	6.43171	51.6633	2.48086	1.00553
3.15476	34.39	-34.43	-6.28722	6.27632	-20.23	20.2114	-3.77266	3.7665	-2.24528	2.24314	-0.48535	0.48492	-2.51456	2.50982	-17.4994	17.4833	7.53916	5.02438	34.9827	4.48842	0.97027
3.38376	30.45	-30.49	-8.19308	8.17752	-14.3012	14.2836	-4.83597	4.82708	-1.35649	1.35467	-0.4026	0.40199	-3.35711	3.35044	-12.5421	12.5269	9.66305	6.70755	25.0691	2.71116	0.80459
3.61176	34.16	-34.23	-7.94171	7.91436	-17.507	17.4861	-4.64899	4.63337	-2.27302	2.27079	-0.92945	0.92818	-3.29272	3.28099	-14.3046	14.2872	9.28236	6.57371	28.5917	4.54381	1.85763
3.84076	21.76	-21.87	-5.66825	5.53761	-10.3442	10.4481	-3.22131	3.14312	-1.52804	1.53973	-0.52456	0.53196	-2.44694	2.39449	-8.29155	8.37636	6.36443	4.84143	16.6679	3.06777	1.05652
4.06976	23.49	-25.29	-7.96706	6.29716	-9.90574	10.7466	-4.53941	3.58925	-1.69609	1.82371	-0.44371	0.47677	-3.42765	2.70791	-7.76594	8.44613	8.12866	6.13556	16.2121	3.5198	0.92048
4.29876	23.17	-26.25	-4.02232	2.221	-14.378	14.312	-2.21328	1.24323	-2.84335	2.81237	-0.59183	0.57742	-1.80904	0.97777	-10.9428	10.9222	3.45651	2.78681	21.865	5.65572	1.16925
4.52776	6.643	-3.126	-0.72615	0.16984	-1.3199	4.79374	-0.40214	0.09514	-0.23882	0.97292	-0.04488	0.16715	-0.32401	0.0747	-1.0362	3.65367	0.49728	0.39871	4.68987	1.21174	0.21203

## Sheet: Supplymentary Fig.17c
Supplymentary Fig.17c Electronic band gap structure of Ti3C2O2
Z (Å)	Potential (eV)
0	-57.6541
0.04704	-57.6542
0.09408	-57.6545
0.14112	-57.655
0.18816	-57.6559
0.2352	-57.6569
0.28224	-57.6583
0.32928	-57.6599
0.37632	-57.6618
0.42336	-57.6639
0.4704	-57.6663
0.51744	-57.6688
0.56448	-57.6716
0.61152	-57.6746
0.65856	-57.6776
0.7056	-57.6807
0.75264	-57.6839
0.79968	-57.6871
0.84672	-57.6902
0.89376	-57.6932
0.9408	-57.6962
0.98784	-57.6989
1.03489	-57.7014
1.08193	-57.7037
1.12897	-57.7057
1.17601	-57.7073
1.22305	-57.7087
1.27009	-57.7096
1.31713	-57.7102
1.36417	-57.7104
1.36417	-57.7104
1.4049	-57.7103
1.44564	-57.7098
1.48638	-57.7091
1.52712	-57.7081
1.56786	-57.7068
1.60859	-57.7053
1.64933	-57.7036
1.69007	-57.7016
1.73081	-57.6994
1.77155	-57.6971
1.81228	-57.6947
1.85302	-57.6921
1.89376	-57.6895
1.9345	-57.6868
1.97523	-57.6841
2.01597	-57.6814
2.05671	-57.6787
2.09745	-57.6761
2.13819	-57.6737
2.17892	-57.6713
2.21966	-57.6692
2.2604	-57.6672
2.30114	-57.6654
2.34187	-57.6639
2.38261	-57.6626
2.42335	-57.6616
2.46409	-57.6609
2.50483	-57.6604
2.54556	-57.6603
2.54556	-57.6603
2.56908	-57.6603
2.5926	-57.6602
2.61612	-57.6602
2.63964	-57.66
2.66316	-57.6599
2.68668	-57.6597
2.7102	-57.6595
2.73372	-57.6593
2.75724	-57.6591
2.78076	-57.6588
2.80428	-57.6585
2.8278	-57.6582
2.85132	-57.6579
2.87484	-57.6576
2.89836	-57.6572
2.92188	-57.6569
2.9454	-57.6566
2.96892	-57.6562
2.99244	-57.6559
3.01596	-57.6556
3.03948	-57.6553
3.063	-57.6551
3.08652	-57.6548
3.11004	-57.6546
3.13356	-57.6544
3.15708	-57.6543
3.1806	-57.6542
3.20412	-57.6541
3.22764	-57.6541
#	Band
3.22764	-57.6529
3.20412	-57.6529
3.1806	-57.653
3.15708	-57.6531
3.13356	-57.6532
3.11004	-57.6534
3.08652	-57.6536
3.063	-57.6539
3.03948	-57.6542
3.01596	-57.6544
2.99244	-57.6548
2.96892	-57.6551
2.9454	-57.6554
2.92188	-57.6557
2.89836	-57.6561
2.87484	-57.6564
2.85132	-57.6567
2.8278	-57.657
2.80428	-57.6573
2.78076	-57.6576
2.75724	-57.6579
2.73372	-57.6581
2.7102	-57.6584
2.68668	-57.6586
2.66316	-57.6587
2.63964	-57.6589
2.61612	-57.659
2.5926	-57.6591
2.56908	-57.6591
2.54556	-57.6591
2.54556	-57.6591
2.50483	-57.6593
2.46409	-57.6597
2.42335	-57.6604
2.38261	-57.6615
2.34187	-57.6627
2.30114	-57.6643
2.2604	-57.666
2.21966	-57.668
2.17892	-57.6701
2.13819	-57.6725
2.09745	-57.6749
2.05671	-57.6775
2.01597	-57.6801
1.97523	-57.6829
1.9345	-57.6855
1.89376	-57.6882
1.85302	-57.6909
1.81228	-57.6934
1.77155	-57.6959
1.73081	-57.6982
1.69007	-57.7003
1.64933	-57.7023
1.60859	-57.704
1.56786	-57.7055
1.52712	-57.7068
1.48638	-57.7078
1.44564	-57.7085
1.4049	-57.709
1.36417	-57.7091
1.36417	-57.7091
1.31713	-57.7089
1.27009	-57.7083
1.22305	-57.7074
1.17601	-57.706
1.12897	-57.7044
1.08193	-57.7024
1.03489	-57.7002
0.98784	-57.6977
0.9408	-57.6949
0.89376	-57.692
0.84672	-57.689
0.79968	-57.6859
0.75264	-57.6827
0.7056	-57.6795
0.65856	-57.6764
0.61152	-57.6733
0.56448	-57.6704
0.51744	-57.6677
0.4704	-57.6651
0.42336	-57.6627
0.37632	-57.6606
0.32928	-57.6587
0.28224	-57.6571
0.2352	-57.6557
0.18816	-57.6547
0.14112	-57.6539
0.09408	-57.6533
0.04704	-57.653
0	-57.6529
#	Band
0	-56.7876
0.04704	-56.7876
0.09408	-56.788
0.14112	-56.7885
0.18816	-56.7892
0.2352	-56.7902
0.28224	-56.7915
0.32928	-56.793
0.37632	-56.7947
0.42336	-56.7967
0.4704	-56.7989
0.51744	-56.8013
0.56448	-56.8038
0.61152	-56.8065
0.65856	-56.8093
0.7056	-56.8122
0.75264	-56.8152
0.79968	-56.8181
0.84672	-56.821
0.89376	-56.8238
0.9408	-56.8265
0.98784	-56.8291
1.03489	-56.8314
1.08193	-56.8335
1.12897	-56.8353
1.17601	-56.8369
1.22305	-56.8381
1.27009	-56.839
1.31713	-56.8395
1.36417	-56.8397
1.36417	-56.8397
1.4049	-56.8396
1.44564	-56.8391
1.48638	-56.8385
1.52712	-56.8376
1.56786	-56.8364
1.60859	-56.835
1.64933	-56.8334
1.69007	-56.8316
1.73081	-56.8296
1.77155	-56.8274
1.81228	-56.8252
1.85302	-56.8228
1.89376	-56.8203
1.9345	-56.8178
1.97523	-56.8153
2.01597	-56.8128
2.05671	-56.8104
2.09745	-56.808
2.13819	-56.8057
2.17892	-56.8036
2.21966	-56.8016
2.2604	-56.7997
2.30114	-56.7981
2.34187	-56.7967
2.38261	-56.7955
2.42335	-56.7946
2.46409	-56.7939
2.50483	-56.7935
2.54556	-56.7933
2.54556	-56.7933
2.56908	-56.7933
2.5926	-56.7933
2.61612	-56.7932
2.63964	-56.7931
2.66316	-56.793
2.68668	-56.7928
2.7102	-56.7926
2.73372	-56.7924
2.75724	-56.7922
2.78076	-56.7919
2.80428	-56.7917
2.8278	-56.7914
2.85132	-56.7911
2.87484	-56.7908
2.89836	-56.7905
2.92188	-56.7902
2.9454	-56.7899
2.96892	-56.7896
2.99244	-56.7893
3.01596	-56.789
3.03948	-56.7887
3.063	-56.7885
3.08652	-56.7883
3.11004	-56.7881
3.13356	-56.7879
3.15708	-56.7878
3.1806	-56.7876
3.20412	-56.7876
3.22764	-56.7876
#	Band
3.22764	-34.1098
3.20412	-34.1105
3.1806	-34.1122
3.15708	-34.1151
3.13356	-34.1187
3.11004	-34.123
3.08652	-34.1277
3.063	-34.1327
3.03948	-34.1379
3.01596	-34.1431
2.99244	-34.1484
2.96892	-34.1535
2.9454	-34.1586
2.92188	-34.1635
2.89836	-34.1682
2.87484	-34.1728
2.85132	-34.177
2.8278	-34.1811
2.80428	-34.1848
2.78076	-34.1883
2.75724	-34.1915
2.73372	-34.1944
2.7102	-34.197
2.68668	-34.1992
2.66316	-34.2012
2.63964	-34.2027
2.61612	-34.204
2.5926	-34.2049
2.56908	-34.2054
2.54556	-34.2056
2.54556	-34.2056
2.50483	-34.2044
2.46409	-34.2008
2.42335	-34.1949
2.38261	-34.1867
2.34187	-34.1763
2.30114	-34.1638
2.2604	-34.1494
2.21966	-34.1332
2.17892	-34.1154
2.13819	-34.0962
2.09745	-34.0758
2.05671	-34.0546
2.01597	-34.0328
1.97523	-34.011
1.9345	-33.9901
1.89376	-33.9722
1.85302	-33.9622
1.81228	-33.9625
1.77155	-33.9659
1.73081	-33.9699
1.69007	-33.974
1.64933	-33.9779
1.60859	-33.9814
1.56786	-33.9845
1.52712	-33.9871
1.48638	-33.9892
1.44564	-33.9907
1.4049	-33.9916
1.36417	-33.9919
1.36417	-33.9919
1.31713	-33.9915
1.27009	-33.9903
1.22305	-33.9883
1.17601	-33.9856
1.12897	-33.9822
1.08193	-33.9782
1.03489	-33.9737
0.98784	-33.9689
0.9408	-33.9641
0.89376	-33.9606
0.84672	-33.9631
0.79968	-33.9783
0.75264	-33.9987
0.7056	-34.0202
0.65856	-34.041
0.61152	-34.0605
0.56448	-34.078
0.51744	-34.0934
0.4704	-34.1062
0.42336	-34.1165
0.37632	-34.124
0.32928	-34.1287
0.28224	-34.1306
0.2352	-34.13
0.18816	-34.1271
0.14112	-34.1224
0.09408	-34.1169
0.04704	-34.112
0	-34.1098
#	Band
0	-34.1031
0.04704	-34.1054
0.09408	-34.1105
0.14112	-34.1162
0.18816	-34.121
0.2352	-34.124
0.28224	-34.1248
0.32928	-34.1229
0.37632	-34.1184
0.42336	-34.1111
0.4704	-34.1011
0.51744	-34.0885
0.56448	-34.0736
0.61152	-34.0566
0.65856	-34.0378
0.7056	-34.0178
0.75264	-33.9973
0.79968	-33.9772
0.84672	-33.9618
0.89376	-33.9535
0.9408	-33.9516
0.98784	-33.9527
1.03489	-33.9548
1.08193	-33.9572
1.12897	-33.9595
1.17601	-33.9616
1.22305	-33.9633
1.27009	-33.9646
1.31713	-33.9653
1.36417	-33.9656
1.36417	-33.9656
1.4049	-33.9654
1.44564	-33.9648
1.48638	-33.9639
1.52712	-33.9626
1.56786	-33.9609
1.60859	-33.9591
1.64933	-33.9571
1.69007	-33.955
1.73081	-33.9532
1.77155	-33.9522
1.81228	-33.9532
1.85302	-33.9586
1.89376	-33.97
1.9345	-33.9879
1.97523	-34.0085
2.01597	-34.0297
2.05671	-34.0509
2.09745	-34.0716
2.13819	-34.0915
2.17892	-34.1103
2.21966	-34.1277
2.2604	-34.1436
2.30114	-34.1578
2.34187	-34.1701
2.38261	-34.1803
2.42335	-34.1884
2.46409	-34.1942
2.50483	-34.1977
2.54556	-34.1989
2.54556	-34.1989
2.56908	-34.1987
2.5926	-34.1982
2.61612	-34.1973
2.63964	-34.1961
2.66316	-34.1946
2.68668	-34.1927
2.7102	-34.1904
2.73372	-34.1879
2.75724	-34.185
2.78076	-34.1819
2.80428	-34.1784
2.8278	-34.1747
2.85132	-34.1707
2.87484	-34.1664
2.89836	-34.1619
2.92188	-34.1572
2.9454	-34.1524
2.96892	-34.1473
2.99244	-34.1422
3.01596	-34.1369
3.03948	-34.1317
3.063	-34.1265
3.08652	-34.1214
3.11004	-34.1166
3.13356	-34.1123
3.15708	-34.1085
3.1806	-34.1056
3.20412	-34.1037
3.22764	-34.1031
#	Band
3.22764	-34.0243
3.20412	-34.0233
3.1806	-34.0208
3.15708	-34.0167
3.13356	-34.0115
3.11004	-34.0052
3.08652	-33.9982
3.063	-33.9905
3.03948	-33.9825
3.01596	-33.9742
2.99244	-33.9658
2.96892	-33.9572
2.9454	-33.9487
2.92188	-33.9403
2.89836	-33.9321
2.87484	-33.9241
2.85132	-33.9164
2.8278	-33.9091
2.80428	-33.9022
2.78076	-33.8958
2.75724	-33.89
2.73372	-33.8895
2.7102	-33.8901
2.68668	-33.8906
2.66316	-33.891
2.63964	-33.8914
2.61612	-33.8917
2.5926	-33.8919
2.56908	-33.892
2.54556	-33.8921
2.54556	-33.8921
2.50483	-33.8923
2.46409	-33.8929
2.42335	-33.8939
2.38261	-33.8952
2.34187	-33.897
2.30114	-33.8992
2.2604	-33.9018
2.21966	-33.9049
2.17892	-33.9084
2.13819	-33.9125
2.09745	-33.9169
2.05671	-33.9217
2.01597	-33.9266
1.97523	-33.9314
1.9345	-33.9353
1.89376	-33.936
1.85302	-33.9276
1.81228	-33.9104
1.77155	-33.8908
1.73081	-33.8713
1.69007	-33.8528
1.64933	-33.8357
1.60859	-33.8204
1.56786	-33.807
1.52712	-33.7958
1.48638	-33.787
1.44564	-33.7807
1.4049	-33.7768
1.36417	-33.7756
1.36417	-33.7756
1.31713	-33.7772
1.27009	-33.7823
1.22305	-33.7907
1.17601	-33.8023
1.12897	-33.8169
1.08193	-33.834
1.03489	-33.8532
0.98784	-33.874
0.9408	-33.8956
0.89376	-33.9167
0.84672	-33.9321
0.79968	-33.9348
0.75264	-33.9308
0.7056	-33.9253
0.65856	-33.9193
0.61152	-33.9134
0.56448	-33.9079
0.51744	-33.9058
0.4704	-33.9105
0.42336	-33.9207
0.37632	-33.9333
0.32928	-33.9469
0.28224	-33.9609
0.2352	-33.9749
0.18816	-33.9886
0.14112	-34.0015
0.09408	-34.0128
0.04704	-34.021
0	-34.0243
#	Band
0	-34.023
0.04704	-34.0196
0.09408	-34.0114
0.14112	-34.0001
0.18816	-33.9872
0.2352	-33.9734
0.28224	-33.9594
0.32928	-33.9452
0.37632	-33.9312
0.42336	-33.9177
0.4704	-33.9058
0.51744	-33.9031
0.56448	-33.9059
0.61152	-33.9085
0.65856	-33.9116
0.7056	-33.9147
0.75264	-33.9172
0.79968	-33.9181
0.84672	-33.9149
0.89376	-33.9042
0.9408	-33.8873
0.98784	-33.868
1.03489	-33.8488
1.08193	-33.8308
1.12897	-33.8146
1.17601	-33.8007
1.22305	-33.7895
1.27009	-33.7812
1.31713	-33.7761
1.36417	-33.7747
1.36417	-33.7747
1.4049	-33.7755
1.44564	-33.7793
1.48638	-33.7856
1.52712	-33.7942
1.56786	-33.805
1.60859	-33.8178
1.64933	-33.8324
1.69007	-33.8484
1.73081	-33.8655
1.77155	-33.883
1.81228	-33.8993
1.85302	-33.9116
1.89376	-33.9175
1.9345	-33.9184
1.97523	-33.9169
2.01597	-33.9143
2.05671	-33.9111
2.09745	-33.9076
2.13819	-33.9039
2.17892	-33.9001
2.21966	-33.8963
2.2604	-33.8926
2.30114	-33.8892
2.34187	-33.8861
2.38261	-33.8835
2.42335	-33.8815
2.46409	-33.88
2.50483	-33.879
2.54556	-33.8787
2.54556	-33.8787
2.56908	-33.8787
2.5926	-33.8787
2.61612	-33.8787
2.63964	-33.8787
2.66316	-33.8788
2.68668	-33.8793
2.7102	-33.8811
2.73372	-33.8849
2.75724	-33.8889
2.78076	-33.894
2.80428	-33.9006
2.8278	-33.9076
2.85132	-33.9151
2.87484	-33.9229
2.89836	-33.9309
2.92188	-33.9392
2.9454	-33.9477
2.96892	-33.9562
2.99244	-33.9647
3.01596	-33.9731
3.03948	-33.9814
3.063	-33.9894
3.08652	-33.997
3.11004	-34.004
3.13356	-34.0103
3.15708	-34.0156
3.1806	-34.0196
3.20412	-34.0221
3.22764	-34.023
#	Band
3.22764	-33.8744
3.20412	-33.8746
3.1806	-33.8749
3.15708	-33.8753
3.13356	-33.8758
3.11004	-33.8765
3.08652	-33.8772
3.063	-33.8779
3.03948	-33.8787
3.01596	-33.8796
2.99244	-33.8804
2.96892	-33.8813
2.9454	-33.8822
2.92188	-33.8832
2.89836	-33.8841
2.87484	-33.8849
2.85132	-33.8858
2.8278	-33.8866
2.80428	-33.8874
2.78076	-33.8882
2.75724	-33.8878
2.73372	-33.8823
2.7102	-33.8774
2.68668	-33.8734
2.66316	-33.87
2.63964	-33.8672
2.61612	-33.8649
2.5926	-33.8632
2.56908	-33.8622
2.54556	-33.8618
2.54556	-33.8618
2.50483	-33.8616
2.46409	-33.8608
2.42335	-33.8596
2.38261	-33.8578
2.34187	-33.8556
2.30114	-33.853
2.2604	-33.85
2.21966	-33.8466
2.17892	-33.8428
2.13819	-33.8388
2.09745	-33.8346
2.05671	-33.8301
2.01597	-33.8255
1.97523	-33.8208
1.9345	-33.8161
1.89376	-33.8114
1.85302	-33.8068
1.81228	-33.8023
1.77155	-33.798
1.73081	-33.794
1.69007	-33.7902
1.64933	-33.7867
1.60859	-33.7837
1.56786	-33.781
1.52712	-33.7788
1.48638	-33.777
1.44564	-33.7758
1.4049	-33.775
1.36417	-33.7744
1.36417	-33.7744
1.31713	-33.7751
1.27009	-33.7761
1.22305	-33.7779
1.17601	-33.7803
1.12897	-33.7834
1.08193	-33.7872
1.03489	-33.7918
0.98784	-33.797
0.9408	-33.8031
0.89376	-33.8098
0.84672	-33.8173
0.79968	-33.8256
0.75264	-33.8345
0.7056	-33.8442
0.65856	-33.8546
0.61152	-33.8656
0.56448	-33.8771
0.51744	-33.8885
0.4704	-33.8936
0.42336	-33.8905
0.37632	-33.8869
0.32928	-33.8844
0.28224	-33.8821
0.2352	-33.8801
0.18816	-33.8784
0.14112	-33.8769
0.09408	-33.8757
0.04704	-33.8748
0	-33.8744
#	Band
0	-33.8734
0.04704	-33.8733
0.09408	-33.8736
0.14112	-33.8743
0.18816	-33.8756
0.2352	-33.8774
0.28224	-33.8798
0.32928	-33.8828
0.37632	-33.8859
0.42336	-33.888
0.4704	-33.8882
0.51744	-33.8834
0.56448	-33.8741
0.61152	-33.8635
0.65856	-33.8528
0.7056	-33.8426
0.75264	-33.8331
0.79968	-33.8241
0.84672	-33.8159
0.89376	-33.8084
0.9408	-33.8017
0.98784	-33.7956
1.03489	-33.7904
1.08193	-33.7858
1.12897	-33.782
1.17601	-33.7789
1.22305	-33.7764
1.27009	-33.7747
1.31713	-33.7737
1.36417	-33.7734
1.36417	-33.7734
1.4049	-33.7738
1.44564	-33.7746
1.48638	-33.7759
1.52712	-33.7777
1.56786	-33.7799
1.60859	-33.7826
1.64933	-33.7856
1.69007	-33.789
1.73081	-33.7928
1.77155	-33.7968
1.81228	-33.8011
1.85302	-33.8055
1.89376	-33.8101
1.9345	-33.8147
1.97523	-33.8194
2.01597	-33.8241
2.05671	-33.8286
2.09745	-33.833
2.13819	-33.8373
2.17892	-33.8412
2.21966	-33.8449
2.2604	-33.8483
2.30114	-33.8513
2.34187	-33.8539
2.38261	-33.8561
2.42335	-33.8578
2.46409	-33.859
2.50483	-33.8598
2.54556	-33.86
2.54556	-33.86
2.56908	-33.8604
2.5926	-33.8615
2.61612	-33.8632
2.63964	-33.8657
2.66316	-33.8688
2.68668	-33.8723
2.7102	-33.8751
2.73372	-33.8761
2.75724	-33.8763
2.78076	-33.8762
2.80428	-33.8761
2.8278	-33.8758
2.85132	-33.8756
2.87484	-33.8753
2.89836	-33.875
2.92188	-33.8748
2.9454	-33.8745
2.96892	-33.8742
2.99244	-33.874
3.01596	-33.8738
3.03948	-33.8736
3.063	-33.8734
3.08652	-33.8733
3.11004	-33.8733
3.13356	-33.8732
3.15708	-33.8732
3.1806	-33.8733
3.20412	-33.8733
3.22764	-33.8734
#	Band
3.22764	-33.1672
3.20412	-33.1734
3.1806	-33.1795
3.15708	-33.1855
3.13356	-33.1915
3.11004	-33.1973
3.08652	-33.2029
3.063	-33.2085
3.03948	-33.2138
3.01596	-33.219
2.99244	-33.224
2.96892	-33.2288
2.9454	-33.2334
2.92188	-33.2379
2.89836	-33.2421
2.87484	-33.246
2.85132	-33.2498
2.8278	-33.2533
2.80428	-33.2565
2.78076	-33.2595
2.75724	-33.2622
2.73372	-33.2647
2.7102	-33.2668
2.68668	-33.2687
2.66316	-33.2703
2.63964	-33.2717
2.61612	-33.2727
2.5926	-33.2734
2.56908	-33.2739
2.54556	-33.274
2.54556	-33.274
2.50483	-33.273
2.46409	-33.2701
2.42335	-33.2652
2.38261	-33.2585
2.34187	-33.2499
2.30114	-33.2396
2.2604	-33.2277
2.21966	-33.2143
2.17892	-33.1996
2.13819	-33.1836
2.09745	-33.1667
2.05671	-33.1489
2.01597	-33.1307
1.97523	-33.1123
1.9345	-33.0984
1.89376	-33.0991
1.85302	-33.1015
1.81228	-33.1041
1.77155	-33.1067
1.73081	-33.1092
1.69007	-33.1116
1.64933	-33.1138
1.60859	-33.1158
1.56786	-33.1176
1.52712	-33.1191
1.48638	-33.1203
1.44564	-33.1211
1.4049	-33.1217
1.36417	-33.1218
1.36417	-33.1218
1.31713	-33.1216
1.27009	-33.1209
1.22305	-33.1197
1.17601	-33.1182
1.12897	-33.1162
1.08193	-33.114
1.03489	-33.1114
0.98784	-33.1086
0.9408	-33.1057
0.89376	-33.1026
0.84672	-33.0994
0.79968	-33.0962
0.75264	-33.1007
0.7056	-33.1193
0.65856	-33.1369
0.61152	-33.153
0.56448	-33.1675
0.51744	-33.1801
0.4704	-33.1905
0.42336	-33.1988
0.37632	-33.2046
0.32928	-33.208
0.28224	-33.2089
0.2352	-33.2074
0.18816	-33.2035
0.14112	-33.1974
0.09408	-33.1892
0.04704	-33.179
0	-33.1672
#	Band
0	-33.1666
0.04704	-33.1539
0.09408	-33.1409
0.14112	-33.1279
0.18816	-33.1148
0.2352	-33.1018
0.28224	-33.0891
0.32928	-33.078
0.37632	-33.0737
0.42336	-33.0745
0.4704	-33.0764
0.51744	-33.0786
0.56448	-33.0812
0.61152	-33.0839
0.65856	-33.0868
0.7056	-33.0899
0.75264	-33.093
0.79968	-33.0814
0.84672	-33.0617
0.89376	-33.042
0.9408	-33.0226
0.98784	-33.0041
1.03489	-32.9867
1.08193	-32.9708
1.12897	-32.9567
1.17601	-32.9448
1.22305	-32.9352
1.27009	-32.9282
1.31713	-32.924
1.36417	-32.9226
1.36417	-32.9226
1.4049	-32.9236
1.44564	-32.9267
1.48638	-32.932
1.52712	-32.9393
1.56786	-32.9485
1.60859	-32.9596
1.64933	-32.9722
1.69007	-32.9864
1.73081	-33.0019
1.77155	-33.0185
1.81228	-33.0361
1.85302	-33.0542
1.89376	-33.0727
1.9345	-33.0896
1.97523	-33.092
2.01597	-33.0898
2.05671	-33.0873
2.09745	-33.0849
2.13819	-33.0825
2.17892	-33.0804
2.21966	-33.0783
2.2604	-33.0765
2.30114	-33.0748
2.34187	-33.0734
2.38261	-33.0722
2.42335	-33.0713
2.46409	-33.0707
2.50483	-33.0703
2.54556	-33.0701
2.54556	-33.0701
2.56908	-33.0701
2.5926	-33.0701
2.61612	-33.07
2.63964	-33.0699
2.66316	-33.0697
2.68668	-33.0695
2.7102	-33.0693
2.73372	-33.0691
2.75724	-33.0688
2.78076	-33.0686
2.80428	-33.0683
2.8278	-33.068
2.85132	-33.0677
2.87484	-33.0673
2.89836	-33.067
2.92188	-33.0701
2.9454	-33.0776
2.96892	-33.0852
2.99244	-33.0929
3.01596	-33.1007
3.03948	-33.1085
3.063	-33.1163
3.08652	-33.1241
3.11004	-33.1317
3.13356	-33.1392
3.15708	-33.1464
3.1806	-33.1535
3.20412	-33.1603
3.22764	-33.1666
#	Band
3.22764	-33.064
3.20412	-33.064
3.1806	-33.0641
3.15708	-33.0642
3.13356	-33.0643
3.11004	-33.0645
3.08652	-33.0647
3.063	-33.0649
3.03948	-33.0652
3.01596	-33.0654
2.99244	-33.0657
2.96892	-33.066
2.9454	-33.0663
2.92188	-33.0667
2.89836	-33.0628
2.87484	-33.0558
2.85132	-33.0491
2.8278	-33.0427
2.80428	-33.0367
2.78076	-33.0311
2.75724	-33.0259
2.73372	-33.0211
2.7102	-33.0169
2.68668	-33.0131
2.66316	-33.0099
2.63964	-33.0073
2.61612	-33.0052
2.5926	-33.0037
2.56908	-33.0028
2.54556	-33.0025
2.54556	-33.0025
2.50483	-33.0023
2.46409	-33.0016
2.42335	-33.0004
2.38261	-32.9988
2.34187	-32.9968
2.30114	-32.9944
2.2604	-32.9915
2.21966	-32.9884
2.17892	-32.9849
2.13819	-32.9812
2.09745	-32.9773
2.05671	-32.9731
2.01597	-32.9689
1.97523	-32.9645
1.9345	-32.9602
1.89376	-32.9558
1.85302	-32.9516
1.81228	-32.9474
1.77155	-32.9434
1.73081	-32.9397
1.69007	-32.9362
1.64933	-32.933
1.60859	-32.9302
1.56786	-32.9277
1.52712	-32.9256
1.48638	-32.924
1.44564	-32.9228
1.4049	-32.922
1.36417	-32.9217
1.36417	-32.9217
1.31713	-32.922
1.27009	-32.923
1.22305	-32.9246
1.17601	-32.9268
1.12897	-32.9297
1.08193	-32.9333
1.03489	-32.9375
0.98784	-32.9423
0.9408	-32.9478
0.89376	-32.954
0.84672	-32.9609
0.79968	-32.9684
0.75264	-32.9765
0.7056	-32.9853
0.65856	-32.9946
0.61152	-33.0046
0.56448	-33.0151
0.51744	-33.026
0.4704	-33.0374
0.42336	-33.049
0.37632	-33.0603
0.32928	-33.0669
0.28224	-33.0671
0.2352	-33.0663
0.18816	-33.0655
0.14112	-33.0648
0.09408	-33.0644
0.04704	-33.0641
0	-33.064
#	Band
0	-18.2462
0.04704	-18.2469
0.09408	-18.2494
0.14112	-18.2536
0.18816	-18.2597
0.2352	-18.2679
0.28224	-18.278
0.32928	-18.2902
0.37632	-18.3044
0.42336	-18.3207
0.4704	-18.339
0.51744	-18.3593
0.56448	-18.3815
0.61152	-18.4055
0.65856	-18.431
0.7056	-18.4579
0.75264	-18.4858
0.79968	-18.5144
0.84672	-18.5433
0.89376	-18.5721
0.9408	-18.6002
0.98784	-18.6273
1.03489	-18.6527
1.08193	-18.676
1.12897	-18.6966
1.17601	-18.7142
1.22305	-18.7283
1.27009	-18.7386
1.31713	-18.7449
1.36417	-18.7469
1.36417	-18.7469
1.4049	-18.7454
1.44564	-18.7407
1.48638	-18.7329
1.52712	-18.7221
1.56786	-18.7087
1.60859	-18.6928
1.64933	-18.6746
1.69007	-18.6545
1.73081	-18.6327
1.77155	-18.6098
1.81228	-18.5859
1.85302	-18.5614
1.89376	-18.5367
1.9345	-18.5121
1.97523	-18.488
2.01597	-18.4645
2.05671	-18.442
2.09745	-18.4207
2.13819	-18.4008
2.17892	-18.3825
2.21966	-18.3658
2.2604	-18.3509
2.30114	-18.3378
2.34187	-18.3267
2.38261	-18.3177
2.42335	-18.3106
2.46409	-18.3055
2.50483	-18.3024
2.54556	-18.3014
2.54556	-18.3014
2.56908	-18.3012
2.5926	-18.3008
2.61612	-18.3
2.63964	-18.2989
2.66316	-18.2976
2.68668	-18.296
2.7102	-18.2941
2.73372	-18.292
2.75724	-18.2897
2.78076	-18.2872
2.80428	-18.2846
2.8278	-18.2818
2.85132	-18.2789
2.87484	-18.276
2.89836	-18.2731
2.92188	-18.2701
2.9454	-18.2672
2.96892	-18.2644
2.99244	-18.2616
3.01596	-18.259
3.03948	-18.2566
3.063	-18.2543
3.08652	-18.2523
3.11004	-18.2505
3.13356	-18.249
3.15708	-18.2478
3.1806	-18.2469
3.20412	-18.2463
3.22764	-18.2462
#	Band
3.22764	-18.2442
3.20412	-18.2443
3.1806	-18.2448
3.15708	-18.2458
3.13356	-18.247
3.11004	-18.2485
3.08652	-18.2503
3.063	-18.2523
3.03948	-18.2546
3.01596	-18.257
2.99244	-18.2597
2.96892	-18.2624
2.9454	-18.2653
2.92188	-18.2682
2.89836	-18.2711
2.87484	-18.2741
2.85132	-18.277
2.8278	-18.2799
2.80428	-18.2826
2.78076	-18.2853
2.75724	-18.2878
2.73372	-18.2901
2.7102	-18.2922
2.68668	-18.294
2.66316	-18.2957
2.63964	-18.297
2.61612	-18.2981
2.5926	-18.2989
2.56908	-18.2993
2.54556	-18.2995
2.54556	-18.2995
2.50483	-18.3005
2.46409	-18.3036
2.42335	-18.3086
2.38261	-18.3157
2.34187	-18.3248
2.30114	-18.3359
2.2604	-18.3489
2.21966	-18.3639
2.17892	-18.3805
2.13819	-18.3988
2.09745	-18.4186
2.05671	-18.4398
2.01597	-18.4622
1.97523	-18.4856
1.9345	-18.5095
1.89376	-18.5338
1.85302	-18.5583
1.81228	-18.5825
1.77155	-18.6061
1.73081	-18.6288
1.69007	-18.6502
1.64933	-18.67
1.60859	-18.6879
1.56786	-18.7035
1.52712	-18.7167
1.48638	-18.7272
1.44564	-18.7348
1.4049	-18.7394
1.36417	-18.7409
1.36417	-18.7409
1.31713	-18.7389
1.27009	-18.7328
1.22305	-18.7227
1.17601	-18.7088
1.12897	-18.6916
1.08193	-18.6713
1.03489	-18.6484
0.98784	-18.6233
0.9408	-18.5966
0.89376	-18.5688
0.84672	-18.5403
0.79968	-18.5116
0.75264	-18.4833
0.7056	-18.4554
0.65856	-18.4287
0.61152	-18.4032
0.56448	-18.3793
0.51744	-18.3571
0.4704	-18.3368
0.42336	-18.3185
0.37632	-18.3023
0.32928	-18.288
0.28224	-18.2759
0.2352	-18.2658
0.18816	-18.2577
0.14112	-18.2515
0.09408	-18.2473
0.04704	-18.2449
0	-18.2442
#	Band
0	-9.57213
0.04704	-9.59112
0.09408	-9.6132
0.14112	-9.63798
0.18816	-9.66544
0.2352	-9.69545
0.28224	-9.75411
0.32928	-9.84487
0.37632	-9.94935
0.42336	-10.0649
0.4704	-10.1886
0.51744	-10.3179
0.56448	-10.4503
0.61152	-10.5835
0.65856	-10.7156
0.7056	-10.845
0.75264	-10.9703
0.79968	-11.0902
0.84672	-11.2038
0.89376	-11.3101
0.9408	-11.4084
0.98784	-11.4981
1.03489	-11.5785
1.08193	-11.6493
1.12897	-11.7098
1.17601	-11.7599
1.22305	-11.7992
1.27009	-11.8274
1.31713	-11.8444
1.36417	-11.8501
1.36417	-11.8501
1.4049	-11.8458
1.44564	-11.833
1.48638	-11.8118
1.52712	-11.7823
1.56786	-11.7446
1.60859	-11.6988
1.64933	-11.6452
1.69007	-11.5841
1.73081	-11.5157
1.77155	-11.4404
1.81228	-11.3587
1.85302	-11.2709
1.89376	-11.1778
1.9345	-11.08
1.97523	-10.9784
2.01597	-10.8739
2.05671	-10.7679
2.09745	-10.6621
2.13819	-10.5586
2.17892	-10.4597
2.21966	-10.3684
2.2604	-10.2873
2.30114	-10.2186
2.34187	-10.1627
2.38261	-10.1193
2.42335	-10.087
2.46409	-10.0648
2.50483	-10.0518
2.54556	-10.0475
2.54556	-10.0475
2.56908	-10.0466
2.5926	-10.0438
2.61612	-10.0392
2.63964	-10.0328
2.66316	-10.0245
2.68668	-10.0145
2.7102	-10.0029
2.73372	-9.98954
2.75724	-9.97466
2.78076	-9.95831
2.80428	-9.94055
2.8278	-9.92152
2.85132	-9.90132
2.87484	-9.88009
2.89836	-9.85795
2.92188	-9.83507
2.9454	-9.81163
2.96892	-9.7878
2.99244	-9.7638
3.01596	-9.73984
3.03948	-9.71618
3.063	-9.69306
3.08652	-9.67075
3.11004	-9.64957
3.13356	-9.62981
3.15708	-9.61181
3.1806	-9.5959
3.20412	-9.58244
3.22764	-9.57213
#	Band
3.22764	-9.57164
3.20412	-9.56307
3.1806	-9.55471
3.15708	-9.54692
3.13356	-9.53967
3.11004	-9.53293
3.08652	-9.52668
3.063	-9.52089
3.03948	-9.51554
3.01596	-9.51059
2.99244	-9.50603
2.96892	-9.50184
2.9454	-9.49799
2.92188	-9.49446
2.89836	-9.49124
2.87484	-9.48831
2.85132	-9.48565
2.8278	-9.48325
2.80428	-9.48109
2.78076	-9.47917
2.75724	-9.47747
2.73372	-9.47598
2.7102	-9.47469
2.68668	-9.47358
2.66316	-9.47266
2.63964	-9.47192
2.61612	-9.47135
2.5926	-9.47095
2.56908	-9.47071
2.54556	-9.47062
2.54556	-9.47062
2.50483	-9.48025
2.46409	-9.50816
2.42335	-9.55161
2.38261	-9.60645
2.34187	-9.66772
2.30114	-9.73038
2.2604	-9.79023
2.21966	-9.8446
2.17892	-9.89254
2.13819	-9.93429
2.09745	-9.97058
2.05671	-10.0022
2.01597	-10.0296
1.97523	-10.0534
1.9345	-10.0739
1.89376	-10.0913
1.85302	-10.1059
1.81228	-10.118
1.77155	-10.1278
1.73081	-10.1356
1.69007	-10.1416
1.64933	-10.1462
1.60859	-10.1494
1.56786	-10.1518
1.52712	-10.1533
1.48638	-10.1543
1.44564	-10.1549
1.4049	-10.1552
1.36417	-10.1553
1.36417	-10.1553
1.31713	-10.1552
1.27009	-10.1548
1.22305	-10.1539
1.17601	-10.1524
1.12897	-10.15
1.08193	-10.1464
1.03489	-10.1411
0.98784	-10.1339
0.9408	-10.1244
0.89376	-10.1121
0.84672	-10.0969
0.79968	-10.0786
0.75264	-10.057
0.7056	-10.0322
0.65856	-10.0044
0.61152	-9.97381
0.56448	-9.94089
0.51744	-9.90617
0.4704	-9.87024
0.42336	-9.83378
0.37632	-9.79744
0.32928	-9.76189
0.28224	-9.72772
0.2352	-9.67939
0.18816	-9.62241
0.14112	-9.58392
0.09408	-9.56367
0.04704	-9.56039
0	-9.57164
#	Band
0	-5.23342
0.04704	-5.23907
0.09408	-5.25309
0.14112	-5.27146
0.18816	-5.29021
0.2352	-5.30733
0.28224	-5.32015
0.32928	-5.32686
0.37632	-5.3266
0.42336	-5.31922
0.4704	-5.31738
0.51744	-5.32794
0.56448	-5.34117
0.61152	-5.3558
0.65856	-5.37067
0.7056	-5.38507
0.75264	-5.39906
0.79968	-5.41386
0.84672	-5.43201
0.89376	-5.45673
0.9408	-5.49008
0.98784	-5.53127
1.03489	-5.57707
1.08193	-5.6236
1.12897	-5.66747
1.17601	-5.70617
1.22305	-5.73788
1.27009	-5.76135
1.31713	-5.77574
1.36417	-5.78057
1.36417	-5.78057
1.4049	-5.77695
1.44564	-5.76612
1.48638	-5.74837
1.52712	-5.72419
1.56786	-5.69437
1.60859	-5.6601
1.64933	-5.62309
1.69007	-5.58584
1.73081	-5.55149
1.77155	-5.52347
1.81228	-5.50418
1.85302	-5.49393
1.89376	-5.49112
1.9345	-5.49363
1.97523	-5.5001
2.01597	-5.51053
2.05671	-5.52651
2.09745	-5.55102
2.13819	-5.58747
2.17892	-5.63781
2.21966	-5.70138
2.2604	-5.7757
2.30114	-5.85739
2.34187	-5.94203
2.38261	-6.02388
2.42335	-6.0965
2.46409	-6.15363
2.50483	-6.19014
2.54556	-6.2027
2.54556	-6.2027
2.56908	-6.20071
2.5926	-6.19471
2.61612	-6.18474
2.63964	-6.17083
2.66316	-6.15301
2.68668	-6.13136
2.7102	-6.10595
2.73372	-6.07686
2.75724	-6.0442
2.78076	-6.00809
2.80428	-5.96868
2.8278	-5.92613
2.85132	-5.88063
2.87484	-5.83241
2.89836	-5.78171
2.92188	-5.72886
2.9454	-5.67422
2.96892	-5.61824
2.99244	-5.56153
3.01596	-5.50487
3.03948	-5.44932
3.063	-5.39637
3.08652	-5.34804
3.11004	-5.30682
3.13356	-5.27494
3.15708	-5.25324
3.1806	-5.2409
3.20412	-5.23514
3.22764	-5.23342
#	Band
3.22764	-5.23139
3.20412	-5.23308
3.1806	-5.23885
3.15708	-5.2483
3.13356	-5.2608
3.11004	-5.27653
3.08652	-5.29527
3.063	-5.31661
3.03948	-5.34011
3.01596	-5.36529
2.99244	-5.39168
2.96892	-5.41881
2.9454	-5.44627
2.92188	-5.47367
2.89836	-5.50069
2.87484	-5.52703
2.85132	-5.55242
2.8278	-5.57664
2.80428	-5.5995
2.78076	-5.62082
2.75724	-5.64047
2.73372	-5.65834
2.7102	-5.6743
2.68668	-5.68829
2.66316	-5.70023
2.63964	-5.71007
2.61612	-5.71777
2.5926	-5.72329
2.56908	-5.72661
2.54556	-5.72771
2.54556	-5.72771
2.50483	-5.72219
2.46409	-5.70572
2.42335	-5.67871
2.38261	-5.64196
2.34187	-5.59704
2.30114	-5.54662
2.2604	-5.49441
2.21966	-5.44385
2.17892	-5.39615
2.13819	-5.3498
2.09745	-5.30299
2.05671	-5.25615
2.01597	-5.21175
1.97523	-5.17243
1.9345	-5.13966
1.89376	-5.11343
1.85302	-5.09248
1.81228	-5.07486
1.77155	-5.05842
1.73081	-5.04161
1.69007	-5.02584
1.64933	-5.01178
1.60859	-4.99538
1.56786	-4.9758
1.52712	-4.9534
1.48638	-4.92877
1.44564	-4.90304
1.4049	-4.87929
1.36417	-4.86765
1.36417	-4.86765
1.31713	-4.88263
1.27009	-4.911
1.22305	-4.94039
1.17601	-4.96777
1.12897	-4.99229
1.08193	-5.0139
1.03489	-5.03298
0.98784	-5.05022
0.9408	-5.06659
0.89376	-5.0833
0.84672	-5.10155
0.79968	-5.12231
0.75264	-5.14612
0.7056	-5.17283
0.65856	-5.2016
0.61152	-5.23097
0.56448	-5.25912
0.51744	-5.2842
0.4704	-5.30447
0.42336	-5.3098
0.37632	-5.3063
0.32928	-5.30516
0.28224	-5.30382
0.2352	-5.29868
0.18816	-5.28693
0.14112	-5.26899
0.09408	-5.2505
0.04704	-5.23667
0	-5.23139
#	Band
0	-4.92229
0.04704	-4.94551
0.09408	-4.98376
0.14112	-5.00895
0.18816	-5.01388
0.2352	-4.99871
0.28224	-4.96379
0.32928	-4.90871
0.37632	-4.83405
0.42336	-4.74337
0.4704	-4.66792
0.51744	-4.65856
0.56448	-4.64752
0.61152	-4.68027
0.65856	-4.74946
0.7056	-4.81759
0.75264	-4.88278
0.79968	-4.94189
0.84672	-4.99057
0.89376	-5.02395
0.9408	-5.03866
0.98784	-5.03465
1.03489	-5.01502
1.08193	-4.98411
1.12897	-4.9465
1.17601	-4.9068
1.22305	-4.8702
1.27009	-4.85625
1.31713	-4.86386
1.36417	-4.86676
1.36417	-4.86676
1.4049	-4.86465
1.44564	-4.85805
1.48638	-4.85352
1.52712	-4.88362
1.56786	-4.91711
1.60859	-4.95091
1.64933	-4.98178
1.69007	-5.00525
1.73081	-5.0136
1.77155	-5.0044
1.81228	-4.97778
1.85302	-4.93396
1.89376	-4.87537
1.9345	-4.80593
1.97523	-4.73033
2.01597	-4.65478
2.05671	-4.59083
2.09745	-4.54967
2.13819	-4.52086
2.17892	-4.49919
2.21966	-4.50335
2.2604	-4.53911
2.30114	-4.57206
2.34187	-4.59005
2.38261	-4.59451
2.42335	-4.5904
2.46409	-4.58295
2.50483	-4.57655
2.54556	-4.57407
2.54556	-4.57407
2.56908	-4.57867
2.5926	-4.59156
2.61612	-4.61071
2.63964	-4.63402
2.66316	-4.65993
2.68668	-4.68731
2.7102	-4.71544
2.73372	-4.74377
2.75724	-4.77194
2.78076	-4.79965
2.80428	-4.82667
2.8278	-4.8528
2.85132	-4.87786
2.87484	-4.9017
2.89836	-4.92416
2.92188	-4.94506
2.9454	-4.96422
2.96892	-4.9814
2.99244	-4.99629
3.01596	-5.00846
3.03948	-5.01726
3.063	-5.02175
3.08652	-5.02062
3.11004	-5.01237
3.13356	-4.99621
3.15708	-4.97356
3.1806	-4.94902
3.20412	-4.92968
3.22764	-4.92229
#	Band
3.22764	-4.60003
3.20412	-4.5954
3.1806	-4.59276
3.15708	-4.59222
3.13356	-4.59246
3.11004	-4.59259
3.08652	-4.59196
3.063	-4.59016
3.03948	-4.587
3.01596	-4.58242
2.99244	-4.57645
2.96892	-4.56917
2.9454	-4.56069
2.92188	-4.5511
2.89836	-4.54051
2.87484	-4.52903
2.85132	-4.51674
2.8278	-4.50373
2.80428	-4.4901
2.78076	-4.47591
2.75724	-4.46128
2.73372	-4.4463
2.7102	-4.4311
2.68668	-4.41585
2.66316	-4.4008
2.63964	-4.38631
2.61612	-4.37296
2.5926	-4.36168
2.56908	-4.35385
2.54556	-4.35099
2.54556	-4.35099
2.50483	-4.35136
2.46409	-4.3525
2.42335	-4.35457
2.38261	-4.35776
2.34187	-4.36239
2.30114	-4.36884
2.2604	-4.39132
2.21966	-4.41199
2.17892	-4.40883
2.13819	-4.42004
2.09745	-4.46278
2.05671	-4.51031
2.01597	-4.53722
1.97523	-4.54759
1.9345	-4.54952
1.89376	-4.57752
1.85302	-4.61019
1.81228	-4.64316
1.77155	-4.67581
1.73081	-4.7075
1.69007	-4.73765
1.64933	-4.76568
1.60859	-4.79108
1.56786	-4.81338
1.52712	-4.83218
1.48638	-4.84711
1.44564	-4.8295
1.4049	-4.81409
1.36417	-4.80899
1.36417	-4.80899
1.31713	-4.81594
1.27009	-4.83471
1.22305	-4.83641
1.17601	-4.8163
1.12897	-4.78992
1.08193	-4.75839
1.03489	-4.72237
0.98784	-4.68264
0.9408	-4.64017
0.89376	-4.60172
0.84672	-4.58389
0.79968	-4.58371
0.75264	-4.59341
0.7056	-4.60687
0.65856	-4.6212
0.61152	-4.63496
0.56448	-4.61102
0.51744	-4.55137
0.4704	-4.64448
0.42336	-4.67538
0.37632	-4.68058
0.32928	-4.68306
0.28224	-4.68228
0.2352	-4.67761
0.18816	-4.66848
0.14112	-4.65455
0.09408	-4.63627
0.04704	-4.61594
0	-4.60003
#	Band
0	-4.59853
0.04704	-4.55314
0.09408	-4.47225
0.14112	-4.39039
0.18816	-4.32446
0.2352	-4.28535
0.28224	-4.27916
0.32928	-4.30382
0.37632	-4.35036
0.42336	-4.40932
0.4704	-4.47433
0.51744	-4.54069
0.56448	-4.47582
0.61152	-4.43401
0.65856	-4.42452
0.7056	-4.4392
0.75264	-4.46914
0.79968	-4.50772
0.84672	-4.55067
0.89376	-4.59493
0.9408	-4.63017
0.98784	-4.66235
1.03489	-4.69339
1.08193	-4.72188
1.12897	-4.74702
1.17601	-4.76826
1.22305	-4.78518
1.27009	-4.79749
1.31713	-4.80503
1.36417	-4.80767
1.36417	-4.80767
1.4049	-4.80585
1.44564	-4.79991
1.48638	-4.79009
1.52712	-4.77658
1.56786	-4.75963
1.60859	-4.73954
1.64933	-4.71667
1.69007	-4.69145
1.73081	-4.66434
1.77155	-4.63586
1.81228	-4.60653
1.85302	-4.5769
1.89376	-4.54788
1.9345	-4.54564
1.97523	-4.51545
2.01597	-4.48719
2.05671	-4.46141
2.09745	-4.43846
2.13819	-4.41819
2.17892	-4.40172
2.21966	-4.3881
2.2604	-4.37713
2.30114	-4.35967
2.34187	-4.33419
2.38261	-4.32715
2.42335	-4.32193
2.46409	-4.31831
2.50483	-4.3162
2.54556	-4.3155
2.54556	-4.3155
2.56908	-4.31107
2.5926	-4.2987
2.61612	-4.28051
2.63964	-4.25866
2.66316	-4.23492
2.68668	-4.21062
2.7102	-4.18682
2.73372	-4.16443
2.75724	-4.14429
2.78076	-4.12725
2.80428	-4.1141
2.8278	-4.10558
2.85132	-4.10231
2.87484	-4.10475
2.89836	-4.11322
2.92188	-4.1279
2.9454	-4.14884
2.96892	-4.17598
2.99244	-4.20906
3.01596	-4.24765
3.03948	-4.29107
3.063	-4.33834
3.08652	-4.38818
3.11004	-4.43895
3.13356	-4.48849
3.15708	-4.53389
3.1806	-4.57105
3.20412	-4.59411
3.22764	-4.59853
#	Band
3.22764	-4.36251
3.20412	-4.35858
3.1806	-4.34739
3.15708	-4.3295
3.13356	-4.306
3.11004	-4.2782
3.08652	-4.24742
3.063	-4.21498
3.03948	-4.18219
3.01596	-4.15046
2.99244	-4.1213
2.96892	-4.09624
2.9454	-4.07667
2.92188	-4.06352
2.89836	-4.05698
2.87484	-4.05649
2.85132	-4.06106
2.8278	-4.06956
2.80428	-4.08097
2.78076	-4.09447
2.75724	-4.10943
2.73372	-4.12533
2.7102	-4.14177
2.68668	-4.15836
2.66316	-4.17473
2.63964	-4.1904
2.61612	-4.20473
2.5926	-4.21674
2.56908	-4.22503
2.54556	-4.22803
2.54556	-4.22803
2.50483	-4.23269
2.46409	-4.24625
2.42335	-4.26757
2.38261	-4.29495
2.34187	-4.32635
2.30114	-4.34288
2.2604	-4.35381
2.21966	-4.36688
2.17892	-4.38217
2.13819	-4.39972
2.09745	-4.41954
2.05671	-4.44149
2.01597	-4.4655
1.97523	-4.49138
1.9345	-4.51883
1.89376	-4.54687
1.85302	-4.54472
1.81228	-4.54481
1.77155	-4.54955
1.73081	-4.55996
1.69007	-4.57617
1.64933	-4.59765
1.60859	-4.62352
1.56786	-4.65274
1.52712	-4.68418
1.48638	-4.71658
1.44564	-4.74825
1.4049	-4.7757
1.36417	-4.78863
1.36417	-4.78863
1.31713	-4.77205
1.27009	-4.73872
1.22305	-4.7016
1.17601	-4.66475
1.12897	-4.63031
1.08193	-4.59996
1.03489	-4.57503
0.98784	-4.55638
0.9408	-4.54372
0.89376	-4.53384
0.84672	-4.51727
0.79968	-4.48763
0.75264	-4.45103
0.7056	-4.41223
0.65856	-4.37317
0.61152	-4.33494
0.56448	-4.29849
0.51744	-4.26481
0.4704	-4.23509
0.42336	-4.21092
0.37632	-4.19438
0.32928	-4.18787
0.28224	-4.1935
0.2352	-4.21198
0.18816	-4.24177
0.14112	-4.27893
[truncated: 1,823 more rows]

## Sheet: Supplymentary Fig.17d
Supplymentary Fig.17d DOS of Ti3C2O2
#Energy	TDOS-UP	TDOS-DOWN	BiS-DW	BiS-UP	MX-DW	MX-UP	Bi-DW	Bi-UP	C-DW	C-UP	O-DW	O-UP	S-DW	S-UP	Ti-DW	Ti-UP	Bi	S	Ti	C	O
-4.96708	22.89	-22.91	-0.26344	0.26192	-15.6413	15.6344	-0.11332	0.11277	-1.03877	1.03753	-9.17098	9.16786	-0.15012	0.14915	-5.43154	5.42903	0.22609	0.29927	10.8606	2.0763	18.3388
-4.73808	19.16	-19.24	-1.71102	1.70247	-10.9141	10.8692	-0.66758	0.66445	-1.0187	1.01336	-6.07632	6.05223	-1.04344	1.03802	-3.8191	3.80362	1.33203	2.08146	7.62272	2.03206	12.1286
-4.50808	58.25	-58.33	-2.62334	2.64408	-37.248	37.1555	-1.00688	1.01548	-3.66106	3.65329	-21.4483	21.3938	-1.61646	1.6286	-12.1387	12.1083	2.02236	3.24506	24.247	7.31435	42.8421
-4.27808	40.67	-41.05	-2.78389	2.65488	-25.1451	25.0749	-1.05837	1.01174	-2.02586	2.02078	-15.609	15.5643	-1.72552	1.64314	-7.51027	7.48978	2.07011	3.36866	15	4.04664	31.1733
-4.04908	37.33	-36.33	-4.44368	4.61817	-19.9612	20.4455	-1.65044	1.71649	-0.98589	1.00711	-13.7171	14.0461	-2.79324	2.90168	-5.25818	5.39237	3.36693	5.69492	10.6506	1.993	27.7631
-3.81908	24.62	-25.43	-5.37962	5.09093	-9.27275	9.14408	-1.92475	1.82545	-1.34325	1.32493	-4.65451	4.58935	-3.45487	3.26548	-3.27499	3.2298	3.7502	6.72035	6.50479	2.66818	9.24386
-3.58908	20.19	-19.18	-4.77764	4.88612	-5.73844	6.21268	-1.7203	1.7606	-1.57819	1.71568	-1.5935	1.71811	-3.05734	3.12552	-2.56675	2.77889	3.4809	6.18286	5.34564	3.29387	3.31161
-3.35908	25.4	-25.82	-4.67031	4.50588	-10.3937	10.3416	-1.66167	1.60462	-2.48207	2.46684	-3.42013	3.40958	-3.00864	2.90126	-4.49154	4.46514	3.26629	5.9099	8.95668	4.94891	6.82971
-3.13008	24.82	-24.46	-7.16897	7.22471	-6.3747	6.53139	-2.50531	2.52752	-1.60296	1.63735	-1.80102	1.86459	-4.66366	4.69719	-2.97072	3.02945	5.03283	9.36085	6.00017	3.24031	3.66561
-2.90008	27.63	-26.65	-6.58755	6.72741	-9.16393	9.61424	-2.25834	2.30764	-2.62452	2.77208	-2.19246	2.24006	-4.32921	4.41977	-4.34695	4.6021	4.56598	8.74898	8.94905	5.3966	4.43252
-2.67008	35.82	-35.31	-6.6077	6.51035	-15.4302	15.9035	-2.22334	2.19584	-4.74785	4.89451	-3.31234	3.38499	-4.38436	4.31451	-7.36997	7.62405	4.41918	8.69887	14.994	9.64236	6.69733
-2.44108	41.46	-42.14	-7.65054	7.42506	-18.9806	18.8142	-2.51133	2.44362	-6.28723	6.23583	-3.08558	3.04853	-5.13921	4.98144	-9.60778	9.52979	4.95495	10.1206	19.1376	12.5231	6.13411
-2.21108	33.21	-32.45	-8.23811	8.42713	-11.6113	11.8775	-2.58359	2.64686	-3.91972	4.01077	-2.01579	2.07813	-5.65452	5.78027	-5.67583	5.78856	5.23045	11.4348	11.4644	7.93049	4.09392
-1.98108	24	-24.95	-7.07193	6.75929	-8.18352	7.9315	-2.04658	1.96092	-2.55877	2.4895	-1.70884	1.6414	-5.02535	4.79837	-3.91591	3.8006	4.0075	9.82372	7.71651	5.04827	3.35024
-1.75208	18.77	-19.7	-9.3934	8.97271	-1.75248	1.64742	-2.62593	2.51589	-0.53373	0.5001	-0.3943	0.3728	-6.76747	6.45682	-0.82445	0.77452	5.14182	13.2243	1.59897	1.03383	0.7671
-1.52208	25.19	-26.01	-6.26461	5.9976	-9.83681	9.61415	-1.54132	1.4796	-3.41566	3.33637	-1.91104	1.87392	-4.72329	4.518	-4.51011	4.40386	3.02092	9.24129	8.91397	6.75203	3.78496
-1.29208	30.14	-31.56	-7.74317	7.13306	-11.5565	11.3597	-1.26955	1.17532	-4.44339	4.37098	-2.12002	2.07776	-6.47362	5.95774	-4.99306	4.91096	2.44487	12.4314	9.90402	8.81437	4.19778
-1.06208	29.54	-28.45	-11.5324	12.138	-4.93463	4.94256	-1.73602	1.86675	-1.8824	1.88019	-0.68001	0.68444	-9.79638	10.2713	-2.37222	2.37793	3.60277	20.0677	4.75015	3.76259	1.36445
-0.83308	28.87	-28.81	-11.5222	11.6954	-5.56401	5.38092	-1.65578	1.67969	-1.89492	1.84014	-0.77789	0.75977	-9.86643	10.0157	-2.8912	2.78101	3.33547	19.8821	5.67221	3.73506	1.53766
-0.60308	23.96	-24.44	-11.9202	11.6446	-2.37309	2.32376	-1.75354	1.70692	-0.73685	0.72284	-0.33693	0.32346	-10.1667	9.9377	-1.29931	1.27746	3.46046	20.1044	2.57677	1.45969	0.66039
-0.37308	10.58	-11.58	-6.04527	5.60986	-0.71438	0.54735	-0.94434	0.9034	-0.16183	0.12697	-0.17339	0.13111	-5.10093	4.70646	-0.37916	0.28927	1.84774	9.80739	0.66843	0.2888	0.3045
-0.14408	15.92	-15.97	-6.81259	6.92907	-2.72503	2.5253	-0.80649	0.84192	-0.75113	0.66509	-0.75708	0.68366	-6.0061	6.08715	-1.21682	1.17655	1.64841	12.0932	2.39337	1.41622	1.44074
0.08592	3.628	-3.628	-0.25051	0.33949	-2.3037	2.1926	-0.02732	0.03692	-0.39012	0.37079	-0.47517	0.45325	-0.22319	0.30257	-1.43841	1.36856	0.06424	0.52576	2.80697	0.76091	0.92842
0.31592	3.521	-3.518	-0.03465	0.03612	-2.62718	2.62693	-0.0092	0.00941	-0.28295	0.28371	-0.37551	0.37586	-0.02545	0.02671	-1.96872	1.96736	0.01861	0.05216	3.93608	0.56666	0.75137
0.54492	8.707	-8.707	-0.04164	0.04214	-6.75773	6.7571	-0.01668	0.01668	-0.35687	0.35679	-0.79133	0.79136	-0.02496	0.02546	-5.60953	5.60895	0.03336	0.05042	11.2185	0.71366	1.58269
0.77492	14.42	-14.42	-4.28337	4.28575	-5.08299	5.07987	-2.93752	2.93466	-0.31794	0.31768	-0.41192	0.41164	-1.34585	1.35109	-4.35313	4.35055	5.87218	2.69694	8.70368	0.63562	0.82356
1.00492	7.273	-7.273	-0.03353	0.03331	-5.83091	5.83103	-0.01741	0.0172	-0.34117	0.34116	-0.47279	0.47285	-0.01612	0.01611	-5.01695	5.01702	0.03461	0.03223	10.034	0.68233	0.94564
1.23492	27.31	-27.34	-0.14778	0.14175	-22.6994	22.688	-0.08455	0.08036	-1.00921	1.00855	-1.54412	1.54319	-0.06323	0.06139	-20.1461	20.1363	0.16491	0.12462	40.2824	2.01776	3.08731
1.46392	14.33	-14.45	-1.839	1.79079	-9.13977	9.12142	-1.23243	1.19896	-0.41836	0.41756	-0.61054	0.60931	-0.60657	0.59183	-8.11087	8.09455	2.43139	1.1984	16.2054	0.83592	1.21985
1.69392	19.04	-19.12	-3.76374	3.77763	-10.1365	10.0484	-2.49286	2.49837	-0.41904	0.41524	-0.65771	0.65083	-1.27088	1.27926	-9.05973	8.98237	4.99123	2.55014	18.0421	0.83428	1.30854
1.92392	47.16	-47.31	-3.14796	3.20218	-36.384	36.155	-2.06389	2.09709	-1.48493	1.4777	-1.67739	1.66738	-1.08407	1.10509	-33.2217	33.0099	4.16098	2.18916	66.2316	2.96263	3.34477
2.15292	56.02	-56.37	-4.36777	4.43091	-43.5806	43.1647	-2.84253	2.88216	-1.08364	1.07313	-1.16734	1.15574	-1.52524	1.54875	-41.3296	40.9358	5.72469	3.07399	82.2654	2.15677	2.32308
2.38292	21.66	-22.18	-5.03511	4.85086	-11.0827	10.9363	-3.23834	3.11691	-0.57167	0.56334	-0.72377	0.71336	-1.79677	1.73395	-9.78729	9.65964	6.35525	3.53072	19.4469	1.13501	1.43713
2.61292	60.39	-60.61	-7.74521	7.70004	-41.8018	41.6844	-4.87963	4.84664	-2.25871	2.25017	-2.3107	2.30173	-2.86558	2.8534	-37.2323	37.1325	9.72627	5.71898	74.3649	4.50888	4.61243
2.84292	32.62	-33.2	-7.82595	7.68004	-16.9562	16.6834	-4.90591	4.81151	-1.1833	1.16227	-1.39896	1.37457	-2.92004	2.86853	-14.3739	14.1465	9.71742	5.78857	28.5205	2.34557	2.77353
3.07192	41.56	-41.89	-6.8375	6.75138	-26.7986	26.6377	-4.23855	4.18213	-1.18787	1.17884	-1.86227	1.84518	-2.59895	2.56925	-23.7484	23.6137	8.42068	5.1682	47.3622	2.36671	3.70745
3.30192	42.97	-41.91	-7.82724	8.30718	-24.9425	25.1131	-4.8489	5.13826	-1.9725	1.99635	-1.45667	1.46213	-2.97834	3.16892	-21.5133	21.6546	9.98716	6.14726	43.1679	3.96885	2.9188
3.53192	32.23	-32.38	-6.99893	6.95224	-17.7913	17.7283	-4.23544	4.20534	-1.98167	1.97343	-0.47257	0.46816	-2.76349	2.7469	-15.337	15.2867	8.44078	5.51039	30.6237	3.9551	0.94073
3.76092	19.61	-20.17	-7.13101	6.85266	-6.8497	6.77969	-4.2196	4.05436	-0.71026	0.7025	-0.34126	0.33559	-2.91141	2.7983	-5.79818	5.7416	8.27396	5.70971	11.5398	1.41276	0.67685
3.99092	20.2	-19.44	-8.11904	7.82644	-4.84895	5.98252	-4.77576	4.59846	-0.43091	0.52129	-0.35211	0.42195	-3.34328	3.22798	-4.06593	5.03928	9.37422	6.57126	9.10521	0.9522	0.77406
4.22092	17.48	-15.35	-5.53178	5.67849	-5.04497	6.70597	-3.17888	3.25533	-0.64559	0.80887	-0.40849	0.53212	-2.3529	2.42316	-3.99089	5.36498	6.43421	4.77606	9.35587	1.45446	0.94061
4.44992	17.58	-15.69	-6.49364	6.36639	-4.08459	5.8507	-3.73057	3.65376	-0.51232	0.72969	-0.32461	0.45809	-2.76307	2.71263	-3.24766	4.66292	7.38433	5.4757	7.91058	1.24201	0.7827
4.67992	7.197	-6.842	-3.01435	2.41758	-1.18725	2.34234	-1.67867	1.3527	-0.15634	0.33334	-0.10201	0.19963	-1.33568	1.06488	-0.9289	1.80937	3.03137	2.40056	2.73827	0.48968	0.30164
4.90992	3.614	-3.626	-1.14067	0.34882	-0.26173	1.83725	-0.64394	0.19799	-0.03316	0.30833	-0.02281	0.19927	-0.49673	0.15083	-0.20576	1.32965	0.84193	0.64756	1.53541	0.34149	0.22208

## Sheet: Supplymentary Fig.17e
Supplymentary Fig.17e Electronic band gap structure of Ti3C2(OH)2
Z (Å)	Potential (eV)
0	-57.601
0.04704	-57.6011
0.09408	-57.6014
0.14112	-57.6019
0.18816	-57.6027
0.2352	-57.6038
0.28224	-57.6052
0.32928	-57.6068
0.37632	-57.6086
0.42336	-57.6108
0.4704	-57.6131
0.51744	-57.6157
0.56448	-57.6185
0.61152	-57.6214
0.65856	-57.6245
0.7056	-57.6276
0.75264	-57.6308
0.79968	-57.634
0.84672	-57.6371
0.89376	-57.6402
0.9408	-57.6431
0.98784	-57.6458
1.03489	-57.6483
1.08193	-57.6506
1.12897	-57.6526
1.17601	-57.6542
1.22305	-57.6556
1.27009	-57.6565
1.31713	-57.6571
1.36417	-57.6573
1.36417	-57.6573
1.4049	-57.6572
1.44564	-57.6567
1.48638	-57.656
1.52712	-57.655
1.56786	-57.6537
1.60859	-57.6522
1.64933	-57.6505
1.69007	-57.6485
1.73081	-57.6463
1.77155	-57.644
1.81228	-57.6416
1.85302	-57.639
1.89376	-57.6364
1.9345	-57.6337
1.97523	-57.631
2.01597	-57.6283
2.05671	-57.6256
2.09745	-57.623
2.13819	-57.6206
2.17892	-57.6182
2.21966	-57.6161
2.2604	-57.6141
2.30114	-57.6123
2.34187	-57.6108
2.38261	-57.6095
2.42335	-57.6085
2.46409	-57.6078
2.50483	-57.6073
2.54556	-57.6072
2.54556	-57.6072
2.56908	-57.6071
2.5926	-57.6071
2.61612	-57.607
2.63964	-57.6069
2.66316	-57.6068
2.68668	-57.6066
2.7102	-57.6064
2.73372	-57.6062
2.75724	-57.6059
2.78076	-57.6056
2.80428	-57.6054
2.8278	-57.6051
2.85132	-57.6048
2.87484	-57.6044
2.89836	-57.6041
2.92188	-57.6038
2.9454	-57.6034
2.96892	-57.6031
2.99244	-57.6028
3.01596	-57.6025
3.03948	-57.6022
3.063	-57.6019
3.08652	-57.6017
3.11004	-57.6015
3.13356	-57.6013
3.15708	-57.6011
3.1806	-57.601
3.20412	-57.601
3.22764	-57.601
#	Band
3.22764	-57.6009
3.20412	-57.6009
3.1806	-57.6009
3.15708	-57.6011
3.13356	-57.6012
3.11004	-57.6014
3.08652	-57.6016
3.063	-57.6018
3.03948	-57.6021
3.01596	-57.6024
2.99244	-57.6027
2.96892	-57.603
2.9454	-57.6033
2.92188	-57.6036
2.89836	-57.6039
2.87484	-57.6043
2.85132	-57.6046
2.8278	-57.6049
2.80428	-57.6052
2.78076	-57.6054
2.75724	-57.6057
2.73372	-57.606
2.7102	-57.6062
2.68668	-57.6064
2.66316	-57.6065
2.63964	-57.6067
2.61612	-57.6068
2.5926	-57.6069
2.56908	-57.6069
2.54556	-57.6069
2.54556	-57.6069
2.50483	-57.6071
2.46409	-57.6075
2.42335	-57.6082
2.38261	-57.6092
2.34187	-57.6104
2.30114	-57.6119
2.2604	-57.6136
2.21966	-57.6155
2.17892	-57.6176
2.13819	-57.6198
2.09745	-57.6222
2.05671	-57.6247
2.01597	-57.6272
1.97523	-57.6298
1.9345	-57.6324
1.89376	-57.635
1.85302	-57.6376
1.81228	-57.64
1.77155	-57.6424
1.73081	-57.6446
1.69007	-57.6467
1.64933	-57.6486
1.60859	-57.6503
1.56786	-57.6517
1.52712	-57.653
1.48638	-57.6539
1.44564	-57.6546
1.4049	-57.6551
1.36417	-57.6552
1.36417	-57.6552
1.31713	-57.655
1.27009	-57.6544
1.22305	-57.6535
1.17601	-57.6522
1.12897	-57.6506
1.08193	-57.6487
1.03489	-57.6465
0.98784	-57.6441
0.9408	-57.6415
0.89376	-57.6387
0.84672	-57.6357
0.79968	-57.6327
0.75264	-57.6297
0.7056	-57.6266
0.65856	-57.6236
0.61152	-57.6206
0.56448	-57.6178
0.51744	-57.6151
0.4704	-57.6127
0.42336	-57.6104
0.37632	-57.6083
0.32928	-57.6065
0.28224	-57.6049
0.2352	-57.6036
0.18816	-57.6026
0.14112	-57.6018
0.09408	-57.6013
0.04704	-57.6009
0	-57.6009
#	Band
0	-56.8291
0.04704	-56.8292
0.09408	-56.8295
0.14112	-56.83
0.18816	-56.8308
0.2352	-56.8317
0.28224	-56.8329
0.32928	-56.8344
0.37632	-56.8361
0.42336	-56.838
0.4704	-56.8402
0.51744	-56.8425
0.56448	-56.845
0.61152	-56.8477
0.65856	-56.8504
0.7056	-56.8533
0.75264	-56.8561
0.79968	-56.859
0.84672	-56.8618
0.89376	-56.8646
0.9408	-56.8672
0.98784	-56.8697
1.03489	-56.872
1.08193	-56.874
1.12897	-56.8758
1.17601	-56.8773
1.22305	-56.8785
1.27009	-56.8794
1.31713	-56.8799
1.36417	-56.8801
1.36417	-56.8801
1.4049	-56.88
1.44564	-56.8796
1.48638	-56.8789
1.52712	-56.878
1.56786	-56.8769
1.60859	-56.8755
1.64933	-56.8739
1.69007	-56.8721
1.73081	-56.8702
1.77155	-56.8681
1.81228	-56.8659
1.85302	-56.8636
1.89376	-56.8612
1.9345	-56.8587
1.97523	-56.8563
2.01597	-56.8538
2.05671	-56.8514
2.09745	-56.8491
2.13819	-56.8469
2.17892	-56.8448
2.21966	-56.8428
2.2604	-56.841
2.30114	-56.8394
2.34187	-56.838
2.38261	-56.8369
2.42335	-56.836
2.46409	-56.8353
2.50483	-56.8349
2.54556	-56.8348
2.54556	-56.8348
2.56908	-56.8348
2.5926	-56.8347
2.61612	-56.8347
2.63964	-56.8346
2.66316	-56.8344
2.68668	-56.8343
2.7102	-56.8341
2.73372	-56.8339
2.75724	-56.8337
2.78076	-56.8334
2.80428	-56.8332
2.8278	-56.8329
2.85132	-56.8326
2.87484	-56.8323
2.89836	-56.832
2.92188	-56.8317
2.9454	-56.8314
2.96892	-56.8311
2.99244	-56.8308
3.01596	-56.8306
3.03948	-56.8303
3.063	-56.83
3.08652	-56.8298
3.11004	-56.8296
3.13356	-56.8295
3.15708	-56.8293
3.1806	-56.8292
3.20412	-56.8292
3.22764	-56.8291
#	Band
3.22764	-34.031
3.20412	-34.0334
3.1806	-34.0388
3.15708	-34.0452
3.13356	-34.0519
3.11004	-34.0586
3.08652	-34.0652
3.063	-34.0717
3.03948	-34.078
3.01596	-34.0842
2.99244	-34.0902
2.96892	-34.0959
2.9454	-34.1014
2.92188	-34.1067
2.89836	-34.1117
2.87484	-34.1165
2.85132	-34.121
2.8278	-34.1251
2.80428	-34.129
2.78076	-34.1326
2.75724	-34.1359
2.73372	-34.1388
2.7102	-34.1414
2.68668	-34.1437
2.66316	-34.1457
2.63964	-34.1472
2.61612	-34.1485
2.5926	-34.1494
2.56908	-34.1499
2.54556	-34.1501
2.54556	-34.1501
2.50483	-34.1489
2.46409	-34.1456
2.42335	-34.14
2.38261	-34.1324
2.34187	-34.1226
2.30114	-34.1109
2.2604	-34.0975
2.21966	-34.0824
2.17892	-34.066
2.13819	-34.0484
2.09745	-34.0303
2.05671	-34.0129
2.01597	-33.9999
1.97523	-33.9971
1.9345	-34.001
1.89376	-34.0068
1.85302	-34.0132
1.81228	-34.0196
1.77155	-34.0258
1.73081	-34.0318
1.69007	-34.0375
1.64933	-34.0426
1.60859	-34.0472
1.56786	-34.0512
1.52712	-34.0545
1.48638	-34.0571
1.44564	-34.059
1.4049	-34.0602
1.36417	-34.0605
1.36417	-34.0605
1.31713	-34.06
1.27009	-34.0585
1.22305	-34.056
1.17601	-34.0525
1.12897	-34.0481
1.08193	-34.0429
1.03489	-34.037
0.98784	-34.0304
0.9408	-34.0233
0.89376	-34.0159
0.84672	-34.0084
0.79968	-34.0011
0.75264	-33.9951
0.7056	-33.9933
0.65856	-34.0008
0.61152	-34.0148
0.56448	-34.0294
0.51744	-34.0427
0.4704	-34.0539
0.42336	-34.0627
0.37632	-34.0689
0.32928	-34.0723
0.28224	-34.0729
0.2352	-34.0707
0.18816	-34.0658
0.14112	-34.0585
0.09408	-34.049
0.04704	-34.0382
0	-34.031
#	Band
0	-34.0118
0.04704	-34.0223
0.09408	-34.0334
0.14112	-34.0424
0.18816	-34.0491
0.2352	-34.0534
0.28224	-34.055
0.32928	-34.0539
0.37632	-34.0501
0.42336	-34.0436
0.4704	-34.0344
0.51744	-34.0228
0.56448	-34.0088
0.61152	-33.9928
0.65856	-33.9751
0.7056	-33.9605
0.75264	-33.9635
0.79968	-33.9671
0.84672	-33.9707
0.89376	-33.9742
0.9408	-33.9777
0.98784	-33.981
1.03489	-33.984
1.08193	-33.9868
1.12897	-33.9893
1.17601	-33.9914
1.22305	-33.993
1.27009	-33.9942
1.31713	-33.995
1.36417	-33.9952
1.36417	-33.9952
1.4049	-33.995
1.44564	-33.9945
1.48638	-33.9936
1.52712	-33.9923
1.56786	-33.9907
1.60859	-33.9888
1.64933	-33.9867
1.69007	-33.9843
1.73081	-33.9817
1.77155	-33.9789
1.81228	-33.9761
1.85302	-33.9733
1.89376	-33.9708
1.9345	-33.9691
1.97523	-33.9701
2.01597	-33.9738
2.05671	-33.9892
2.09745	-34.0086
2.13819	-34.0272
2.17892	-34.0448
2.21966	-34.0611
2.2604	-34.076
2.30114	-34.0892
2.34187	-34.1006
2.38261	-34.1102
2.42335	-34.1177
2.46409	-34.1232
2.50483	-34.1264
2.54556	-34.1275
2.54556	-34.1275
2.56908	-34.1274
2.5926	-34.1269
2.61612	-34.126
2.63964	-34.1249
2.66316	-34.1234
2.68668	-34.1216
2.7102	-34.1195
2.73372	-34.117
2.75724	-34.1143
2.78076	-34.1113
2.80428	-34.1079
2.8278	-34.1043
2.85132	-34.1004
2.87484	-34.0962
2.89836	-34.0918
2.92188	-34.0872
2.9454	-34.0822
2.96892	-34.0771
2.99244	-34.0718
3.01596	-34.0662
3.03948	-34.0605
3.063	-34.0545
3.08652	-34.0484
3.11004	-34.0422
3.13356	-34.0359
3.15708	-34.0294
3.1806	-34.0228
3.20412	-34.0164
3.22764	-34.0118
#	Band
3.22764	-34.0117
3.20412	-34.0092
3.1806	-34.0032
3.15708	-33.9958
3.13356	-33.9878
3.11004	-33.9795
3.08652	-33.971
3.063	-33.9625
3.03948	-33.9542
3.01596	-33.9466
2.99244	-33.9405
2.96892	-33.9369
2.9454	-33.9356
2.92188	-33.9357
2.89836	-33.9364
2.87484	-33.9373
2.85132	-33.9384
2.8278	-33.9395
2.80428	-33.9406
2.78076	-33.9417
2.75724	-33.9427
2.73372	-33.9437
2.7102	-33.9446
2.68668	-33.9453
2.66316	-33.946
2.63964	-33.9465
2.61612	-33.947
2.5926	-33.9473
2.56908	-33.9475
2.54556	-33.9475
2.54556	-33.9475
2.50483	-33.9477
2.46409	-33.9481
2.42335	-33.9488
2.38261	-33.9499
2.34187	-33.9513
2.30114	-33.953
2.2604	-33.9552
2.21966	-33.9579
2.17892	-33.9611
2.13819	-33.9648
2.09745	-33.9689
2.05671	-33.9727
2.01597	-33.9693
1.97523	-33.9507
1.9345	-33.9327
1.89376	-33.913
1.85302	-33.8924
1.81228	-33.8719
1.77155	-33.8519
1.73081	-33.8327
1.69007	-33.8148
1.64933	-33.7982
1.60859	-33.7833
1.56786	-33.7704
1.52712	-33.7595
1.48638	-33.7509
1.44564	-33.745
1.4049	-33.7415
1.36417	-33.7406
1.36417	-33.7406
1.31713	-33.7418
1.27009	-33.7465
1.22305	-33.7544
1.17601	-33.7658
1.12897	-33.7799
1.08193	-33.7964
1.03489	-33.815
0.98784	-33.8353
0.9408	-33.8567
0.89376	-33.8787
0.84672	-33.9009
0.79968	-33.9225
0.75264	-33.9423
0.7056	-33.9569
0.65856	-33.9609
0.61152	-33.9572
0.56448	-33.9513
0.51744	-33.9466
0.4704	-33.9438
0.42336	-33.9414
0.37632	-33.9395
0.32928	-33.9387
0.28224	-33.9402
0.2352	-33.9461
0.18816	-33.9588
0.14112	-33.9741
0.09408	-33.9892
0.04704	-34.0034
0	-34.0117
#	Band
0	-34.0068
0.04704	-33.9956
0.09408	-33.982
0.14112	-33.9687
0.18816	-33.9563
0.2352	-33.9436
0.28224	-33.9291
0.32928	-33.9244
0.37632	-33.9281
0.42336	-33.9331
0.4704	-33.9387
0.51744	-33.9449
0.56448	-33.9496
0.61152	-33.9528
0.65856	-33.9561
0.7056	-33.9547
0.75264	-33.9349
0.79968	-33.9137
0.84672	-33.8921
0.89376	-33.8705
0.9408	-33.8493
0.98784	-33.8291
1.03489	-33.8101
1.08193	-33.7927
1.12897	-33.7774
1.17601	-33.7644
1.22305	-33.754
1.27009	-33.746
1.31713	-33.7411
1.36417	-33.7402
1.36417	-33.7402
1.4049	-33.7409
1.44564	-33.7443
1.48638	-33.7504
1.52712	-33.7585
1.56786	-33.7686
1.60859	-33.7807
1.64933	-33.7945
1.69007	-33.81
1.73081	-33.827
1.77155	-33.8452
1.81228	-33.8643
1.85302	-33.8842
1.89376	-33.9045
1.9345	-33.9246
1.97523	-33.9419
2.01597	-33.9489
2.05671	-33.9483
2.09745	-33.9454
2.13819	-33.9415
2.17892	-33.9373
2.21966	-33.9328
2.2604	-33.9284
2.30114	-33.9242
2.34187	-33.9204
2.38261	-33.9171
2.42335	-33.9145
2.46409	-33.9126
2.50483	-33.9114
2.54556	-33.911
2.54556	-33.911
2.56908	-33.911
2.5926	-33.911
2.61612	-33.911
2.63964	-33.9109
2.66316	-33.9109
2.68668	-33.9109
2.7102	-33.9109
2.73372	-33.9109
2.75724	-33.9109
2.78076	-33.9109
2.80428	-33.9109
2.8278	-33.911
2.85132	-33.9112
2.87484	-33.9115
2.89836	-33.912
2.92188	-33.9132
2.9454	-33.9163
2.96892	-33.9222
2.99244	-33.9297
3.01596	-33.9378
3.03948	-33.9461
3.063	-33.9545
3.08652	-33.9628
3.11004	-33.9711
3.13356	-33.9792
3.15708	-33.9871
3.1806	-33.9947
3.20412	-34.0019
3.22764	-34.0068
#	Band
3.22764	-33.9146
3.20412	-33.9152
3.1806	-33.916
3.15708	-33.9169
3.13356	-33.9178
3.11004	-33.9188
3.08652	-33.9197
3.063	-33.9206
3.03948	-33.9211
3.01596	-33.921
2.99244	-33.9195
2.96892	-33.9155
2.9454	-33.9093
2.92188	-33.902
2.89836	-33.8942
2.87484	-33.8868
2.85132	-33.8797
2.8278	-33.8729
2.80428	-33.8665
2.78076	-33.8604
2.75724	-33.8548
2.73372	-33.8497
2.7102	-33.8451
2.68668	-33.8411
2.66316	-33.8376
2.63964	-33.8348
2.61612	-33.8326
2.5926	-33.8309
2.56908	-33.83
2.54556	-33.8296
2.54556	-33.8296
2.50483	-33.8294
2.46409	-33.8286
2.42335	-33.8273
2.38261	-33.8256
2.34187	-33.8233
2.30114	-33.8206
2.2604	-33.8175
2.21966	-33.8141
2.17892	-33.8103
2.13819	-33.8061
2.09745	-33.8018
2.05671	-33.7972
2.01597	-33.7925
1.97523	-33.7877
1.9345	-33.7829
1.89376	-33.7781
1.85302	-33.7734
1.81228	-33.7688
1.77155	-33.7644
1.73081	-33.7603
1.69007	-33.7564
1.64933	-33.7529
1.60859	-33.7498
1.56786	-33.747
1.52712	-33.7448
1.48638	-33.7429
1.44564	-33.7416
1.4049	-33.7405
1.36417	-33.7396
1.36417	-33.7396
1.31713	-33.7408
1.27009	-33.7419
1.22305	-33.7436
1.17601	-33.746
1.12897	-33.7491
1.08193	-33.7529
1.03489	-33.7574
0.98784	-33.7626
0.9408	-33.7686
0.89376	-33.7753
0.84672	-33.7828
0.79968	-33.7911
0.75264	-33.8002
0.7056	-33.81
0.65856	-33.8205
0.61152	-33.8318
0.56448	-33.8438
0.51744	-33.8564
0.4704	-33.8696
0.42336	-33.8834
0.37632	-33.8975
0.32928	-33.9116
0.28224	-33.9184
0.2352	-33.9166
0.18816	-33.9183
0.14112	-33.918
0.09408	-33.917
0.04704	-33.9158
0	-33.9146
#	Band
0	-33.9145
0.04704	-33.9137
0.09408	-33.9133
0.14112	-33.9136
0.18816	-33.9147
0.2352	-33.9165
0.28224	-33.9107
0.32928	-33.9009
0.37632	-33.8892
0.42336	-33.8769
0.4704	-33.8645
0.51744	-33.8524
0.56448	-33.8407
0.61152	-33.8295
0.65856	-33.8188
0.7056	-33.8087
0.75264	-33.7993
0.79968	-33.7905
0.84672	-33.7823
0.89376	-33.7749
0.9408	-33.7681
0.98784	-33.7621
1.03489	-33.7568
1.08193	-33.7522
1.12897	-33.7484
1.17601	-33.7452
1.22305	-33.7427
1.27009	-33.741
1.31713	-33.7399
1.36417	-33.7392
1.36417	-33.7392
1.4049	-33.7398
1.44564	-33.7406
1.48638	-33.7418
1.52712	-33.7435
1.56786	-33.7457
1.60859	-33.7482
1.64933	-33.7512
1.69007	-33.7546
1.73081	-33.7582
1.77155	-33.7622
1.81228	-33.7663
1.85302	-33.7707
1.89376	-33.7752
1.9345	-33.7797
1.97523	-33.7843
2.01597	-33.7888
2.05671	-33.7933
2.09745	-33.7976
2.13819	-33.8018
2.17892	-33.8057
2.21966	-33.8093
2.2604	-33.8126
2.30114	-33.8156
2.34187	-33.8181
2.38261	-33.8202
2.42335	-33.8219
2.46409	-33.8231
2.50483	-33.8239
2.54556	-33.8241
2.54556	-33.8241
2.56908	-33.8245
2.5926	-33.8255
2.61612	-33.8273
2.63964	-33.8298
2.66316	-33.8329
2.68668	-33.8367
2.7102	-33.8411
2.73372	-33.8461
2.75724	-33.8517
2.78076	-33.8578
2.80428	-33.8644
2.8278	-33.8714
2.85132	-33.8787
2.87484	-33.8864
2.89836	-33.8939
2.92188	-33.9006
2.9454	-33.9058
2.96892	-33.9083
2.99244	-33.9094
3.01596	-33.91
3.03948	-33.9105
3.063	-33.911
3.08652	-33.9114
3.11004	-33.9119
3.13356	-33.9124
3.15708	-33.9129
3.1806	-33.9134
3.20412	-33.914
3.22764	-33.9145
#	Band
3.22764	-33.1946
3.20412	-33.2001
3.1806	-33.2059
3.15708	-33.2116
3.13356	-33.2171
3.11004	-33.2226
3.08652	-33.2279
3.063	-33.2331
3.03948	-33.2382
3.01596	-33.243
2.99244	-33.2478
2.96892	-33.2523
2.9454	-33.2567
2.92188	-33.2608
2.89836	-33.2648
2.87484	-33.2685
2.85132	-33.272
2.8278	-33.2753
2.80428	-33.2784
2.78076	-33.2812
2.75724	-33.2837
2.73372	-33.2861
2.7102	-33.2881
2.68668	-33.2899
2.66316	-33.2914
2.63964	-33.2927
2.61612	-33.2936
2.5926	-33.2943
2.56908	-33.2948
2.54556	-33.2949
2.54556	-33.2949
2.50483	-33.294
2.46409	-33.2913
2.42335	-33.2868
2.38261	-33.2805
2.34187	-33.2726
2.30114	-33.263
2.2604	-33.2519
2.21966	-33.2394
2.17892	-33.2257
2.13819	-33.2108
2.09745	-33.1951
2.05671	-33.1793
2.01597	-33.1668
1.97523	-33.1641
1.9345	-33.1647
1.89376	-33.1661
1.85302	-33.1676
1.81228	-33.1693
1.77155	-33.171
1.73081	-33.1728
1.69007	-33.1745
1.64933	-33.1762
1.60859	-33.1778
1.56786	-33.1792
1.52712	-33.1804
1.48638	-33.1814
1.44564	-33.1822
1.4049	-33.1826
1.36417	-33.1828
1.36417	-33.1828
1.31713	-33.1826
1.27009	-33.182
1.22305	-33.181
1.17601	-33.1797
1.12897	-33.1781
1.08193	-33.1763
1.03489	-33.1743
0.98784	-33.1723
0.9408	-33.1702
0.89376	-33.1681
0.84672	-33.1661
0.79968	-33.1641
0.75264	-33.1623
0.7056	-33.1605
0.65856	-33.165
0.61152	-33.1803
0.56448	-33.1939
0.51744	-33.2057
0.4704	-33.2156
0.42336	-33.2233
0.37632	-33.2288
0.32928	-33.232
0.28224	-33.2329
0.2352	-33.2316
0.18816	-33.2281
0.14112	-33.2224
0.09408	-33.2148
0.04704	-33.2053
0	-33.1946
#	Band
0	-33.1942
0.04704	-33.1827
0.09408	-33.1708
0.14112	-33.1595
0.18816	-33.1521
0.2352	-33.1507
0.28224	-33.1508
0.32928	-33.1513
0.37632	-33.152
0.42336	-33.1528
0.4704	-33.1538
0.51744	-33.1548
0.56448	-33.1561
0.61152	-33.1574
0.65856	-33.1589
0.7056	-33.1484
0.75264	-33.1308
0.79968	-33.1124
0.84672	-33.0935
0.89376	-33.0746
0.9408	-33.0561
0.98784	-33.0382
1.03489	-33.0214
1.08193	-33.006
1.12897	-32.9924
1.17601	-32.9808
1.22305	-32.9715
1.27009	-32.9647
1.31713	-32.9606
1.36417	-32.9598
1.36417	-32.9598
1.4049	-32.9603
1.44564	-32.9633
1.48638	-32.9685
1.52712	-32.9756
1.56786	-32.9845
1.60859	-32.9952
1.64933	-33.0075
1.69007	-33.0213
1.73081	-33.0363
1.77155	-33.0523
1.81228	-33.0692
1.85302	-33.0866
1.89376	-33.1045
1.9345	-33.1224
1.97523	-33.1397
2.01597	-33.1535
2.05671	-33.1571
2.09745	-33.1569
2.13819	-33.1561
2.17892	-33.1553
2.21966	-33.1545
2.2604	-33.1538
2.30114	-33.1532
2.34187	-33.1527
2.38261	-33.1523
2.42335	-33.1519
2.46409	-33.1517
2.50483	-33.1516
2.54556	-33.1515
2.54556	-33.1515
2.56908	-33.1515
2.5926	-33.1515
2.61612	-33.1514
2.63964	-33.1513
2.66316	-33.1512
2.68668	-33.151
2.7102	-33.1508
2.73372	-33.1506
2.75724	-33.1504
2.78076	-33.1502
2.80428	-33.1499
2.8278	-33.1497
2.85132	-33.1495
2.87484	-33.1492
2.89836	-33.149
2.92188	-33.1488
2.9454	-33.1486
2.96892	-33.1484
2.99244	-33.1482
3.01596	-33.148
3.03948	-33.1478
3.063	-33.1477
3.08652	-33.1544
3.11004	-33.1617
3.13356	-33.1687
3.15708	-33.1756
3.1806	-33.1822
3.20412	-33.1885
3.22764	-33.1942
#	Band
3.22764	-33.1474
3.20412	-33.1474
3.1806	-33.1474
3.15708	-33.1474
3.13356	-33.1475
3.11004	-33.1475
3.08652	-33.1476
3.063	-33.1471
3.03948	-33.1397
3.01596	-33.1322
2.99244	-33.1248
2.96892	-33.1174
2.9454	-33.1101
2.92188	-33.103
2.89836	-33.096
2.87484	-33.0893
2.85132	-33.0829
2.8278	-33.0767
2.80428	-33.0709
2.78076	-33.0654
2.75724	-33.0604
2.73372	-33.0558
2.7102	-33.0517
2.68668	-33.0481
2.66316	-33.045
2.63964	-33.0424
2.61612	-33.0404
2.5926	-33.039
2.56908	-33.0381
2.54556	-33.0378
2.54556	-33.0378
2.50483	-33.0376
2.46409	-33.0369
2.42335	-33.0358
2.38261	-33.0342
2.34187	-33.0323
2.30114	-33.0299
2.2604	-33.0272
2.21966	-33.0241
2.17892	-33.0208
2.13819	-33.0172
2.09745	-33.0134
2.05671	-33.0094
2.01597	-33.0052
1.97523	-33.001
1.9345	-32.9968
1.89376	-32.9926
1.85302	-32.9885
1.81228	-32.9845
1.77155	-32.9806
1.73081	-32.977
1.69007	-32.9736
1.64933	-32.9705
1.60859	-32.9678
1.56786	-32.9654
1.52712	-32.9634
1.48638	-32.9618
1.44564	-32.9607
1.4049	-32.9599
1.36417	-32.9591
1.36417	-32.9591
1.31713	-32.96
1.27009	-32.9609
1.22305	-32.9625
1.17601	-32.9647
1.12897	-32.9675
1.08193	-32.9709
1.03489	-32.975
0.98784	-32.9797
0.9408	-32.9851
0.89376	-32.9911
0.84672	-32.9977
0.79968	-33.005
0.75264	-33.0129
0.7056	-33.0214
0.65856	-33.0305
0.61152	-33.0401
0.56448	-33.0503
0.51744	-33.0609
0.4704	-33.072
0.42336	-33.0834
0.37632	-33.0951
0.32928	-33.1071
0.28224	-33.1192
0.2352	-33.1311
0.18816	-33.1418
0.14112	-33.1465
0.09408	-33.1473
0.04704	-33.1474
0	-33.1474
#	Band
0	-21.4311
0.04704	-21.4318
0.09408	-21.434
0.14112	-21.4379
0.18816	-21.4435
0.2352	-21.451
0.28224	-21.4603
0.32928	-21.4715
0.37632	-21.4845
0.42336	-21.4992
0.4704	-21.5155
0.51744	-21.5334
0.56448	-21.5526
0.61152	-21.5729
0.65856	-21.594
0.7056	-21.6158
0.75264	-21.6381
0.79968	-21.6602
0.84672	-21.6821
0.89376	-21.7034
0.9408	-21.7238
0.98784	-21.7431
1.03489	-21.7609
1.08193	-21.777
1.12897	-21.791
1.17601	-21.8029
1.22305	-21.8123
1.27009	-21.8192
1.31713	-21.8233
1.36417	-21.8247
1.36417	-21.8247
1.4049	-21.8237
1.44564	-21.8206
1.48638	-21.8154
1.52712	-21.8082
1.56786	-21.7992
1.60859	-21.7885
1.64933	-21.7761
1.69007	-21.7622
1.73081	-21.747
1.77155	-21.7307
1.81228	-21.7134
1.85302	-21.6954
1.89376	-21.6768
1.9345	-21.658
1.97523	-21.6392
2.01597	-21.6203
2.05671	-21.602
2.09745	-21.5842
2.13819	-21.5672
2.17892	-21.5512
2.21966	-21.5364
2.2604	-21.5227
2.30114	-21.5106
2.34187	-21.5002
2.38261	-21.4915
2.42335	-21.4847
2.46409	-21.4796
2.50483	-21.4767
2.54556	-21.4756
2.54556	-21.4756
2.56908	-21.4756
2.5926	-21.4752
2.61612	-21.4746
2.63964	-21.4738
2.66316	-21.4728
2.68668	-21.4715
2.7102	-21.47
2.73372	-21.4684
2.75724	-21.4666
2.78076	-21.4647
2.80428	-21.4626
2.8278	-21.4605
2.85132	-21.4582
2.87484	-21.4559
2.89836	-21.4535
2.92188	-21.4511
2.9454	-21.4488
2.96892	-21.4465
2.99244	-21.4443
3.01596	-21.4421
3.03948	-21.44
3.063	-21.4381
3.08652	-21.4364
3.11004	-21.4349
3.13356	-21.4336
3.15708	-21.4325
3.1806	-21.4317
3.20412	-21.4312
3.22764	-21.4311
#	Band
3.22764	-21.4284
3.20412	-21.4286
3.1806	-21.429
3.15708	-21.4298
3.13356	-21.4309
3.11004	-21.4322
3.08652	-21.4337
3.063	-21.4355
3.03948	-21.4374
3.01596	-21.4394
2.99244	-21.4416
2.96892	-21.4439
2.9454	-21.4462
2.92188	-21.4485
2.89836	-21.4509
2.87484	-21.4532
2.85132	-21.4555
2.8278	-21.4578
2.80428	-21.46
2.78076	-21.462
2.75724	-21.464
2.73372	-21.4658
2.7102	-21.4674
2.68668	-21.4689
2.66316	-21.4702
2.63964	-21.4712
2.61612	-21.472
2.5926	-21.4726
2.56908	-21.473
2.54556	-21.473
2.54556	-21.473
2.50483	-21.474
2.46409	-21.477
2.42335	-21.482
2.38261	-21.4889
2.34187	-21.4975
2.30114	-21.508
2.2604	-21.5201
2.21966	-21.5337
2.17892	-21.5486
2.13819	-21.5646
2.09745	-21.5816
2.05671	-21.5993
2.01597	-21.6177
1.97523	-21.6365
1.9345	-21.6554
1.89376	-21.6742
1.85302	-21.6927
1.81228	-21.7107
1.77155	-21.7279
1.73081	-21.7442
1.69007	-21.7594
1.64933	-21.7733
1.60859	-21.7857
1.56786	-21.7964
1.52712	-21.8053
1.48638	-21.8124
1.44564	-21.8176
1.4049	-21.8207
1.36417	-21.8217
1.36417	-21.8217
1.31713	-21.8204
1.27009	-21.8162
1.22305	-21.8094
1.17601	-21.8
1.12897	-21.7882
1.08193	-21.7742
1.03489	-21.7582
0.98784	-21.7404
0.9408	-21.7211
0.89376	-21.7007
0.84672	-21.6794
0.79968	-21.6575
0.75264	-21.6354
0.7056	-21.6132
0.65856	-21.5914
0.61152	-21.5703
0.56448	-21.5499
0.51744	-21.5307
0.4704	-21.5129
0.42336	-21.4966
0.37632	-21.4819
0.32928	-21.4688
0.28224	-21.4577
0.2352	-21.4483
0.18816	-21.4408
0.14112	-21.4352
0.09408	-21.4313
0.04704	-21.4291
0	-21.4284
#	Band
0	-10.148
0.04704	-10.1657
0.09408	-10.1858
0.14112	-10.2071
0.18816	-10.2298
0.2352	-10.2539
0.28224	-10.2862
0.32928	-10.3635
0.37632	-10.4558
0.42336	-10.5613
0.4704	-10.6779
0.51744	-10.8031
0.56448	-10.9345
0.61152	-11.0698
0.65856	-11.2068
0.7056	-11.3434
0.75264	-11.4778
0.79968	-11.6085
0.84672	-11.7338
0.89376	-11.8526
0.9408	-11.9635
0.98784	-12.0657
1.03489	-12.158
1.08193	-12.2397
1.12897	-12.3101
1.17601	-12.3685
1.22305	-12.4145
1.27009	-12.4476
1.31713	-12.4675
1.36417	-12.4742
1.36417	-12.4742
1.4049	-12.4692
1.44564	-12.4542
1.48638	-12.4293
1.52712	-12.3947
1.56786	-12.3506
1.60859	-12.2972
1.64933	-12.235
1.69007	-12.1644
1.73081	-12.0858
1.77155	-11.9999
1.81228	-11.9073
1.85302	-11.8088
1.89376	-11.7053
1.9345	-11.5978
1.97523	-11.4875
2.01597	-11.3758
2.05671	-11.2644
2.09745	-11.1553
2.13819	-11.0511
2.17892	-10.9545
2.21966	-10.8688
2.2604	-10.7966
2.30114	-10.7392
2.34187	-10.6959
2.38261	-10.6648
2.42335	-10.6433
2.46409	-10.6295
2.50483	-10.6217
2.54556	-10.6192
2.54556	-10.6192
2.56908	-10.6182
2.5926	-10.6153
2.61612	-10.6104
2.63964	-10.6035
2.66316	-10.5948
2.68668	-10.5843
2.7102	-10.572
2.73372	-10.558
2.75724	-10.5425
2.78076	-10.5254
2.80428	-10.507
2.8278	-10.4873
2.85132	-10.4666
2.87484	-10.4449
2.89836	-10.4225
2.92188	-10.3994
2.9454	-10.376
2.96892	-10.3524
2.99244	-10.3288
3.01596	-10.3054
3.03948	-10.2826
3.063	-10.2605
3.08652	-10.2393
3.11004	-10.2195
3.13356	-10.201
3.15708	-10.1844
3.1806	-10.1697
3.20412	-10.1573
3.22764	-10.148
#	Band
3.22764	-10.1462
3.20412	-10.1385
3.1806	-10.1306
3.15708	-10.1234
3.13356	-10.1168
3.11004	-10.111
3.08652	-10.1059
3.063	-10.1017
3.03948	-10.0984
3.01596	-10.0959
2.99244	-10.0944
2.96892	-10.0937
2.9454	-10.0938
2.92188	-10.0947
2.89836	-10.0963
2.87484	-10.0986
2.85132	-10.1014
2.8278	-10.1046
2.80428	-10.1082
2.78076	-10.1119
2.75724	-10.1157
2.73372	-10.1194
2.7102	-10.123
2.68668	-10.1263
2.66316	-10.1293
2.63964	-10.1318
2.61612	-10.1339
2.5926	-10.1354
2.56908	-10.1363
2.54556	-10.1366
2.54556	-10.1366
2.50483	-10.1431
2.46409	-10.1624
2.42335	-10.1936
2.38261	-10.2349
2.34187	-10.2835
2.30114	-10.3361
2.2604	-10.3894
2.21966	-10.4411
2.17892	-10.4908
2.13819	-10.5396
2.09745	-10.5886
2.05671	-10.639
2.01597	-10.6911
1.97523	-10.745
1.9345	-10.8003
1.89376	-10.8563
1.85302	-10.9122
1.81228	-10.9673
1.77155	-11.0207
1.73081	-11.0716
1.69007	-11.1192
1.64933	-11.1629
1.60859	-11.202
1.56786	-11.236
1.52712	-11.2644
1.48638	-11.2869
1.44564	-11.3032
1.4049	-11.313
1.36417	-11.3163
1.36417	-11.3163
1.31713	-11.3119
1.27009	-11.2988
1.22305	-11.2772
1.17601	-11.2475
1.12897	-11.2101
1.08193	-11.1658
1.03489	-11.1153
0.98784	-11.0594
0.9408	-10.9992
0.89376	-10.9359
0.84672	-10.8704
0.79968	-10.8042
0.75264	-10.7385
0.7056	-10.6744
0.65856	-10.6131
0.61152	-10.5556
0.56448	-10.5025
0.51744	-10.4544
0.4704	-10.4113
0.42336	-10.3728
0.37632	-10.3385
0.32928	-10.3077
0.28224	-10.2796
0.2352	-10.2246
0.18816	-10.1793
0.14112	-10.15
0.09408	-10.1356
0.04704	-10.135
0	-10.1462
#	Band
0	-9.32003
0.04704	-9.32096
0.09408	-9.32421
0.14112	-9.33015
0.18816	-9.33884
0.2352	-9.3498
0.28224	-9.36223
0.32928	-9.37519
0.37632	-9.388
0.42336	-9.39997
0.4704	-9.41017
0.51744	-9.41923
0.56448	-9.4278
0.61152	-9.43606
0.65856	-9.44431
0.7056	-9.45295
0.75264	-9.46242
0.79968	-9.47289
0.84672	-9.48458
0.89376	-9.49748
0.9408	-9.51149
0.98784	-9.52628
1.03489	-9.54135
1.08193	-9.55625
1.12897	-9.5703
1.17601	-9.58285
1.22305	-9.59336
1.27009	-9.60127
1.31713	-9.60619
1.36417	-9.60784
1.36417	-9.60784
1.4049	-9.6066
1.44564	-9.6029
1.48638	-9.59687
1.52712	-9.58878
1.56786	-9.57895
1.60859	-9.56772
1.64933	-9.55544
1.69007	-9.54267
1.73081	-9.52976
1.77155	-9.5172
1.81228	-9.5052
1.85302	-9.49413
1.89376	-9.48417
1.9345	-9.47542
1.97523	-9.46786
2.01597	-9.46122
2.05671	-9.45516
2.09745	-9.44902
2.13819	-9.44206
2.17892	-9.43377
2.21966	-9.42397
2.2604	-9.4128
2.30114	-9.40072
2.34187	-9.38819
2.38261	-9.37592
2.42335	-9.36477
2.46409	-9.35579
2.50483	-9.34993
2.54556	-9.34789
2.54556	-9.34789
2.56908	-9.34782
2.5926	-9.34759
2.61612	-9.34723
2.63964	-9.3467
2.66316	-9.34605
2.68668	-9.34524
2.7102	-9.34437
2.73372	-9.34339
2.75724	-9.34233
2.78076	-9.34121
2.80428	-9.34004
2.8278	-9.33883
2.85132	-9.33759
2.87484	-9.33635
2.89836	-9.33506
2.92188	-9.33377
2.9454	-9.33249
2.96892	-9.33119
2.99244	-9.32988
3.01596	-9.32858
3.03948	-9.3273
3.063	-9.32602
3.08652	-9.32479
3.11004	-9.3236
3.13356	-9.3225
3.15708	-9.32153
3.1806	-9.32074
3.20412	-9.3202
3.22764	-9.32003
#	Band
3.22764	-9.31647
3.20412	-9.31663
3.1806	-9.31707
3.15708	-9.31774
3.13356	-9.31851
3.11004	-9.31925
3.08652	-9.31989
3.063	-9.32032
3.03948	-9.32044
3.01596	-9.32017
2.99244	-9.31952
2.96892	-9.31841
2.9454	-9.31684
2.92188	-9.31484
2.89836	-9.31241
2.87484	-9.30963
2.85132	-9.30655
2.8278	-9.30323
2.80428	-9.29974
2.78076	-9.2962
2.75724	-9.29267
2.73372	-9.28926
2.7102	-9.28602
2.68668	-9.28308
2.66316	-9.28041
2.63964	-9.27817
2.61612	-9.27639
2.5926	-9.27508
2.56908	-9.27428
2.54556	-9.274
2.54556	-9.274
2.50483	-9.27679
2.46409	-9.28477
2.42335	-9.29681
2.38261	-9.31145
2.34187	-9.32712
2.30114	-9.34237
2.2604	-9.35591
2.21966	-9.36676
2.17892	-9.37422
2.13819	-9.37777
2.09745	-9.37701
2.05671	-9.37139
2.01597	-9.36056
1.97523	-9.3445
1.9345	-9.32345
1.89376	-9.29815
1.85302	-9.26942
1.81228	-9.23813
1.77155	-9.20527
1.73081	-9.17179
1.69007	-9.13871
1.64933	-9.10689
1.60859	-9.07726
1.56786	-9.05061
1.52712	-9.02771
1.48638	-9.00919
1.44564	-8.99557
1.4049	-8.98725
1.36417	-8.98439
1.36417	-8.98439
1.31713	-8.98816
1.27009	-8.99921
1.22305	-9.01717
1.17601	-9.04136
1.12897	-9.07087
1.08193	-9.10463
1.03489	-9.1415
0.98784	-9.18017
0.9408	-9.21936
0.89376	-9.25776
0.84672	-9.29412
0.79968	-9.32725
0.75264	-9.35613
0.7056	-9.37982
0.65856	-9.3977
0.61152	-9.40937
0.56448	-9.41475
0.51744	-9.41414
0.4704	-9.40804
0.42336	-9.39798
0.37632	-9.38577
0.32928	-9.3721
0.28224	-9.35825
0.2352	-9.34541
0.18816	-9.33449
0.14112	-9.32609
0.09408	-9.32043
0.04704	-9.31735
0	-9.31647
#	Band
0	-6.43266
0.04704	-6.44346
0.09408	-6.46868
0.14112	-6.49706
0.18816	-6.5208
0.2352	-6.53532
0.28224	-6.53789
0.32928	-6.52708
0.37632	-6.50232
0.42336	-6.46355
0.4704	-6.4112
0.51744	-6.3461
0.56448	-6.27803
0.61152	-6.21419
0.65856	-6.14953
0.7056	-6.08538
0.75264	-6.02242
0.79968	-5.96067
0.84672	-5.89959
0.89376	-5.83831
0.9408	-5.77579
0.98784	-5.71116
1.03489	-5.64381
1.08193	-5.57349
1.12897	-5.50029
1.17601	-5.42471
1.22305	-5.34763
1.27009	-5.27063
1.31713	-5.19783
1.36417	-5.1549
1.36417	-5.1549
1.4049	-5.18925
1.44564	-5.25068
1.48638	-5.31695
1.52712	-5.38411
1.56786	-5.45089
1.60859	-5.51664
1.64933	-5.58104
1.69007	-5.64398
1.73081	-5.7056
1.77155	-5.76621
1.81228	-5.82636
1.85302	-5.88681
1.89376	-5.94853
1.9345	-6.01261
1.97523	-6.08026
2.01597	-6.15274
2.05671	-6.23119
2.09745	-6.316
2.13819	-6.40609
2.17892	-6.4989
2.21966	-6.5915
2.2604	-6.68142
2.30114	-6.76662
2.34187	-6.84515
2.38261	-6.91477
2.42335	-6.97294
2.46409	-7.01698
2.50483	-7.04453
2.54556	-7.05391
2.54556	-7.05391
2.56908	-7.05257
2.5926	-7.04855
2.61612	-7.04185
2.63964	-7.03254
2.66316	-7.02066
2.68668	-7.00626
2.7102	-6.98945
2.73372	-6.97031
2.75724	-6.94898
2.78076	-6.92557
2.80428	-6.90025
2.8278	-6.87319
2.85132	-6.84456
2.87484	-6.81459
2.89836	-6.7835
2.92188	-6.75153
2.9454	-6.71896
2.96892	-6.68606
2.99244	-6.65315
3.01596	-6.62057
3.03948	-6.58872
3.063	-6.55803
3.08652	-6.52902
3.11004	-6.50235
3.13356	-6.47882
3.15708	-6.45941
3.1806	-6.44484
3.20412	-6.43574
3.22764	-6.43266
#	Band
3.22764	-6.43096
3.20412	-6.43403
3.1806	-6.44314
3.15708	-6.45766
3.13356	-6.47623
3.11004	-6.49746
3.08652	-6.52042
3.063	-6.54438
3.03948	-6.56876
3.01596	-6.5931
2.99244	-6.61708
2.96892	-6.64044
2.9454	-6.66297
2.92188	-6.68453
2.89836	-6.70501
2.87484	-6.72431
2.85132	-6.74237
2.8278	-6.75914
2.80428	-6.77459
2.78076	-6.7887
2.75724	-6.80145
2.73372	-6.81283
2.7102	-6.82286
2.68668	-6.83153
2.66316	-6.83884
2.63964	-6.84481
2.61612	-6.84944
2.5926	-6.85273
2.56908	-6.85471
2.54556	-6.85537
2.54556	-6.85537
2.50483	-6.84864
2.46409	-6.82857
2.42335	-6.79556
2.38261	-6.75028
2.34187	-6.69376
2.30114	-6.62743
2.2604	-6.55303
2.21966	-6.47239
2.17892	-6.38703
2.13819	-6.29763
2.09745	-6.20402
2.05671	-6.10595
2.01597	-6.00427
1.97523	-5.90094
1.9345	-5.79832
1.89376	-5.69872
1.85302	-5.60421
1.81228	-5.51656
1.77155	-5.43716
1.73081	-5.36696
1.69007	-5.30645
1.64933	-5.25561
1.60859	-5.21403
1.56786	-5.181
1.52712	-5.15566
1.48638	-5.13711
1.44564	-5.12453
1.4049	-5.11726
1.36417	-5.11491
1.36417	-5.11491
1.31713	-5.11735
1.27009	-5.12701
1.22305	-5.1437
1.17601	-5.16854
1.12897	-5.20334
1.08193	-5.24991
1.03489	-5.30942
0.98784	-5.38198
0.9408	-5.4666
0.89376	-5.56129
0.84672	-5.66341
0.79968	-5.76996
0.75264	-5.87787
0.7056	-5.98424
0.65856	-6.08643
0.61152	-6.18208
0.56448	-6.26913
0.51744	-6.339
0.4704	-6.39531
0.42336	-6.44442
0.37632	-6.48409
0.32928	-6.51232
0.28224	-6.52759
0.2352	-6.5292
0.18816	-6.51765
0.14112	-6.49522
0.09408	-6.467
0.04704	-6.44175
0	-6.43096
#	Band
0	-6.01454
0.04704	-5.9992
0.09408	-5.958
0.14112	-5.90124
0.18816	-5.83358
0.2352	-5.75815
0.28224	-5.67814
0.32928	-5.60101
0.37632	-5.52576
0.42336	-5.45327
0.4704	-5.38489
0.51744	-5.32844
0.56448	-5.29168
0.61152	-5.26239
0.65856	-5.23683
0.7056	-5.21283
0.75264	-5.18966
0.79968	-5.1676
0.84672	-5.14753
0.89376	-5.1305
0.9408	-5.11731
0.98784	-5.10831
1.03489	-5.10336
1.08193	-5.10185
1.12897	-5.1029
1.17601	-5.10551
1.22305	-5.10869
1.27009	-5.11159
1.31713	-5.11345
1.36417	-5.11324
1.36417	-5.11324
1.4049	-5.11296
1.44564	-5.11161
1.48638	-5.1094
1.52712	-5.10654
1.56786	-5.1033
1.60859	-5.09996
1.64933	-5.09685
1.69007	-5.0943
1.73081	-5.09264
1.77155	-5.09219
1.81228	-5.09317
1.85302	-5.09579
1.89376	-5.10014
1.9345	-5.10626
1.97523	-5.1141
2.01597	-5.12355
2.05671	-5.13446
2.09745	-5.14659
2.13819	-5.15963
2.17892	-5.17313
2.21966	-5.1866
2.2604	-5.1996
2.30114	-5.21171
2.34187	-5.22261
2.38261	-5.23197
2.42335	-5.24801
2.46409	-5.27385
2.50483	-5.28945
2.54556	-5.29466
2.54556	-5.29466
2.56908	-5.30319
2.5926	-5.32242
2.61612	-5.34591
2.63964	-5.37133
2.66316	-5.39788
2.68668	-5.42515
2.7102	-5.45292
2.73372	-5.48105
2.75724	-5.50943
2.78076	-5.53799
2.80428	-5.56667
2.8278	-5.59544
2.85132	-5.62428
2.87484	-5.65321
2.89836	-5.68222
2.92188	-5.71134
2.9454	-5.74058
2.96892	-5.76995
2.99244	-5.79941
3.01596	-5.82887
3.03948	-5.85817
3.063	-5.88701
3.08652	-5.91494
3.11004	-5.94134
3.13356	-5.96532
3.15708	-5.98577
3.1806	-6.00146
3.20412	-6.01123
3.22764	-6.01454
#	Band
3.22764	-6.01242
3.20412	-6.00766
3.1806	-5.99376
3.15708	-5.9721
3.13356	-5.94412
3.11004	-5.91125
3.08652	-5.87474
3.063	-5.83566
3.03948	-5.79488
3.01596	-5.75314
2.99244	-5.71104
2.96892	-5.66913
2.9454	-5.62787
2.92188	-5.58765
2.89836	-5.54883
2.87484	-5.51171
2.85132	-5.47655
2.8278	-5.44355
2.80428	-5.41288
2.78076	-5.38468
2.75724	-5.35905
2.73372	-5.33606
2.7102	-5.31575
2.68668	-5.29814
2.66316	-5.28326
2.63964	-5.27108
2.61612	-5.26162
2.5926	-5.25488
2.56908	-5.25085
2.54556	-5.24952
2.54556	-5.24952
2.50483	-5.24839
2.46409	-5.245
2.42335	-5.23943
2.38261	-5.21322
2.34187	-5.2046
2.30114	-5.19525
2.2604	-5.18477
2.21966	-5.17338
2.17892	-5.16132
2.13819	-5.14884
2.09745	-5.13615
2.05671	-5.12353
2.01597	-5.11125
1.97523	-5.09965
1.9345	-5.08902
1.89376	-5.07959
1.85302	-5.07148
1.81228	-5.06475
1.77155	-5.05938
1.73081	-5.05529
1.69007	-5.05236
1.64933	-5.05043
1.60859	-5.0493
1.56786	-5.04876
1.52712	-5.04864
1.48638	-5.04876
1.44564	-5.04895
1.4049	-5.04913
1.36417	-5.05054
1.36417	-5.05054
1.31713	-5.04999
1.27009	-5.05012
1.22305	-5.05093
1.17601	-5.05254
1.12897	-5.05467
1.08193	-5.05699
1.03489	-5.05941
0.98784	-5.06226
0.9408	-5.06623
0.89376	-5.07227
0.84672	-5.08149
0.79968	-5.09515
0.75264	-5.11445
0.7056	-5.14048
0.65856	-5.17406
0.61152	-5.21557
0.56448	-5.26491
0.51744	-5.32148
0.4704	-5.37643
0.42336	-5.43871
0.37632	-5.51296
0.32928	-5.59418
0.28224	-5.67661
0.2352	-5.75362
0.18816	-5.8277
0.14112	-5.89667
[truncated: 1,823 more rows]

## Sheet: Supplymentary Fig.17f
Supplymentary Fig.17f DOS of Ti3C2(OH)2
#Energy	TDOS-UP	TDOS-DOWN	BiS-DW	BiS-UP	MX-DW	MX-UP	Bi-DW	Bi-UP	C-DW	C-UP	H-DW	H-UP	O-DW	O-UP	S-DW	S-UP	Ti-DW	Ti-UP	Bi	S	Ti	C	O	H	OH
-4.88996	49.23	-46.73	-5.2651	5.69203	-24.4759	25.5828	-1.89905	2.05344	-3.4939	3.62301	-0.23934	0.25183	-13.4015	14.0671	-3.36605	3.63859	-7.34119	7.64082	3.95249	7.00464	14.982	7.11691	27.4686	0.49117	27.9598
-4.66096	14.86	-15.43	-4.42119	4.20052	-4.20766	4.12715	-1.56949	1.49149	-0.7626	0.75823	-0.04357	0.04239	-2.01578	1.95919	-2.8517	2.70903	-1.38571	1.36734	3.06098	5.56073	2.75305	1.52083	3.97497	0.08596	4.06093
-4.43196	20.26	-20.59	-5.50622	5.32393	-5.90774	5.9356	-1.94097	1.87598	-1.78974	1.80072	-0.06849	0.06798	-1.57758	1.58141	-3.56525	3.44795	-2.47193	2.48549	3.81695	7.0132	4.95742	3.59046	3.15899	0.13647	3.29546
-4.20296	14.25	-14.75	-6.57717	6.31309	-0.83681	0.85241	-2.31547	2.22088	-0.28649	0.30053	-0.01681	0.01606	-0.18257	0.17304	-4.2617	4.09221	-0.35094	0.36278	4.53635	8.35391	0.71372	0.58702	0.35561	0.03287	0.38848
-3.97396	36.43	-36.93	-6.5045	6.40457	-14.1263	13.9538	-2.21106	2.17474	-5.51602	5.44319	-0.10555	0.10445	-1.38258	1.36656	-4.29344	4.22983	-7.12219	7.03963	4.3858	8.52327	14.1618	10.9592	2.74914	0.21	2.95914
-3.74496	17	-17.26	-6.63785	6.44833	-2.61047	2.67732	-2.16198	2.09539	-0.96386	0.99065	-0.02136	0.0215	-0.15926	0.15911	-4.47587	4.35294	-1.46599	1.50606	4.25737	8.82881	2.97205	1.95451	0.31837	0.04286	0.36123
-3.51596	31.89	-31.68	-8.09983	8.16842	-10.1853	10.2348	-2.6093	2.62508	-3.76097	3.77608	-0.03774	0.03786	-0.30565	0.30525	-5.49053	5.54334	-6.08095	6.11559	5.23438	11.0339	12.1965	7.53705	0.6109	0.0756	0.6865
-3.28696	38.98	-38	-7.89547	8.35862	-14.8997	14.9686	-2.47266	2.61535	-5.39262	5.41537	-0.06735	0.06629	-0.53486	0.53347	-5.42281	5.74327	-8.90489	8.95343	5.08801	11.1661	17.8583	10.808	1.06833	0.13364	1.20197
-3.05796	45.02	-45.54	-8.60772	8.80048	-20.2227	19.6084	-2.53682	2.59192	-7.6743	7.43875	-0.07274	0.0714	-0.96458	0.93946	-6.0709	6.20856	-11.511	11.1588	5.12874	12.2795	22.6699	15.113	1.90404	0.14414	2.04818
-2.82896	58.34	-56.7	-8.32222	8.45881	-27.9032	28.879	-2.25423	2.29293	-10.3009	10.6472	-0.1419	0.14559	-1.82469	1.91991	-6.06799	6.16588	-15.6358	16.1663	4.54716	12.2339	31.8021	20.948	3.7446	0.28749	4.03209
-2.59996	36.66	-36.96	-8.77069	8.66943	-14.2338	14.1599	-1.99878	1.98078	-4.84221	4.81507	-0.08293	0.08268	-1.21344	1.21124	-6.77191	6.68865	-8.09519	8.05095	3.97956	13.4606	16.1461	9.65728	2.42468	0.16561	2.59029
-2.37096	30.56	-29.94	-10.1916	10.4309	-7.59477	7.70487	-1.68476	1.70913	-2.41255	2.44432	-0.1075	0.10919	-0.7035	0.71529	-8.50681	8.72181	-4.37122	4.43607	3.39389	17.2286	8.80729	4.85687	1.41879	0.21669	1.63548
-2.14196	24.63	-24.12	-9.36589	9.63453	-4.89883	4.90621	-1.49353	1.52804	-1.85644	1.85668	-0.03868	0.03931	-0.47587	0.48049	-7.87236	8.10649	-2.52784	2.52973	3.02157	15.9788	5.05757	3.71312	0.95636	0.07799	1.03435
-1.91296	29.88	-30.29	-11.4487	11.3157	-6.90836	6.78706	-1.79542	1.76961	-2.00865	1.96084	-0.04419	0.044	-0.67683	0.66461	-9.65324	9.54612	-4.17869	4.11761	3.56503	19.1994	8.2963	3.96949	1.34144	0.08819	1.42963
-1.68396	23.92	-23.45	-11.6231	11.7641	-2.04364	2.2029	-1.83212	1.85334	-0.80138	0.83708	-0.01847	0.01968	-0.23489	0.25075	-9.79094	9.91078	-0.9889	1.09539	3.68546	19.7017	2.08429	1.63846	0.48564	0.03815	0.52379
-1.45496	16.93	-17.1	-6.94913	6.93195	-3.4157	3.32341	-0.99524	0.99334	-0.12028	0.1117	-0.02928	0.0286	-0.15075	0.1472	-5.95389	5.93861	-3.11539	3.03591	1.98858	11.8925	6.1513	0.23198	0.29795	0.05788	0.35583
-1.22596	10.19	-10.18	-3.65276	3.65294	-2.59736	2.59961	-0.55248	0.55216	-0.5325	0.53337	-0.01842	0.01839	-0.22966	0.23011	-3.10028	3.10078	-1.81678	1.81774	1.10464	6.20106	3.63452	1.06587	0.45977	0.03681	0.49658
-0.99696	10.57	-10.64	-1.85509	1.68846	-5.17932	5.36638	-0.1582	0.14226	-0.67177	0.68202	-0.03525	0.03619	-0.2619	0.26806	-1.69689	1.5462	-4.2104	4.38011	0.30046	3.24309	8.59051	1.35379	0.52996	0.07144	0.6014
-0.76796	5.812	-5.799	-0.03661	0.03	-4.26287	4.28181	-0.00967	0.00714	-0.27803	0.28011	-0.0316	0.03155	-0.16326	0.16446	-0.02694	0.02286	-3.78998	3.80569	0.01681	0.0498	7.59567	0.55814	0.32772	0.06315	0.39087
-0.53896	4.367	-4.367	-0.03898	0.02242	-3.25415	3.27845	-0.01798	0.00876	-0.20706	0.20912	-0.02483	0.02444	-0.12135	0.12208	-0.021	0.01366	-2.90091	2.92281	0.02674	0.03466	5.82372	0.41618	0.24343	0.04927	0.2927
-0.30996	0.1976	-3.59	-1.00596	0.00391	-1.23508	0.14386	-0.62873	0.00225	-0.08814	0.00807	-0.04034	0.00127	-0.11402	0.0065	-0.37723	0.00166	-0.99258	0.12802	0.63098	0.37889	1.1206	0.09621	0.12052	0.04161	0.16213
-0.08096	10	-9.787	-0.99657	0.88975	-5.81718	5.79003	-0.68006	0.60542	-0.42175	0.39053	-0.08329	0.0876	-0.32768	0.36075	-0.31651	0.28433	-4.98446	4.95115	1.28548	0.60084	9.93561	0.81228	0.68843	0.17089	0.85932
0.14804	5.061	-5.749	-0.12393	0.57968	-3.37256	2.76826	-0.08589	0.40054	-0.09691	0.10664	-0.05079	0.03506	-0.23352	0.17658	-0.03804	0.17914	-2.99134	2.44998	0.48643	0.21718	5.44132	0.20355	0.4101	0.08585	0.49595
0.37704	7.986	-7.955	-1.19366	1.18982	-4.29127	4.30145	-0.78421	0.78298	-0.16833	0.16625	-0.03848	0.0397	-0.19946	0.2017	-0.40945	0.40684	-3.885	3.8938	1.56719	0.81629	7.7788	0.33458	0.40116	0.07818	0.47934
0.60604	17.9	-15.83	-2.66112	3.14226	-8.35758	9.21435	-1.7622	2.07857	-0.32256	0.3719	-0.08924	0.1034	-0.41868	0.46945	-0.89892	1.06369	-7.5271	8.2696	3.84077	1.96261	15.7967	0.69446	0.88813	0.19264	1.08077
0.83504	35.24	-35.39	-4.26616	4.02482	-20.986	21.2059	-2.77714	2.6231	-1.36258	1.37978	-0.20182	0.20476	-0.6377	0.6524	-1.48902	1.40172	-18.7839	18.9689	5.40024	2.89074	37.7528	2.74236	1.2901	0.40658	1.69668
1.06404	28.04	-26.86	-4.12583	4.33211	-15.0137	15.6738	-2.64201	2.78043	-0.61476	0.63399	-0.13487	0.13803	-0.7009	0.72109	-1.48382	1.55168	-13.5632	14.1807	5.42244	3.0355	27.7439	1.24875	1.42199	0.2729	1.69489
1.29304	30.95	-29.13	-4.49431	4.70657	-16.6807	17.7116	-2.86531	2.99998	-0.52437	0.55017	-0.18394	0.20354	-0.97591	1.03218	-1.629	1.70659	-14.9965	15.9257	5.86529	3.33559	30.9222	1.07454	2.00809	0.38748	2.39557
1.52204	41.61	-42.93	-7.3683	7.33409	-23.4627	22.8027	-4.67194	4.65494	-0.66519	0.61864	-0.23074	0.20944	-1.44117	1.30799	-2.69636	2.67915	-21.1256	20.6666	9.32688	5.37551	41.7923	1.28383	2.74916	0.44018	3.18934
1.75104	36.46	-35.5	-7.44675	7.41132	-18.6167	19.0309	-4.66857	4.64496	-0.35825	0.37068	-0.12661	0.13304	-1.04858	1.071	-2.77818	2.76636	-17.0833	17.4562	9.31353	5.54454	34.5395	0.72893	2.11958	0.25965	2.37923
1.98004	49.7	-52.45	-6.76242	6.73045	-33.3522	33.0206	-4.15995	4.14535	-0.4997	0.47101	-0.14652	0.12333	-1.13349	1.02954	-2.60247	2.5851	-31.5725	31.3968	8.3053	5.18757	62.9693	0.97071	2.16303	0.26985	2.43288
2.20904	42.56	-42.79	-6.16422	6.35265	-26.1606	25.5982	-3.80095	3.91371	-0.58793	0.56616	-0.14914	0.15378	-0.834	0.85344	-2.36327	2.43894	-24.5895	24.0248	7.71466	4.80221	48.6144	1.15409	1.68744	0.30292	1.99036
2.43804	47.33	-43.16	-7.90489	8.44461	-24.2352	26.0567	-4.72752	5.05555	-0.64102	0.69427	-0.10799	0.12486	-0.93965	1.03768	-3.17737	3.38906	-22.5465	24.1999	9.78307	6.56643	46.7464	1.33529	1.97733	0.23285	2.21018
2.66704	43.35	-45.31	-7.91825	8.16375	-27.2283	25.094	-4.68742	4.84026	-0.84246	0.77716	-0.1402	0.13543	-0.98641	0.92039	-3.23083	3.32349	-25.2592	23.2611	9.52768	6.55432	48.5203	1.61962	1.9068	0.27563	2.18243
2.89604	33.1	-33.66	-7.52338	7.41736	-14.1153	13.6763	-4.34052	4.27871	-0.66184	0.66921	-0.15168	0.16382	-0.7028	0.70009	-3.18286	3.13865	-12.599	12.1431	8.61923	6.32151	24.7421	1.33105	1.40289	0.3155	1.71839
3.12504	33.8	-35.92	-7.42782	7.22955	-18.1586	17.4907	-4.29943	4.18537	-1.23577	1.21927	-0.20611	0.19286	-0.72841	0.6736	-3.12839	3.04418	-15.9883	15.405	8.4848	6.17257	31.3933	2.45504	1.40201	0.39897	1.80098
3.35404	43.58	-43.92	-7.91683	7.49736	-23.8458	23.9431	-4.54899	4.31465	-2.8964	2.90663	-0.26622	0.27769	-0.8139	0.83773	-3.36784	3.18271	-19.8693	19.9211	8.86364	6.55055	39.7904	5.80303	1.65163	0.54391	2.19554
3.58304	20.16	-22.06	-5.52368	4.25135	-9.06962	9.85159	-3.08489	2.37596	-1.1281	1.20384	-0.10395	0.10641	-0.28269	0.28588	-2.43879	1.87539	-7.55488	8.25546	5.46085	4.31418	15.8103	2.33194	0.56857	0.21036	0.77893
3.81204	12.48	-15.16	-3.0299	1.57392	-6.93027	6.69468	-1.70539	0.87257	-0.90655	0.90323	-0.14238	0.13076	-0.40329	0.3797	-1.32451	0.70135	-5.47805	5.28099	2.57796	2.02586	10.759	1.80978	0.78299	0.27314	1.05613
4.04104	12.81	-17.81	-2.00372	0.88226	-9.74359	8.20159	-1.11062	0.47854	-1.49753	1.29397	-0.15139	0.12426	-0.54753	0.44237	-0.8931	0.40372	-7.54714	6.34099	1.58916	1.29682	13.8881	2.7915	0.9899	0.27565	1.26555
4.27004	8.678	-11.3	-0.64011	0.28489	-7.58065	6.37461	-0.35614	0.15307	-1.246	1.01159	-0.08354	0.06329	-0.37048	0.30912	-0.28397	0.13182	-5.88063	4.99061	0.50921	0.41579	10.8712	2.25759	0.6796	0.14683	0.82643
4.49904	12.35	-10.7	-0.17204	0.17691	-8.31602	9.80337	-0.09688	0.09699	-1.46941	1.66639	-0.05623	0.06544	-0.33624	0.40637	-0.07516	0.07992	-6.45414	7.66517	0.19387	0.15508	14.1193	3.1358	0.74261	0.12167	0.86428
4.72804	3.647	-0.7278	-0.01209	0.03912	-0.58338	2.93627	-0.00651	0.02112	-0.12251	0.6614	-0.0023	0.01278	-0.01958	0.10897	-0.00558	0.018	-0.43899	2.15312	0.02763	0.02358	2.59211	0.78391	0.12855	0.01508	0.14363
4.95704	0	0	0	0	0	0	0	0	0	0	0	0	0	0	0	0	0	0	0	0	0	0	0	0	0

## Sheet: Supplymentary Fig.17g
Supplymentary Fig.17g Electronic band gap structure of Bi2S3
Z (Å)	Potential (eV)
0	-22.6627
0.0097	-22.6627
0.0194	-22.6627
0.02909	-22.6627
0.03879	-22.6627
0.04849	-22.6627
0.05819	-22.6627
0.06789	-22.6627
0.07758	-22.6627
0.08728	-22.6627
0.09698	-22.6627
0.10668	-22.6627
0.11638	-22.6627
0.12607	-22.6627
0.13577	-22.6627
0.14547	-22.6627
0.15517	-22.6626
0.16486	-22.6626
0.17456	-22.6626
0.18426	-22.6626
0.19396	-22.6626
0.20366	-22.6626
0.21335	-22.6626
0.22305	-22.6626
0.23275	-22.6626
0.24245	-22.6626
0.25215	-22.6626
0.26184	-22.6626
0.27154	-22.6626
0.28124	-22.6626
0.28124	-22.6626
0.29047	-22.6626
0.2997	-22.6626
0.30893	-22.6626
0.31816	-22.6626
0.3274	-22.6626
0.33663	-22.6626
0.34586	-22.6626
0.35509	-22.6626
0.36432	-22.6626
0.37355	-22.6626
0.38278	-22.6626
0.39201	-22.6626
0.40125	-22.6625
0.41048	-22.6625
0.41971	-22.6625
0.42894	-22.6625
0.43817	-22.6625
0.4474	-22.6625
0.45663	-22.6625
0.46586	-22.6625
0.4751	-22.6625
0.48433	-22.6625
0.49356	-22.6625
0.50279	-22.6625
0.51202	-22.6625
0.52125	-22.6625
0.53048	-22.6625
0.53971	-22.6625
0.54894	-22.6625
0.54894	-22.6625
0.55864	-22.6625
0.56834	-22.6625
0.57804	-22.6625
0.58774	-22.6625
0.59743	-22.6625
0.60713	-22.6625
0.61683	-22.6625
0.62653	-22.6625
0.63623	-22.6626
0.64592	-22.6626
0.65562	-22.6626
0.66532	-22.6626
0.67502	-22.6626
0.68472	-22.6626
0.69441	-22.6626
0.70411	-22.6626
0.71381	-22.6626
0.72351	-22.6626
0.73321	-22.6626
0.7429	-22.6627
0.7526	-22.6627
0.7623	-22.6627
0.772	-22.6627
0.7817	-22.6627
0.79139	-22.6627
0.80109	-22.6627
0.81079	-22.6627
0.82049	-22.6627
0.83018	-22.6627
0.83018	-22.6627
0.83942	-22.6627
0.84865	-22.6627
0.85788	-22.6627
0.86711	-22.6627
0.87634	-22.6627
0.88557	-22.6627
0.8948	-22.6627
0.90403	-22.6627
0.91327	-22.6627
0.9225	-22.6627
0.93173	-22.6627
0.94096	-22.6627
0.95019	-22.6627
0.95942	-22.6627
0.96865	-22.6627
0.97788	-22.6627
0.98711	-22.6627
0.99635	-22.6627
1.00558	-22.6627
1.01481	-22.6627
1.02404	-22.6627
1.03327	-22.6627
1.0425	-22.6627
1.05173	-22.6627
1.06096	-22.6627
1.0702	-22.6627
1.07943	-22.6627
1.08866	-22.6627
1.09789	-22.6627
#	Band
1.09789	-22.6627
1.08866	-22.6627
1.07943	-22.6627
1.0702	-22.6627
1.06096	-22.6627
1.05173	-22.6627
1.0425	-22.6627
1.03327	-22.6627
1.02404	-22.6627
1.01481	-22.6627
1.00558	-22.6627
0.99635	-22.6627
0.98711	-22.6627
0.97788	-22.6627
0.96865	-22.6627
0.95942	-22.6627
0.95019	-22.6627
0.94096	-22.6627
0.93173	-22.6627
0.9225	-22.6627
0.91327	-22.6627
0.90403	-22.6627
0.8948	-22.6627
0.88557	-22.6627
0.87634	-22.6627
0.86711	-22.6627
0.85788	-22.6627
0.84865	-22.6627
0.83942	-22.6627
0.83018	-22.6627
0.83018	-22.6627
0.82049	-22.6627
0.81079	-22.6627
0.80109	-22.6627
0.79139	-22.6627
0.7817	-22.6627
0.772	-22.6627
0.7623	-22.6627
0.7526	-22.6627
0.7429	-22.6627
0.73321	-22.6626
0.72351	-22.6626
0.71381	-22.6626
0.70411	-22.6626
0.69441	-22.6626
0.68472	-22.6626
0.67502	-22.6626
0.66532	-22.6626
0.65562	-22.6626
0.64592	-22.6626
0.63623	-22.6626
0.62653	-22.6625
0.61683	-22.6625
0.60713	-22.6625
0.59743	-22.6625
0.58774	-22.6625
0.57804	-22.6625
0.56834	-22.6625
0.55864	-22.6625
0.54894	-22.6625
0.54894	-22.6625
0.53971	-22.6625
0.53048	-22.6625
0.52125	-22.6625
0.51202	-22.6625
0.50279	-22.6625
0.49356	-22.6625
0.48433	-22.6625
0.4751	-22.6625
0.46586	-22.6625
0.45663	-22.6625
0.4474	-22.6625
0.43817	-22.6625
0.42894	-22.6625
0.41971	-22.6625
0.41048	-22.6625
0.40125	-22.6625
0.39201	-22.6625
0.38278	-22.6626
0.37355	-22.6626
0.36432	-22.6626
0.35509	-22.6626
0.34586	-22.6626
0.33663	-22.6626
0.3274	-22.6626
0.31816	-22.6626
0.30893	-22.6626
0.2997	-22.6626
0.29047	-22.6626
0.28124	-22.6626
0.28124	-22.6626
0.27154	-22.6626
0.26184	-22.6626
0.25215	-22.6626
0.24245	-22.6626
0.23275	-22.6626
0.22305	-22.6626
0.21335	-22.6626
0.20366	-22.6626
0.19396	-22.6626
0.18426	-22.6626
0.17456	-22.6626
0.16486	-22.6626
0.15517	-22.6626
0.14547	-22.6626
0.13577	-22.6627
0.12607	-22.6627
0.11638	-22.6627
0.10668	-22.6627
0.09698	-22.6627
0.08728	-22.6627
0.07758	-22.6627
0.06789	-22.6627
0.05819	-22.6627
0.04849	-22.6627
0.03879	-22.6627
0.02909	-22.6627
0.0194	-22.6627
0.0097	-22.6627
0	-22.6627
#	Band
0	-22.6604
0.0097	-22.6604
0.0194	-22.6604
0.02909	-22.6604
0.03879	-22.6604
0.04849	-22.6604
0.05819	-22.6604
0.06789	-22.6604
0.07758	-22.6604
0.08728	-22.6605
0.09698	-22.6605
0.10668	-22.6605
0.11638	-22.6605
0.12607	-22.6605
0.13577	-22.6605
0.14547	-22.6605
0.15517	-22.6605
0.16486	-22.6605
0.17456	-22.6605
0.18426	-22.6605
0.19396	-22.6605
0.20366	-22.6605
0.21335	-22.6606
0.22305	-22.6606
0.23275	-22.6606
0.24245	-22.6606
0.25215	-22.6606
0.26184	-22.6606
0.27154	-22.6606
0.28124	-22.6606
0.28124	-22.6606
0.29047	-22.6606
0.2997	-22.6606
0.30893	-22.6606
0.31816	-22.6606
0.3274	-22.6606
0.33663	-22.6606
0.34586	-22.6606
0.35509	-22.6606
0.36432	-22.6606
0.37355	-22.6606
0.38278	-22.6606
0.39201	-22.6606
0.40125	-22.6606
0.41048	-22.6606
0.41971	-22.6606
0.42894	-22.6606
0.43817	-22.6606
0.4474	-22.6606
0.45663	-22.6606
0.46586	-22.6606
0.4751	-22.6606
0.48433	-22.6606
0.49356	-22.6606
0.50279	-22.6606
0.51202	-22.6606
0.52125	-22.6606
0.53048	-22.6606
0.53971	-22.6606
0.54894	-22.6606
0.54894	-22.6606
0.55864	-22.6606
0.56834	-22.6606
0.57804	-22.6606
0.58774	-22.6606
0.59743	-22.6606
0.60713	-22.6606
0.61683	-22.6606
0.62653	-22.6606
0.63623	-22.6606
0.64592	-22.6606
0.65562	-22.6606
0.66532	-22.6605
0.67502	-22.6605
0.68472	-22.6605
0.69441	-22.6605
0.70411	-22.6605
0.71381	-22.6605
0.72351	-22.6605
0.73321	-22.6605
0.7429	-22.6605
0.7526	-22.6605
0.7623	-22.6605
0.772	-22.6605
0.7817	-22.6605
0.79139	-22.6605
0.80109	-22.6605
0.81079	-22.6605
0.82049	-22.6604
0.83018	-22.6604
0.83018	-22.6604
0.83942	-22.6604
0.84865	-22.6604
0.85788	-22.6605
0.86711	-22.6605
0.87634	-22.6605
0.88557	-22.6604
0.8948	-22.6604
0.90403	-22.6604
0.91327	-22.6604
0.9225	-22.6604
0.93173	-22.6604
0.94096	-22.6604
0.95019	-22.6604
0.95942	-22.6604
0.96865	-22.6604
0.97788	-22.6604
0.98711	-22.6604
0.99635	-22.6604
1.00558	-22.6604
1.01481	-22.6604
1.02404	-22.6604
1.03327	-22.6604
1.0425	-22.6604
1.05173	-22.6604
1.06096	-22.6604
1.0702	-22.6604
1.07943	-22.6604
1.08866	-22.6604
1.09789	-22.6604
#	Band
1.09789	-22.6604
1.08866	-22.6604
1.07943	-22.6604
1.0702	-22.6604
1.06096	-22.6604
1.05173	-22.6604
1.0425	-22.6604
1.03327	-22.6604
1.02404	-22.6604
1.01481	-22.6604
1.00558	-22.6604
0.99635	-22.6604
0.98711	-22.6604
0.97788	-22.6604
0.96865	-22.6604
0.95942	-22.6604
0.95019	-22.6604
0.94096	-22.6604
0.93173	-22.6604
0.9225	-22.6604
0.91327	-22.6604
0.90403	-22.6604
0.8948	-22.6604
0.88557	-22.6604
0.87634	-22.6604
0.86711	-22.6604
0.85788	-22.6604
0.84865	-22.6604
0.83942	-22.6604
0.83018	-22.6604
0.83018	-22.6604
0.82049	-22.6604
0.81079	-22.6604
0.80109	-22.6604
0.79139	-22.6605
0.7817	-22.6605
0.772	-22.6605
0.7623	-22.6605
0.7526	-22.6605
0.7429	-22.6605
0.73321	-22.6605
0.72351	-22.6605
0.71381	-22.6605
0.70411	-22.6605
0.69441	-22.6605
0.68472	-22.6605
0.67502	-22.6605
0.66532	-22.6605
0.65562	-22.6606
0.64592	-22.6606
0.63623	-22.6606
0.62653	-22.6606
0.61683	-22.6606
0.60713	-22.6606
0.59743	-22.6606
0.58774	-22.6606
0.57804	-22.6606
0.56834	-22.6606
0.55864	-22.6606
0.54894	-22.6606
0.54894	-22.6606
0.53971	-22.6606
0.53048	-22.6606
0.52125	-22.6606
0.51202	-22.6606
0.50279	-22.6606
0.49356	-22.6606
0.48433	-22.6606
0.4751	-22.6606
0.46586	-22.6606
0.45663	-22.6606
0.4474	-22.6606
0.43817	-22.6606
0.42894	-22.6606
0.41971	-22.6606
0.41048	-22.6606
0.40125	-22.6606
0.39201	-22.6606
0.38278	-22.6606
0.37355	-22.6606
0.36432	-22.6606
0.35509	-22.6606
0.34586	-22.6606
0.33663	-22.6606
0.3274	-22.6606
0.31816	-22.6606
0.30893	-22.6606
0.2997	-22.6606
0.29047	-22.6606
0.28124	-22.6606
0.28124	-22.6606
0.27154	-22.6606
0.26184	-22.6606
0.25215	-22.6606
0.24245	-22.6606
0.23275	-22.6606
0.22305	-22.6606
0.21335	-22.6605
0.20366	-22.6605
0.19396	-22.6605
0.18426	-22.6605
0.17456	-22.6605
0.16486	-22.6605
0.15517	-22.6605
0.14547	-22.6605
0.13577	-22.6605
0.12607	-22.6605
0.11638	-22.6605
0.10668	-22.6605
0.09698	-22.6604
0.08728	-22.6604
0.07758	-22.6604
0.06789	-22.6604
0.05819	-22.6604
0.04849	-22.6604
0.03879	-22.6604
0.02909	-22.6604
0.0194	-22.6604
0.0097	-22.6604
0	-22.6604
#	Band
0	-22.6449
0.0097	-22.6449
0.0194	-22.6449
0.02909	-22.6449
0.03879	-22.6449
0.04849	-22.6449
0.05819	-22.6449
0.06789	-22.6449
0.07758	-22.6449
0.08728	-22.6449
0.09698	-22.6449
0.10668	-22.6449
0.11638	-22.6449
0.12607	-22.6449
0.13577	-22.645
0.14547	-22.645
0.15517	-22.645
0.16486	-22.645
0.17456	-22.645
0.18426	-22.645
0.19396	-22.645
0.20366	-22.645
0.21335	-22.645
0.22305	-22.645
0.23275	-22.645
0.24245	-22.645
0.25215	-22.645
0.26184	-22.645
0.27154	-22.645
0.28124	-22.645
0.28124	-22.645
0.29047	-22.645
0.2997	-22.645
0.30893	-22.6449
0.31816	-22.6449
0.3274	-22.6449
0.33663	-22.6449
0.34586	-22.6449
0.35509	-22.6449
0.36432	-22.6449
0.37355	-22.6449
0.38278	-22.6449
0.39201	-22.6449
0.40125	-22.6449
0.41048	-22.6449
0.41971	-22.6449
0.42894	-22.6449
0.43817	-22.6449
0.4474	-22.6449
0.45663	-22.6449
0.46586	-22.6449
0.4751	-22.6449
0.48433	-22.6449
0.49356	-22.6449
0.50279	-22.6449
0.51202	-22.6449
0.52125	-22.6449
0.53048	-22.6449
0.53971	-22.6449
0.54894	-22.6449
0.54894	-22.6449
0.55864	-22.6449
0.56834	-22.6449
0.57804	-22.6449
0.58774	-22.6449
0.59743	-22.6448
0.60713	-22.6448
0.61683	-22.6448
0.62653	-22.6448
0.63623	-22.6448
0.64592	-22.6448
0.65562	-22.6447
0.66532	-22.6447
0.67502	-22.6447
0.68472	-22.6447
0.69441	-22.6447
0.70411	-22.6446
0.71381	-22.6446
0.72351	-22.6446
0.73321	-22.6446
0.7429	-22.6446
0.7526	-22.6445
0.7623	-22.6445
0.772	-22.6445
0.7817	-22.6445
0.79139	-22.6445
0.80109	-22.6445
0.81079	-22.6445
0.82049	-22.6445
0.83018	-22.6445
0.83018	-22.6445
0.83942	-22.6445
0.84865	-22.6445
0.85788	-22.6445
0.86711	-22.6445
0.87634	-22.6446
0.88557	-22.6446
0.8948	-22.6446
0.90403	-22.6446
0.91327	-22.6446
0.9225	-22.6447
0.93173	-22.6447
0.94096	-22.6447
0.95019	-22.6447
0.95942	-22.6447
0.96865	-22.6447
0.97788	-22.6448
0.98711	-22.6448
0.99635	-22.6448
1.00558	-22.6448
1.01481	-22.6448
1.02404	-22.6448
1.03327	-22.6448
1.0425	-22.6448
1.05173	-22.6448
1.06096	-22.6449
1.0702	-22.6449
1.07943	-22.6449
1.08866	-22.6449
1.09789	-22.6449
#	Band
1.09789	-22.6442
1.08866	-22.6442
1.07943	-22.6442
1.0702	-22.6442
1.06096	-22.6442
1.05173	-22.6442
1.0425	-22.6442
1.03327	-22.6442
1.02404	-22.6442
1.01481	-22.6442
1.00558	-22.6442
0.99635	-22.6442
0.98711	-22.6442
0.97788	-22.6442
0.96865	-22.6442
0.95942	-22.6442
0.95019	-22.6443
0.94096	-22.6443
0.93173	-22.6443
0.9225	-22.6443
0.91327	-22.6443
0.90403	-22.6443
0.8948	-22.6443
0.88557	-22.6444
0.87634	-22.6444
0.86711	-22.6444
0.85788	-22.6444
0.84865	-22.6444
0.83942	-22.6444
0.83018	-22.6445
0.83018	-22.6445
0.82049	-22.6445
0.81079	-22.6445
0.80109	-22.6445
0.79139	-22.6445
0.7817	-22.6445
0.772	-22.6445
0.7623	-22.6445
0.7526	-22.6445
0.7429	-22.6446
0.73321	-22.6446
0.72351	-22.6446
0.71381	-22.6446
0.70411	-22.6446
0.69441	-22.6447
0.68472	-22.6447
0.67502	-22.6447
0.66532	-22.6447
0.65562	-22.6447
0.64592	-22.6448
0.63623	-22.6448
0.62653	-22.6448
0.61683	-22.6448
0.60713	-22.6448
0.59743	-22.6448
0.58774	-22.6449
0.57804	-22.6449
0.56834	-22.6449
0.55864	-22.6449
0.54894	-22.6449
0.54894	-22.6449
0.53971	-22.6449
0.53048	-22.6449
0.52125	-22.6449
0.51202	-22.6449
0.50279	-22.6449
0.49356	-22.6449
0.48433	-22.6449
0.4751	-22.6449
0.46586	-22.6449
0.45663	-22.6449
0.4474	-22.6449
0.43817	-22.6449
0.42894	-22.6449
0.41971	-22.6449
0.41048	-22.6449
0.40125	-22.6449
0.39201	-22.6449
0.38278	-22.6449
0.37355	-22.6449
0.36432	-22.6449
0.35509	-22.6449
0.34586	-22.6449
0.33663	-22.6449
0.3274	-22.6449
0.31816	-22.6449
0.30893	-22.6449
0.2997	-22.6449
0.29047	-22.6449
0.28124	-22.6449
0.28124	-22.6449
0.27154	-22.6449
0.26184	-22.6449
0.25215	-22.6449
0.24245	-22.6449
0.23275	-22.6448
0.22305	-22.6448
0.21335	-22.6448
0.20366	-22.6447
0.19396	-22.6447
0.18426	-22.6447
0.17456	-22.6446
0.16486	-22.6446
0.15517	-22.6446
0.14547	-22.6445
0.13577	-22.6445
0.12607	-22.6445
0.11638	-22.6444
0.10668	-22.6444
0.09698	-22.6444
0.08728	-22.6443
0.07758	-22.6443
0.06789	-22.6443
0.05819	-22.6442
0.04849	-22.6442
0.03879	-22.6442
0.02909	-22.6442
0.0194	-22.6442
0.0097	-22.6442
0	-22.6442
#	Band
0	-22.6422
0.0097	-22.6422
0.0194	-22.6422
0.02909	-22.6422
0.03879	-22.6422
0.04849	-22.6423
0.05819	-22.6423
0.06789	-22.6423
0.07758	-22.6423
0.08728	-22.6423
0.09698	-22.6424
0.10668	-22.6424
0.11638	-22.6424
0.12607	-22.6424
0.13577	-22.6425
0.14547	-22.6425
0.15517	-22.6425
0.16486	-22.6425
0.17456	-22.6425
0.18426	-22.6425
0.19396	-22.6425
0.20366	-22.6425
0.21335	-22.6426
0.22305	-22.6426
0.23275	-22.6426
0.24245	-22.6426
0.25215	-22.6426
0.26184	-22.6426
0.27154	-22.6426
0.28124	-22.6426
0.28124	-22.6426
0.29047	-22.6426
0.2997	-22.6426
0.30893	-22.6426
0.31816	-22.6426
0.3274	-22.6426
0.33663	-22.6426
0.34586	-22.6426
0.35509	-22.6426
0.36432	-22.6426
0.37355	-22.6426
0.38278	-22.6426
0.39201	-22.6426
0.40125	-22.6426
0.41048	-22.6426
0.41971	-22.6426
0.42894	-22.6427
0.43817	-22.6427
0.4474	-22.6427
0.45663	-22.6427
0.46586	-22.6427
0.4751	-22.6427
0.48433	-22.6427
0.49356	-22.6427
0.50279	-22.6427
0.51202	-22.6427
0.52125	-22.6427
0.53048	-22.6427
0.53971	-22.6427
0.54894	-22.6427
0.54894	-22.6427
0.55864	-22.6427
0.56834	-22.6427
0.57804	-22.6427
0.58774	-22.6427
0.59743	-22.6427
0.60713	-22.6427
0.61683	-22.6427
0.62653	-22.6427
0.63623	-22.6427
0.64592	-22.6427
0.65562	-22.6427
0.66532	-22.6427
0.67502	-22.6426
0.68472	-22.6426
0.69441	-22.6426
0.70411	-22.6426
0.71381	-22.6426
0.72351	-22.6426
0.73321	-22.6426
0.7429	-22.6426
0.7526	-22.6426
0.7623	-22.6425
0.772	-22.6425
0.7817	-22.6425
0.79139	-22.6425
0.80109	-22.6425
0.81079	-22.6425
0.82049	-22.6425
0.83018	-22.6425
0.83018	-22.6425
0.83942	-22.6425
0.84865	-22.6425
0.85788	-22.6425
0.86711	-22.6425
0.87634	-22.6425
0.88557	-22.6425
0.8948	-22.6425
0.90403	-22.6425
0.91327	-22.6425
0.9225	-22.6424
0.93173	-22.6424
0.94096	-22.6424
0.95019	-22.6424
0.95942	-22.6424
0.96865	-22.6424
0.97788	-22.6424
0.98711	-22.6423
0.99635	-22.6423
1.00558	-22.6423
1.01481	-22.6423
1.02404	-22.6423
1.03327	-22.6423
1.0425	-22.6423
1.05173	-22.6423
1.06096	-22.6423
1.0702	-22.6422
1.07943	-22.6422
1.08866	-22.6422
1.09789	-22.6422
#	Band
1.09789	-22.6421
1.08866	-22.6421
1.07943	-22.6421
1.0702	-22.6421
1.06096	-22.6422
1.05173	-22.6422
1.0425	-22.6422
1.03327	-22.6422
1.02404	-22.6422
1.01481	-22.6423
1.00558	-22.6423
0.99635	-22.6423
0.98711	-22.6423
0.97788	-22.6423
0.96865	-22.6424
0.95942	-22.6424
0.95019	-22.6424
0.94096	-22.6424
0.93173	-22.6424
0.9225	-22.6424
0.91327	-22.6425
0.90403	-22.6425
0.8948	-22.6425
0.88557	-22.6425
0.87634	-22.6425
0.86711	-22.6425
0.85788	-22.6425
0.84865	-22.6425
0.83942	-22.6425
0.83018	-22.6425
0.83018	-22.6425
0.82049	-22.6425
0.81079	-22.6425
0.80109	-22.6425
0.79139	-22.6425
0.7817	-22.6425
0.772	-22.6425
0.7623	-22.6425
0.7526	-22.6426
0.7429	-22.6426
0.73321	-22.6426
0.72351	-22.6426
0.71381	-22.6426
0.70411	-22.6426
0.69441	-22.6426
0.68472	-22.6426
0.67502	-22.6426
0.66532	-22.6427
0.65562	-22.6427
0.64592	-22.6427
0.63623	-22.6427
0.62653	-22.6427
0.61683	-22.6427
0.60713	-22.6427
0.59743	-22.6427
0.58774	-22.6427
0.57804	-22.6427
0.56834	-22.6427
0.55864	-22.6427
0.54894	-22.6427
0.54894	-22.6427
0.53971	-22.6427
0.53048	-22.6427
0.52125	-22.6427
0.51202	-22.6427
0.50279	-22.6427
0.49356	-22.6427
0.48433	-22.6427
0.4751	-22.6427
0.46586	-22.6427
0.45663	-22.6427
0.4474	-22.6427
0.43817	-22.6427
0.42894	-22.6426
0.41971	-22.6426
0.41048	-22.6426
0.40125	-22.6426
0.39201	-22.6426
0.38278	-22.6426
0.37355	-22.6426
0.36432	-22.6426
0.35509	-22.6426
0.34586	-22.6426
0.33663	-22.6426
0.3274	-22.6426
0.31816	-22.6425
0.30893	-22.6425
0.2997	-22.6425
0.29047	-22.6425
0.28124	-22.6425
0.28124	-22.6425
0.27154	-22.6425
0.26184	-22.6425
0.25215	-22.6425
0.24245	-22.6425
0.23275	-22.6425
0.22305	-22.6425
0.21335	-22.6425
0.20366	-22.6425
0.19396	-22.6425
0.18426	-22.6424
0.17456	-22.6424
0.16486	-22.6424
0.15517	-22.6424
0.14547	-22.6424
0.13577	-22.6424
0.12607	-22.6424
0.11638	-22.6423
0.10668	-22.6423
0.09698	-22.6423
0.08728	-22.6423
0.07758	-22.6423
0.06789	-22.6423
0.05819	-22.6422
0.04849	-22.6422
0.03879	-22.6422
0.02909	-22.6422
0.0194	-22.6421
0.0097	-22.6421
0	-22.6421
#	Band
0	-22.6417
0.0097	-22.6417
0.0194	-22.6417
0.02909	-22.6416
0.03879	-22.6416
0.04849	-22.6416
0.05819	-22.6415
0.06789	-22.6415
0.07758	-22.6414
0.08728	-22.6414
0.09698	-22.6414
0.10668	-22.6413
0.11638	-22.6413
0.12607	-22.6412
0.13577	-22.6412
0.14547	-22.6412
0.15517	-22.6411
0.16486	-22.6411
0.17456	-22.6411
0.18426	-22.641
0.19396	-22.641
0.20366	-22.641
0.21335	-22.641
0.22305	-22.6409
0.23275	-22.6409
0.24245	-22.6409
0.25215	-22.6409
0.26184	-22.6409
0.27154	-22.6409
0.28124	-22.6409
0.28124	-22.6409
0.29047	-22.6408
0.2997	-22.6408
0.30893	-22.6408
0.31816	-22.6408
0.3274	-22.6408
0.33663	-22.6408
0.34586	-22.6408
0.35509	-22.6408
0.36432	-22.6408
0.37355	-22.6408
0.38278	-22.6408
0.39201	-22.6408
0.40125	-22.6407
0.41048	-22.6407
0.41971	-22.6407
0.42894	-22.6407
0.43817	-22.6407
0.4474	-22.6407
0.45663	-22.6407
0.46586	-22.6407
0.4751	-22.6406
0.48433	-22.6406
0.49356	-22.6406
0.50279	-22.6406
0.51202	-22.6406
0.52125	-22.6406
0.53048	-22.6406
0.53971	-22.6406
0.54894	-22.6406
0.54894	-22.6406
0.55864	-22.6406
0.56834	-22.6406
0.57804	-22.6406
0.58774	-22.6406
0.59743	-22.6407
0.60713	-22.6407
0.61683	-22.6407
0.62653	-22.6407
0.63623	-22.6407
0.64592	-22.6408
0.65562	-22.6408
0.66532	-22.6408
0.67502	-22.6409
0.68472	-22.6409
0.69441	-22.6409
0.70411	-22.641
0.71381	-22.641
0.72351	-22.641
0.73321	-22.6411
0.7429	-22.6411
0.7526	-22.6411
0.7623	-22.6412
0.772	-22.6412
0.7817	-22.6412
0.79139	-22.6412
0.80109	-22.6412
0.81079	-22.6412
0.82049	-22.6413
0.83018	-22.6413
0.83018	-22.6413
0.83942	-22.6413
0.84865	-22.6413
0.85788	-22.6413
0.86711	-22.6413
0.87634	-22.6413
0.88557	-22.6413
0.8948	-22.6413
0.90403	-22.6414
0.91327	-22.6414
0.9225	-22.6414
0.93173	-22.6414
0.94096	-22.6414
0.95019	-22.6415
0.95942	-22.6415
0.96865	-22.6415
0.97788	-22.6415
0.98711	-22.6415
0.99635	-22.6416
1.00558	-22.6416
1.01481	-22.6416
1.02404	-22.6416
1.03327	-22.6416
1.0425	-22.6416
1.05173	-22.6417
1.06096	-22.6417
1.0702	-22.6417
1.07943	-22.6417
1.08866	-22.6417
1.09789	-22.6417
#	Band
1.09789	-22.6416
1.08866	-22.6416
1.07943	-22.6416
1.0702	-22.6416
1.06096	-22.6416
1.05173	-22.6415
1.0425	-22.6415
1.03327	-22.6415
1.02404	-22.6415
1.01481	-22.6415
1.00558	-22.6414
0.99635	-22.6414
0.98711	-22.6414
0.97788	-22.6414
0.96865	-22.6414
0.95942	-22.6413
0.95019	-22.6413
0.94096	-22.6413
0.93173	-22.6413
0.9225	-22.6413
0.91327	-22.6413
0.90403	-22.6413
0.8948	-22.6413
0.88557	-22.6413
0.87634	-22.6413
0.86711	-22.6412
0.85788	-22.6412
0.84865	-22.6413
0.83942	-22.6413
0.83018	-22.6413
0.83018	-22.6413
0.82049	-22.6413
0.81079	-22.6412
0.80109	-22.6412
0.79139	-22.6412
0.7817	-22.6412
0.772	-22.6412
0.7623	-22.6411
0.7526	-22.6411
0.7429	-22.6411
0.73321	-22.6411
0.72351	-22.641
0.71381	-22.641
0.70411	-22.641
0.69441	-22.6409
0.68472	-22.6409
0.67502	-22.6409
0.66532	-22.6408
0.65562	-22.6408
0.64592	-22.6408
0.63623	-22.6407
0.62653	-22.6407
0.61683	-22.6407
0.60713	-22.6407
0.59743	-22.6406
0.58774	-22.6406
0.57804	-22.6406
0.56834	-22.6406
0.55864	-22.6406
0.54894	-22.6406
0.54894	-22.6406
0.53971	-22.6406
0.53048	-22.6406
0.52125	-22.6406
0.51202	-22.6406
0.50279	-22.6406
0.49356	-22.6406
0.48433	-22.6406
0.4751	-22.6406
0.46586	-22.6407
0.45663	-22.6407
0.4474	-22.6407
0.43817	-22.6407
0.42894	-22.6407
0.41971	-22.6407
0.41048	-22.6407
0.40125	-22.6407
0.39201	-22.6408
0.38278	-22.6408
0.37355	-22.6408
0.36432	-22.6408
0.35509	-22.6408
0.34586	-22.6408
0.33663	-22.6408
0.3274	-22.6408
0.31816	-22.6408
0.30893	-22.6408
0.2997	-22.6408
0.29047	-22.6408
0.28124	-22.6408
0.28124	-22.6408
0.27154	-22.6408
0.26184	-22.6408
0.25215	-22.6409
0.24245	-22.6409
0.23275	-22.6409
0.22305	-22.6409
0.21335	-22.6409
0.20366	-22.6409
0.19396	-22.641
0.18426	-22.641
0.17456	-22.641
0.16486	-22.641
0.15517	-22.6411
0.14547	-22.6411
0.13577	-22.6412
0.12607	-22.6412
0.11638	-22.6412
0.10668	-22.6413
0.09698	-22.6413
0.08728	-22.6414
0.07758	-22.6414
0.06789	-22.6415
0.05819	-22.6415
0.04849	-22.6415
0.03879	-22.6415
0.02909	-22.6416
0.0194	-22.6416
0.0097	-22.6416
0	-22.6416
#	Band
0	-22.6384
0.0097	-22.6384
0.0194	-22.6384
0.02909	-22.6384
0.03879	-22.6384
0.04849	-22.6384
0.05819	-22.6384
0.06789	-22.6384
0.07758	-22.6384
0.08728	-22.6384
0.09698	-22.6384
0.10668	-22.6384
0.11638	-22.6384
0.12607	-22.6384
0.13577	-22.6384
0.14547	-22.6384
0.15517	-22.6384
0.16486	-22.6384
0.17456	-22.6384
0.18426	-22.6384
0.19396	-22.6384
0.20366	-22.6384
0.21335	-22.6384
0.22305	-22.6384
0.23275	-22.6384
0.24245	-22.6384
0.25215	-22.6384
0.26184	-22.6384
0.27154	-22.6384
0.28124	-22.6384
0.28124	-22.6384
0.29047	-22.6383
0.2997	-22.6384
0.30893	-22.6384
0.31816	-22.6384
0.3274	-22.6384
0.33663	-22.6384
0.34586	-22.6384
0.35509	-22.6384
0.36432	-22.6384
0.37355	-22.6384
0.38278	-22.6384
0.39201	-22.6384
0.40125	-22.6384
0.41048	-22.6384
0.41971	-22.6384
0.42894	-22.6384
0.43817	-22.6384
0.4474	-22.6384
0.45663	-22.6384
0.46586	-22.6384
0.4751	-22.6384
0.48433	-22.6384
0.49356	-22.6384
0.50279	-22.6384
0.51202	-22.6384
0.52125	-22.6384
0.53048	-22.6384
0.53971	-22.6384
0.54894	-22.6384
0.54894	-22.6384
0.55864	-22.6384
0.56834	-22.6384
0.57804	-22.6384
0.58774	-22.6384
0.59743	-22.6384
0.60713	-22.6384
0.61683	-22.6384
0.62653	-22.6384
0.63623	-22.6384
0.64592	-22.6384
0.65562	-22.6384
0.66532	-22.6384
0.67502	-22.6384
0.68472	-22.6384
0.69441	-22.6384
0.70411	-22.6384
0.71381	-22.6384
0.72351	-22.6384
0.73321	-22.6384
0.7429	-22.6384
0.7526	-22.6384
0.7623	-22.6384
0.772	-22.6384
0.7817	-22.6384
0.79139	-22.6384
0.80109	-22.6384
0.81079	-22.6384
0.82049	-22.6384
0.83018	-22.6384
0.83018	-22.6384
0.83942	-22.6384
0.84865	-22.6384
0.85788	-22.6384
0.86711	-22.6384
0.87634	-22.6384
0.88557	-22.6384
0.8948	-22.6384
0.90403	-22.6384
0.91327	-22.6384
0.9225	-22.6384
0.93173	-22.6384
0.94096	-22.6384
0.95019	-22.6384
0.95942	-22.6384
0.96865	-22.6384
0.97788	-22.6384
0.98711	-22.6384
0.99635	-22.6384
1.00558	-22.6384
1.01481	-22.6384
1.02404	-22.6384
1.03327	-22.6384
1.0425	-22.6384
1.05173	-22.6384
1.06096	-22.6384
1.0702	-22.6384
1.07943	-22.6384
1.08866	-22.6384
1.09789	-22.6384
#	Band
1.09789	-22.6383
1.08866	-22.6383
1.07943	-22.6383
1.0702	-22.6383
1.06096	-22.6383
1.05173	-22.6383
1.0425	-22.6383
1.03327	-22.6383
1.02404	-22.6383
1.01481	-22.6383
1.00558	-22.6383
0.99635	-22.6383
0.98711	-22.6383
0.97788	-22.6383
0.96865	-22.6383
0.95942	-22.6383
0.95019	-22.6383
0.94096	-22.6383
0.93173	-22.6383
0.9225	-22.6383
0.91327	-22.6383
0.90403	-22.6383
0.8948	-22.6383
0.88557	-22.6384
0.87634	-22.6384
0.86711	-22.6384
0.85788	-22.6384
0.84865	-22.6384
0.83942	-22.6384
0.83018	-22.6384
0.83018	-22.6384
0.82049	-22.6384
0.81079	-22.6384
0.80109	-22.6384
0.79139	-22.6384
0.7817	-22.6384
0.772	-22.6384
0.7623	-22.6384
0.7526	-22.6384
0.7429	-22.6384
0.73321	-22.6384
0.72351	-22.6384
0.71381	-22.6384
0.70411	-22.6384
0.69441	-22.6384
0.68472	-22.6384
0.67502	-22.6384
0.66532	-22.6384
0.65562	-22.6384
0.64592	-22.6384
0.63623	-22.6384
0.62653	-22.6384
0.61683	-22.6384
0.60713	-22.6384
0.59743	-22.6384
0.58774	-22.6384
0.57804	-22.6384
0.56834	-22.6384
0.55864	-22.6384
0.54894	-22.6384
0.54894	-22.6384
0.53971	-22.6384
0.53048	-22.6384
0.52125	-22.6384
0.51202	-22.6384
0.50279	-22.6384
0.49356	-22.6384
0.48433	-22.6384
0.4751	-22.6384
0.46586	-22.6384
0.45663	-22.6384
0.4474	-22.6384
0.43817	-22.6384
0.42894	-22.6384
0.41971	-22.6384
0.41048	-22.6384
0.40125	-22.6384
0.39201	-22.6384
0.38278	-22.6384
0.37355	-22.6384
0.36432	-22.6384
0.35509	-22.6383
0.34586	-22.6383
0.33663	-22.6383
0.3274	-22.6383
0.31816	-22.6383
0.30893	-22.6383
0.2997	-22.6383
0.29047	-22.6383
0.28124	-22.6383
0.28124	-22.6383
0.27154	-22.6383
0.26184	-22.6383
0.25215	-22.6383
0.24245	-22.6383
0.23275	-22.6383
0.22305	-22.6383
0.21335	-22.6383
0.20366	-22.6383
0.19396	-22.6383
0.18426	-22.6383
0.17456	-22.6383
0.16486	-22.6383
0.15517	-22.6383
0.14547	-22.6383
0.13577	-22.6383
0.12607	-22.6383
0.11638	-22.6383
0.10668	-22.6383
0.09698	-22.6383
0.08728	-22.6383
0.07758	-22.6383
0.06789	-22.6383
0.05819	-22.6383
0.04849	-22.6383
0.03879	-22.6383
0.02909	-22.6383
0.0194	-22.6383
0.0097	-22.6383
0	-22.6383
#	Band
0	-22.6324
0.0097	-22.6324
0.0194	-22.6324
0.02909	-22.6324
0.03879	-22.6324
0.04849	-22.6324
0.05819	-22.6323
0.06789	-22.6323
0.07758	-22.6323
0.08728	-22.6323
0.09698	-22.6323
0.10668	-22.6323
0.11638	-22.6323
0.12607	-22.6323
0.13577	-22.6323
0.14547	-22.6322
0.15517	-22.6322
0.16486	-22.6322
0.17456	-22.6322
0.18426	-22.6322
0.19396	-22.6322
0.20366	-22.6321
0.21335	-22.6321
0.22305	-22.6321
0.23275	-22.6321
0.24245	-22.632
0.25215	-22.632
0.26184	-22.632
0.27154	-22.632
0.28124	-22.632
0.28124	-22.632
0.29047	-22.632
0.2997	-22.632
0.30893	-22.632
0.31816	-22.632
0.3274	-22.632
0.33663	-22.632
0.34586	-22.632
0.35509	-22.632
0.36432	-22.632
0.37355	-22.632
0.38278	-22.632
0.39201	-22.6321
0.40125	-22.6321
0.41048	-22.6321
0.41971	-22.6321
0.42894	-22.6321
0.43817	-22.6321
0.4474	-22.6321
0.45663	-22.6321
0.46586	-22.6322
0.4751	-22.6322
0.48433	-22.6322
0.49356	-22.6322
0.50279	-22.6322
0.51202	-22.6322
0.52125	-22.6322
0.53048	-22.6322
0.53971	-22.6322
0.54894	-22.6322
0.54894	-22.6322
0.55864	-22.6322
0.56834	-22.6322
0.57804	-22.6322
0.58774	-22.6322
0.59743	-22.6322
0.60713	-22.6322
0.61683	-22.6322
0.62653	-22.6322
0.63623	-22.6322
0.64592	-22.6322
0.65562	-22.6322
0.66532	-22.6322
0.67502	-22.6322
0.68472	-22.6322
0.69441	-22.6322
0.70411	-22.6322
0.71381	-22.6322
0.72351	-22.6322
0.73321	-22.6322
0.7429	-22.6322
0.7526	-22.6322
0.7623	-22.6322
0.772	-22.6322
0.7817	-22.6322
0.79139	-22.6322
0.80109	-22.6322
0.81079	-22.6322
0.82049	-22.6322
0.83018	-22.6322
0.83018	-22.6322
0.83942	-22.6322
0.84865	-22.6322
0.85788	-22.6322
0.86711	-22.6323
0.87634	-22.6323
0.88557	-22.6323
0.8948	-22.6323
0.90403	-22.6323
0.91327	-22.6323
0.9225	-22.6323
0.93173	-22.6323
0.94096	-22.6324
0.95019	-22.6324
0.95942	-22.6324
0.96865	-22.6324
0.97788	-22.6324
0.98711	-22.6324
0.99635	-22.6324
1.00558	-22.6324
1.01481	-22.6324
1.02404	-22.6324
1.03327	-22.6324
1.0425	-22.6324
1.05173	-22.6324
1.06096	-22.6324
1.0702	-22.6324
1.07943	-22.6324
1.08866	-22.6324
1.09789	-22.6324
#	Band
1.09789	-22.6316
1.08866	-22.6316
1.07943	-22.6316
1.0702	-22.6316
1.06096	-22.6316
1.05173	-22.6316
1.0425	-22.6316
1.03327	-22.6316
1.02404	-22.6316
1.01481	-22.6317
1.00558	-22.6317
0.99635	-22.6317
0.98711	-22.6317
0.97788	-22.6318
0.96865	-22.6318
0.95942	-22.6318
0.95019	-22.6318
0.94096	-22.6319
0.93173	-22.6319
0.9225	-22.6319
0.91327	-22.6319
0.90403	-22.632
0.8948	-22.632
0.88557	-22.632
0.87634	-22.6321
0.86711	-22.6321
0.85788	-22.6321
0.84865	-22.6321
0.83942	-22.6322
0.83018	-22.6322
0.83018	-22.6322
0.82049	-22.6322
0.81079	-22.6322
0.80109	-22.6322
0.79139	-22.6322
0.7817	-22.6322
0.772	-22.6322
0.7623	-22.6322
0.7526	-22.6322
0.7429	-22.6322
0.73321	-22.6322
0.72351	-22.6322
0.71381	-22.6322
0.70411	-22.6322
0.69441	-22.6322
0.68472	-22.6322
0.67502	-22.6322
0.66532	-22.6322
0.65562	-22.6322
0.64592	-22.6322
0.63623	-22.6322
0.62653	-22.6322
0.61683	-22.6322
0.60713	-22.6322
0.59743	-22.6322
0.58774	-22.6322
0.57804	-22.6322
0.56834	-22.6322
0.55864	-22.6322
0.54894	-22.6322
0.54894	-22.6322
0.53971	-22.6322
0.53048	-22.6322
0.52125	-22.6322
0.51202	-22.6322
0.50279	-22.6322
0.49356	-22.6322
0.48433	-22.6322
0.4751	-22.6322
0.46586	-22.6322
0.45663	-22.6321
0.4474	-22.6321
0.43817	-22.6321
0.42894	-22.6321
0.41971	-22.6321
0.41048	-22.6321
0.40125	-22.6321
0.39201	-22.6321
0.38278	-22.632
0.37355	-22.632
0.36432	-22.632
0.35509	-22.632
0.34586	-22.632
0.33663	-22.632
0.3274	-22.632
0.31816	-22.632
0.30893	-22.632
0.2997	-22.632
0.29047	-22.632
0.28124	-22.632
0.28124	-22.632
0.27154	-22.6319
0.26184	-22.6319
0.25215	-22.6319
0.24245	-22.6319
0.23275	-22.6319
0.22305	-22.6318
0.21335	-22.6318
0.20366	-22.6318
0.19396	-22.6318
0.18426	-22.6318
0.17456	-22.6317
0.16486	-22.6317
0.15517	-22.6317
0.14547	-22.6317
0.13577	-22.6317
0.12607	-22.6317
0.11638	-22.6316
0.10668	-22.6316
0.09698	-22.6316
0.08728	-22.6316
0.07758	-22.6316
0.06789	-22.6316
0.05819	-22.6316
0.04849	-22.6316
0.03879	-22.6316
0.02909	-22.6316
0.0194	-22.6316
0.0097	-22.6316
0	-22.6316
#	Band
0	-22.6314
0.0097	-22.6314
0.0194	-22.6315
0.02909	-22.6315
0.03879	-22.6315
0.04849	-22.6315
0.05819	-22.6315
0.06789	-22.6315
0.07758	-22.6315
0.08728	-22.6315
0.09698	-22.6316
0.10668	-22.6316
0.11638	-22.6316
0.12607	-22.6316
0.13577	-22.6317
0.14547	-22.6317
0.15517	-22.6317
0.16486	-22.6317
0.17456	-22.6317
0.18426	-22.6318
0.19396	-22.6318
0.20366	-22.6318
0.21335	-22.6318
0.22305	-22.6318
0.23275	-22.6318
0.24245	-22.6318
0.25215	-22.6318
0.26184	-22.6319
0.27154	-22.6319
0.28124	-22.6318
0.28124	-22.6318
0.29047	-22.6318
0.2997	-22.6318
0.30893	-22.6318
0.31816	-22.6318
0.3274	-22.6319
0.33663	-22.6318
0.34586	-22.6318
0.35509	-22.6318
0.36432	-22.6318
0.37355	-22.6318
0.38278	-22.6318
0.39201	-22.6318
0.40125	-22.6318
0.41048	-22.6318
0.41971	-22.6318
0.42894	-22.6318
0.43817	-22.6318
0.4474	-22.6318
0.45663	-22.6318
0.46586	-22.6318
0.4751	-22.6318
0.48433	-22.6318
0.49356	-22.6318
0.50279	-22.6318
0.51202	-22.6318
0.52125	-22.6318
0.53048	-22.6318
0.53971	-22.6318
0.54894	-22.6318
0.54894	-22.6318
0.55864	-22.6318
0.56834	-22.6318
0.57804	-22.6318
0.58774	-22.6318
0.59743	-22.6318
0.60713	-22.6318
0.61683	-22.6318
0.62653	-22.6318
0.63623	-22.6317
0.64592	-22.6317
0.65562	-22.6317
0.66532	-22.6317
0.67502	-22.6317
0.68472	-22.6316
0.69441	-22.6316
0.70411	-22.6316
0.71381	-22.6316
0.72351	-22.6315
0.73321	-22.6315
0.7429	-22.6315
0.7526	-22.6315
0.7623	-22.6314
0.772	-22.6314
0.7817	-22.6314
0.79139	-22.6314
0.80109	-22.6314
0.81079	-22.6314
0.82049	-22.6314
0.83018	-22.6314
0.83018	-22.6314
0.83942	-22.6314
0.84865	-22.6314
0.85788	-22.6314
0.86711	-22.6314
0.87634	-22.6314
0.88557	-22.6314
0.8948	-22.6314
0.90403	-22.6314
0.91327	-22.6314
0.9225	-22.6314
0.93173	-22.6314
0.94096	-22.6314
0.95019	-22.6314
0.95942	-22.6314
0.96865	-22.6314
0.97788	-22.6314
0.98711	-22.6314
0.99635	-22.6314
1.00558	-22.6314
1.01481	-22.6314
1.02404	-22.6314
1.03327	-22.6314
1.0425	-22.6314
1.05173	-22.6314
1.06096	-22.6314
1.0702	-22.6314
1.07943	-22.6314
1.08866	-22.6314
1.09789	-22.6314
#	Band
1.09789	-22.6313
1.08866	-22.6313
1.07943	-22.6313
1.0702	-22.6313
1.06096	-22.6313
1.05173	-22.6313
1.0425	-22.6313
1.03327	-22.6313
1.02404	-22.6313
1.01481	-22.6313
1.00558	-22.6313
0.99635	-22.6313
0.98711	-22.6313
0.97788	-22.6313
0.96865	-22.6313
0.95942	-22.6313
0.95019	-22.6313
0.94096	-22.6313
0.93173	-22.6313
0.9225	-22.6313
0.91327	-22.6313
0.90403	-22.6313
0.8948	-22.6313
0.88557	-22.6313
0.87634	-22.6313
0.86711	-22.6313
0.85788	-22.6314
0.84865	-22.6314
0.83942	-22.6314
0.83018	-22.6314
0.83018	-22.6314
0.82049	-22.6314
0.81079	-22.6314
0.80109	-22.6314
0.79139	-22.6314
0.7817	-22.6314
0.772	-22.6314
0.7623	-22.6314
0.7526	-22.6315
0.7429	-22.6315
0.73321	-22.6315
0.72351	-22.6315
0.71381	-22.6316
0.70411	-22.6316
0.69441	-22.6316
0.68472	-22.6316
0.67502	-22.6317
0.66532	-22.6317
0.65562	-22.6317
0.64592	-22.6317
0.63623	-22.6317
0.62653	-22.6318
0.61683	-22.6318
0.60713	-22.6318
0.59743	-22.6318
0.58774	-22.6318
0.57804	-22.6318
0.56834	-22.6318
0.55864	-22.6318
0.54894	-22.6318
0.54894	-22.6318
0.53971	-22.6318
0.53048	-22.6318
0.52125	-22.6318
0.51202	-22.6318
0.50279	-22.6318
0.49356	-22.6318
0.48433	-22.6318
0.4751	-22.6318
0.46586	-22.6318
0.45663	-22.6318
0.4474	-22.6318
0.43817	-22.6318
0.42894	-22.6318
0.41971	-22.6318
0.41048	-22.6318
0.40125	-22.6318
0.39201	-22.6318
0.38278	-22.6318
0.37355	-22.6318
0.36432	-22.6318
0.35509	-22.6318
0.34586	-22.6318
0.33663	-22.6318
0.3274	-22.6318
0.31816	-22.6318
0.30893	-22.6318
0.2997	-22.6318
0.29047	-22.6318
0.28124	-22.6318
0.28124	-22.6318
0.27154	-22.6318
0.26184	-22.6318
0.25215	-22.6318
0.24245	-22.6318
0.23275	-22.6318
0.22305	-22.6318
0.21335	-22.6318
0.20366	-22.6317
0.19396	-22.6317
0.18426	-22.6317
0.17456	-22.6317
0.16486	-22.6316
0.15517	-22.6316
0.14547	-22.6316
0.13577	-22.6316
0.12607	-22.6315
0.11638	-22.6315
0.10668	-22.6315
0.09698	-22.6315
0.08728	-22.6314
0.07758	-22.6314
0.06789	-22.6314
0.05819	-22.6314
0.04849	-22.6313
0.03879	-22.6313
0.02909	-22.6313
0.0194	-22.6313
0.0097	-22.6313
0	-22.6313
#	Band
0	-22.6286
0.0097	-22.6286
0.0194	-22.6285
0.02909	-22.6285
0.03879	-22.6285
0.04849	-22.6285
0.05819	-22.6285
0.06789	-22.6285
0.07758	-22.6284
0.08728	-22.6284
0.09698	-22.6284
0.10668	-22.6284
0.11638	-22.6283
0.12607	-22.6283
0.13577	-22.6283
0.14547	-22.6282
0.15517	-22.6282
0.16486	-22.6282
0.17456	-22.6282
0.18426	-22.6281
0.19396	-22.6281
0.20366	-22.6281
0.21335	-22.6281
0.22305	-22.628
0.23275	-22.628
0.24245	-22.628
0.25215	-22.628
0.26184	-22.628
0.27154	-22.628
0.28124	-22.628
0.28124	-22.628
0.29047	-22.628
0.2997	-22.628
0.30893	-22.628
0.31816	-22.628
0.3274	-22.628
0.33663	-22.628
0.34586	-22.628
0.35509	-22.628
0.36432	-22.628
0.37355	-22.628
0.38278	-22.628
0.39201	-22.628
0.40125	-22.628
0.41048	-22.6279
0.41971	-22.6279
0.42894	-22.6279
0.43817	-22.6279
0.4474	-22.6279
0.45663	-22.6279
0.46586	-22.6279
0.4751	-22.6279
0.48433	-22.6279
0.49356	-22.6279
0.50279	-22.6279
0.51202	-22.6279
0.52125	-22.6279
0.53048	-22.6279
0.53971	-22.6279
0.54894	-22.6279
0.54894	-22.6279
0.55864	-22.6279
[truncated: 13,247 more rows]

## Sheet: Supplymentary Fig.17h
Supplymentary Fig.17h DOS of Bi2S3
#Energy	TDOS	Bi	S
-4.47048	0.5799	0.06273	0.15524
-3.87448	1.086	0.11758	0.32129
-3.27848	1.071	0.11907	0.33324
-2.68248	1.092	0.12866	0.35817
-2.08648	1.422	0.17282	0.50586
-1.49048	0.7638	0.0832	0.30802
-0.89448	2.097	0.12378	1.01214
-0.29848	1.292	0.12123	0.63399
0.29852	0	0	0
0.89452	0	0	0
1.49052	0.07435	0.01936	0.01166
2.08652	0.6947	0.18087	0.12158
2.68252	1.033	0.27384	0.197
3.27852	0.9766	0.26362	0.20781
3.87452	0.6985	0.18951	0.16421
4.47052	0.8056	0.21999	0.20411
5.06652	0.615	0.16394	0.16182
