# Supplementary material for: Interfacial engineering of Bi2S3/Ti3C2Tx MXene based on work function for rapid photo-excited bacteria-killing
Source: Nat Commun. 2021 Feb 22;12:1224. doi: 10.1038/s41467-021-21435-6 (PMC7900204; doi:10.1038/s41467-021-21435-6)
Supplement: Supplementary file 4 — Source Data [file 41467_2021_21435_MOESM4_ESM.zip › Source Data/Supplymentary Fig. 18.xlsx]

## Sheet: Supplementary Fig. 18a
Supplementary Fig. 18a The work function of Ti3C2F2
Z(A)	Potrntial (eV)
2	4.80098
2.0667	4.79814
2.1333	4.79415
2.2	4.7894
2.2667	4.78291
2.3333	4.77496
2.4	4.76429
2.4667	4.75097
2.5333	4.73329
2.6	4.7109
2.6667	4.68138
2.7333	4.6436
2.8	4.59389
2.8667	4.52965
2.9333	4.44507
3	4.3348
3.0667	4.18962
3.1333	3.99807
3.2	3.75522
3.2667	3.48194
3.3333	3.04125
3.4	2.32105
3.4667	1.32203
3.5333	0.11891
3.6	-1.16958
3.6667	-2.42464
3.7333	-3.55876
3.8	-4.52428
3.8667	-5.31342
3.9333	-5.93342
4	-6.40214
4.0667	-6.6846
4.1333	-6.76235
4.2	-6.70831
4.2667	-6.61822
4.3333	-6.56655
4.4	-6.62753
4.4667	-6.89522
4.5333	-7.44778
4.6	-8.32696
4.6667	-9.49201
4.7333	-10.8025
4.8	-12.0487
4.8667	-13.1845
4.9333	-14.186
5	-15.0132
5.0667	-15.6457
5.1333	-16.0673
5.2	-16.2736
5.2667	-16.2629
5.3333	-16.0447
5.4	-15.6296
5.4667	-15.0465
5.5333	-14.2987
5.6	-13.417
5.6667	-12.5871
5.7333	-11.9252
5.8	-11.4269
5.8667	-11.0005
5.9333	-10.5402
6	-9.97532
6.0667	-9.31008
6.1333	-8.62449
6.2	-8.04104
6.2667	-7.6691
6.3333	-7.54088
6.4	-7.5196
6.4667	-7.44203
6.5333	-7.30112
6.6	-7.13318
6.6667	-6.94819
6.7333	-6.81208
6.8	-6.83867
6.8667	-7.15454
6.9333	-7.83551
7	-8.84775
7.0667	-10.0145
7.1333	-11.1525
7.2	-12.2342
7.2667	-13.2125
7.3333	-14.0418
7.4	-14.6891
7.4667	-15.1314
7.5333	-15.3537
7.6	-15.3491
7.6667	-15.1176
7.7333	-14.6667
7.8	-14.0113
7.8667	-13.1752
7.9333	-12.1913
8	-11.1063
8.0667	-9.96578
8.1333	-8.80001
8.2	-7.79664
8.2667	-7.12808
8.3333	-6.8243
8.4	-6.80635
8.4667	-6.94755
8.5333	-7.13454
8.6	-7.30373
8.6667	-7.44478
8.7333	-7.51998
8.8	-7.54168
8.8667	-7.67788
8.9333	-8.05964
9	-8.65021
9.0667	-9.33868
9.1333	-10.0031
9.2	-10.5652
9.2667	-11.0238
9.3333	-11.4508
9.4	-11.9529
9.4667	-12.6197
9.5333	-13.4527
9.6	-14.3311
9.6667	-15.0715
9.7333	-15.6478
9.8	-16.055
9.8667	-16.2647
9.9333	-16.2667
10	-16.0514
10.0667	-15.6213
10.1333	-14.9806
10.2	-14.1462
10.2667	-13.1384
10.3333	-11.9984
10.4	-10.7477
10.4667	-9.43877
10.5333	-8.28399
10.6	-7.41795
10.6667	-6.87857
10.7333	-6.62081
10.8	-6.56629
10.8667	-6.62042
10.9333	-6.71056
11	-6.76084
11.0667	-6.67577
11.1333	-6.38457
11.2	-5.90949
11.2667	-5.28285
11.3333	-4.48656
11.4	-3.51365
11.4667	-2.3734
11.5333	-1.1149
11.6	0.17238
11.6667	1.36931
11.7333	2.35762
11.8	3.06576
11.8667	3.49614
11.9333	3.76644
12	4.0081
12.0667	4.19711
12.1333	4.34084
12.2	4.44971
12.2667	4.53344
12.3333	4.59687
12.4	4.6461
12.4667	4.68339
12.5333	4.71265
12.6	4.73473
12.6667	4.75226
12.7333	4.76539
12.8	4.77598
12.8667	4.78379
12.9333	4.79024
13	4.7949

## Sheet: Supplementary Fig. 18b
Supplementary Fig. 18b The work function of Ti3C2O2
Z(A)	Potrntial (eV)
2	5.86447
2.0667	5.8609
2.1333	5.85669
2.2	5.85108
2.2667	5.8443
2.3333	5.83545
2.4	5.82454
2.4667	5.8105
2.5333	5.79299
2.6	5.77058
2.6667	5.74239
2.7333	5.70648
2.8	5.66101
2.8667	5.60318
2.9333	5.52954
3	5.43588
3.0667	5.31597
3.1333	5.16338
3.2	4.96697
3.2667	4.71734
3.3333	4.39402
3.4	4.0212
3.4667	3.54243
3.5333	2.78959
3.6	1.72076
3.6667	0.38245
3.7333	-1.09292
3.8	-2.5795
3.8667	-3.92731
3.9333	-5.0761
4	-6.09641
4.0667	-7.10326
4.1333	-8.15203
4.2	-9.24868
4.2667	-10.3513
4.3333	-11.388
4.4	-12.2811
4.4667	-12.9827
4.5333	-13.4865
4.6	-13.8496
4.6667	-14.1615
4.7333	-14.5218
4.8	-14.9635
4.8667	-15.4371
4.9333	-15.7689
5	-15.8716
5.0667	-15.7717
5.1333	-15.4561
5.2	-14.9264
5.2667	-14.1925
5.3333	-13.2737
5.4	-12.2038
5.4667	-11.0223
5.5333	-9.79035
5.6	-8.52721
5.6667	-7.36802
5.7333	-6.52119
5.8	-6.06103
5.8667	-5.93782
5.9333	-6.02859
6	-6.19874
6.0667	-6.35614
6.1333	-6.44641
6.2	-6.44235
6.2667	-6.37513
6.3333	-6.36372
6.4	-6.43868
6.4667	-6.53289
6.5333	-6.63423
6.6	-6.72294
6.6667	-6.77993
6.7333	-6.81197
6.8	-6.90648
6.8667	-7.17439
6.9333	-7.73588
7	-8.61922
7.0667	-9.74016
7.1333	-10.8856
7.2	-11.9507
7.2667	-12.9217
7.3333	-13.7478
7.4	-14.3967
7.4667	-14.841
7.5333	-15.0654
7.6	-15.0613
7.6667	-14.8289
7.7333	-14.3769
7.8	-13.7213
7.8667	-12.8894
7.9333	-11.9143
8	-10.8466
8.0667	-9.69899
8.1333	-8.58381
8.2	-7.71232
8.2667	-7.16329
8.3333	-6.90428
8.4	-6.81357
8.4667	-6.78127
8.5333	-6.72197
8.6	-6.63179
8.6667	-6.52992
8.7333	-6.4359
8.8	-6.3627
8.8667	-6.37792
8.9333	-6.44451
9	-6.44476
9.0667	-6.35048
9.1333	-6.19054
9.2	-6.02039
9.2667	-5.93446
9.3333	-6.06803
9.4	-6.54252
9.4667	-7.40363
9.5333	-8.57136
9.6	-9.83482
9.6667	-11.0659
9.7333	-12.2451
9.8	-13.3107
9.8667	-14.2241
9.9333	-14.9515
10	-15.4744
10.0667	-15.7828
10.1333	-15.8761
10.2	-15.7664
10.2667	-15.4274
10.3333	-14.9539
10.4	-14.5169
10.4667	-14.1613
10.5333	-13.8505
10.6	-13.484
10.6667	-12.9732
10.7333	-12.2633
10.8	-11.3626
10.8667	-10.3208
10.9333	-9.21605
11	-8.11959
11.0667	-7.07145
11.1333	-6.06424
11.2	-5.04
11.2667	-3.88341
11.3333	-2.52755
11.4	-1.03823
11.4667	0.43431
11.5333	1.76404
11.6	2.82027
11.6667	3.56023
11.7333	4.03106
11.8	4.40239
11.8667	4.72285
11.9333	4.97003
12	5.16455
12.0667	5.31573
12.1333	5.43451
12.2	5.52736
12.2667	5.60033
12.3333	5.65772
12.4	5.7028
12.4667	5.73847
12.5333	5.76644
12.6	5.78873
12.6667	5.80613
12.7333	5.82014
12.8	5.83098
12.8667	5.83985
12.9333	5.84662
13	5.85227

## Sheet: Supplementary Fig. 18c
Supplementary Fig. 18c The work function of Ti3C2(OH)2
Z(A)	Potrntial (eV)
2	1.00603
2.0667	0.93822
2.1333	0.86252
2.2	0.77734
2.2667	0.68064
2.3333	0.56982
2.4	0.44163
2.4667	0.29095
2.5333	0.11125
2.6	-0.09908
2.6667	-0.33495
2.7333	-0.56678
2.8	-0.75855
2.8667	-0.88643
2.9333	-0.92967
3	-0.88371
3.0667	-0.75834
3.1333	-0.59734
3.2	-0.41473
3.2667	-0.27361
3.3333	-0.37933
3.4	-0.834
3.4667	-1.6076
3.5333	-2.56968
3.6	-3.56949
3.6667	-4.47228
3.7333	-5.20863
3.8	-5.7587
3.8667	-6.15575
3.9333	-6.43734
4	-6.64218
4.0667	-6.72972
4.1333	-6.67744
4.2	-6.53833
4.2667	-6.3926
4.3333	-6.30122
4.4	-6.34724
4.4667	-6.63104
4.5333	-7.24232
4.6	-8.20669
4.6667	-9.45311
4.7333	-10.7812
4.8	-12.0262
4.8667	-13.1738
4.9333	-14.1763
5	-15.0013
5.0667	-15.6243
5.1333	-16.0338
5.2	-16.2234
5.2667	-16.195
5.3333	-15.9564
5.4	-15.5212
5.4667	-14.916
5.5333	-14.1518
5.6	-13.2473
5.6667	-12.3834
5.7333	-11.6906
5.8	-11.1759
5.8667	-10.7541
5.9333	-10.3178
6	-9.79025
6.0667	-9.16641
6.1333	-8.51841
6.2	-7.96313
6.2667	-7.61016
6.3333	-7.49166
6.4	-7.47724
6.4667	-7.41298
6.5333	-7.29842
6.6	-7.16057
6.6667	-7.00283
6.7333	-6.88214
6.8	-6.90843
6.8667	-7.20719
6.9333	-7.86269
7	-8.85162
7.0667	-10.0106
7.1333	-11.145
7.2	-12.2199
7.2667	-13.1939
7.3333	-14.0198
7.4	-14.6654
7.4667	-15.1066
7.5333	-15.3287
7.6	-15.3247
7.6667	-15.0944
7.7333	-14.6456
7.8	-13.993
7.8667	-13.1613
7.9333	-12.1825
8	-11.1053
8.0667	-9.96881
8.1333	-8.81198
8.2	-7.83395
8.2667	-7.19238
8.3333	-6.90592
8.4	-6.88688
8.4667	-7.00995
8.5333	-7.16631
8.6	-7.30211
8.6667	-7.41453
8.7333	-7.47577
8.8	-7.4902
8.8667	-7.61545
8.9333	-7.97609
9	-8.53562
9.0667	-9.18299
9.1333	-9.80263
9.2	-10.3247
9.2667	-10.7581
9.3333	-11.1811
9.4	-11.702
9.4667	-12.4029
9.5333	-13.2729
9.6	-14.1757
9.6667	-14.9345
9.7333	-15.5353
9.8	-15.9647
9.8667	-16.1969
9.9333	-16.2184
10	-16.0217
10.0667	-15.6051
10.1333	-14.9753
10.2	-14.1441
10.2667	-13.1361
10.3333	-11.9848
10.4	-10.7367
10.4667	-9.40764
10.5333	-8.169
10.6	-7.21683
10.6667	-6.61837
10.7333	-6.34431
10.8	-6.30427
10.8667	-6.39763
10.9333	-6.54317
11	-6.6795
11.0667	-6.72682
11.1333	-6.63366
11.2	-6.42534
11.2667	-6.13983
11.3333	-5.7373
11.4	-5.18019
11.4667	-4.43651
11.5333	-3.528
11.6	-2.52656
11.6667	-1.56846
11.7333	-0.8046
11.8	-0.3629
11.8667	-0.26905
11.9333	-0.41498
12	-0.5964
12.0667	-0.75647
12.1333	-0.8791
12.2	-0.92146
12.2667	-0.87447
12.3333	-0.74344
12.4	-0.5493
12.4667	-0.31624
12.5333	-0.08055
12.6	0.12899
12.6667	0.30795
12.7333	0.45797
12.8	0.58582
12.8667	0.69635
12.9333	0.79292
13	0.87798

## Sheet: Supplementary Fig. 18d
Supplementary Fig. 18d The work function of Bi2S3
Z(A)	Potrntial (eV)
0	-1.43706
0.0755	-2.43248
0.151	-3.41681
0.2265	-4.35029
0.302	-5.20533
0.3775	-5.97175
0.453	-6.65471
0.5285	-7.26305
0.604	-7.8139
0.6795	-8.31348
0.7551	-8.74553
0.8306	-9.08402
0.9061	-9.30129
0.9816	-9.37804
1.0571	-9.30761
1.1326	-9.09861
1.2081	-8.77208
1.2836	-8.35701
1.3591	-7.88009
1.4346	-7.35774
1.5101	-6.78355
1.5856	-6.14377
1.6611	-5.43285
1.7366	-4.65024
1.8121	-3.80783
1.8876	-2.93479
1.9631	-2.08566
2.0386	-1.31726
2.1141	-0.6795
2.1896	-0.21007
2.2652	0.0739
2.3407	0.16185
2.4162	0.0583
2.4917	-0.24078
2.5672	-0.72557
2.6427	-1.37889
2.7182	-2.16461
2.7937	-3.03257
2.8692	-3.92646
2.9447	-4.79012
3.0202	-5.59251
3.0957	-6.32094
3.1712	-6.9758
3.2467	-7.56306
3.3222	-8.09679
3.3977	-8.586
3.4732	-9.01636
3.5487	-9.36223
3.6242	-9.59462
3.6997	-9.6919
3.7753	-9.6443
3.8508	-9.45764
3.9263	-9.1505
4.0018	-8.75098
4.0773	-8.28618
4.1528	-7.77502
4.2283	-7.21443
4.3038	-6.58918
4.3793	-5.89173
4.4548	-5.11979
4.5303	-4.28219
4.6058	-3.40414
4.6813	-2.5361
4.7568	-1.73708
4.8323	-1.0577
4.9078	-0.54049
4.9833	-0.20487
5.0588	-0.06444
5.1343	-0.11595
5.2098	-0.36272
5.2854	-0.79883
5.3609	-1.40808
5.4364	-2.15956
5.5119	-3.00393
5.5874	-3.88703
5.6629	-4.75007
5.7384	-5.55724
5.8139	-6.2928
5.8894	-6.955
5.9649	-7.54874
6.0404	-8.08625
6.1159	-8.57943
6.1914	-9.01769
6.2669	-9.37648
6.3424	-9.62674
6.4179	-9.7448
6.4934	-9.71848
6.5689	-9.55071
6.6444	-9.25804
6.7199	-8.86741
6.7955	-8.40692
6.871	-7.89786
6.9465	-7.34199
7.022	-6.72431
7.0975	-6.03595
7.173	-5.27365
7.2485	-4.44371
7.324	-3.56781
7.3995	-2.69168
7.475	-1.87531
7.5505	-1.17001
7.626	-0.62156
7.7015	-0.25225
7.777	-0.07691
7.8525	-0.09452
7.928	-0.30614
8.0035	-0.70947
8.079	-1.28859
8.1545	-2.01725
8.23	-2.84725
8.3056	-3.72612
8.3811	-4.59377
8.4566	-5.40944
8.5321	-6.15447
8.6076	-6.82514
8.6831	-7.42551
8.7586	-7.96632
8.8341	-8.46166
8.9096	-8.90553
8.9851	-9.27485
9.0606	-9.54107
9.1361	-9.67871
9.2116	-9.67346
9.2871	-9.52522
9.3626	-9.24846
9.4381	-8.86851
9.5136	-8.4141
9.5891	-7.90815
9.6646	-7.35695
9.7401	-6.74616
9.8157	-6.06503
9.8912	-5.30913
9.9667	-4.48219
10.0422	-3.60252
10.1177	-2.71072
10.1932	-1.86673
10.2687	-1.12323
10.3442	-0.52841
10.4197	-0.10895
10.4952	0.11924
10.5707	0.15336
10.6462	-0.00544
10.7217	-0.3587
10.7972	-0.89164
10.8727	-1.58254
10.9482	-2.38594
11.0237	-3.25106
11.0992	-4.11802
11.1747	-4.94116
11.2502	-5.69841
11.3258	-6.3832
11.4013	-6.99819
11.4768	-7.55178
11.5523	-8.05825
11.6278	-8.51565
11.7033	-8.90214
11.7788	-9.18946
11.8543	-9.35026
11.9298	-9.36783
12.0053	-9.23881
12.0808	-8.97504
12.1563	-8.59946
12.2318	-8.14042
12.3073	-7.62138
12.3828	-7.0517
12.4583	-6.4179
12.5338	-5.70546
12.6093	-4.90716
12.6848	-4.02139
12.7603	-3.06581
12.8359	-2.07209
12.9114	-1.08474
12.9869	-0.14904
13.0624	0.70225
13.1379	1.45258
13.2134	2.09554
13.2889	2.63068
13.3644	3.07203
13.4399	3.42606
13.5154	3.70118
13.5909	3.90849
13.6664	4.06647
13.7419	4.18769
13.8174	4.28376
13.8929	4.36679
13.9684	4.43577
14.0439	4.49095
14.1194	4.53574
14.1949	4.57163
14.2704	4.60081
14.346	4.62419
14.4215	4.64326
14.497	4.65851
14.5725	4.67102
14.648	4.68098
14.7235	4.68921
14.799	4.69572
14.8745	4.70115
14.95	4.70541
15.0255	4.709
15.101	4.71178
15.1765	4.71418
15.252	4.71599
15.3275	4.71759
15.403	4.71877
15.4785	4.71985
15.554	4.7206
15.6295	4.72134
15.705	4.72182
15.7805	4.72233
15.8561	4.72263
15.9316	4.72298
16.0071	4.72316
16.0826	4.72342
16.1581	4.72352
16.2336	4.72371
16.3091	4.72376
16.3846	4.72391
16.4601	4.72393
16.5356	4.72404
16.6111	4.72404
16.6866	4.72413
16.7621	4.72411
16.8376	4.72419
16.9131	4.72417
16.9886	4.72424
