# Supplementary material for: Interfacial engineering of Bi2S3/Ti3C2Tx MXene based on work function for rapid photo-excited bacteria-killing
Source: Nat Commun. 2021 Feb 22;12:1224. doi: 10.1038/s41467-021-21435-6 (PMC7900204; doi:10.1038/s41467-021-21435-6)
Supplement: Supplementary file 4 — Source Data [file 41467_2021_21435_MOESM4_ESM.zip › Source Data/Supplymentary Fig. 20.xlsx]

## Sheet: Suppplymentary Fig.20b
Suppplymentary Fig.20b The strain counts of S. aureus.
	Ctrl	50 ppm	100 ppm	200 ppm
Light (-)	0.812167	0.8825	0.773583	0.762167
Light (+)	0.7285	0.5825	0.319167	0.00116667

## Sheet: Suppplymentary Fig.20d
Suppplymentary Fig.20d The strain counts of E. coli.
	Ctrl	50 ppm	100 ppm	200 ppm
Light (-)	1.088	1.07333	1.27617	0.958
Light (+)	0.927333	0.635833	0.314	0.000833333
