# Supplementary material for: Interfacial engineering of Bi2S3/Ti3C2Tx MXene based on work function for rapid photo-excited bacteria-killing
Source: Nat Commun. 2021 Feb 22;12:1224. doi: 10.1038/s41467-021-21435-6 (PMC7900204; doi:10.1038/s41467-021-21435-6)
Supplement: Supplementary file 4 — Source Data [file 41467_2021_21435_MOESM4_ESM.zip › Source Data/Supplymentary Fig. 21.xlsx]

## Sheet: Figure S21b
Supplementary Fig. 21b The strain counts of S. aureus.
	Ctrl	Ti3C2Tx	Bi2S3	Bi2S3/Ti3C2Tx-2	Bi2S3/Ti3C2Tx-5	Bi2S3/Ti3C2Tx-7	Bi2S3/Ti3C2Tx-10
Light (-)	1.185	1.10333	1.265	1.05983	1.1265	1.06283	1.12683
Light (+)	1.52833	1.36583	0.677167	0.157	0.002	0.0836667	0.332333

## Sheet: Figure S21d
Supplementary Fig. 21d The strain counts of E. coli.
	Ctrl	Ti3C2Tx	Bi2S3	Bi2S3/Ti3C2Tx-2	Bi2S3/Ti3C2Tx-5	Bi2S3/Ti3C2Tx-7	Bi2S3/Ti3C2Tx-10
Light (-)	1.3205	1.26267	1.20417	1.24267	1.423	1.20883	1.24733
Light (+)	1.246	1.0725	0.4545	0.132833	0.001	0.0876667	0.257833
