# Supplementary material for: Interfacial engineering of Bi2S3/Ti3C2Tx MXene based on work function for rapid photo-excited bacteria-killing
Source: Nat Commun. 2021 Feb 22;12:1224. doi: 10.1038/s41467-021-21435-6 (PMC7900204; doi:10.1038/s41467-021-21435-6)
Supplement: Supplementary file 4 — Source Data [file 41467_2021_21435_MOESM4_ESM.zip › Source Data/Supplymentary Fig. 25.xlsx]

## Sheet: Sheet1
Supplymentary Fig.25 The strain counts of S. aureus and E. coli for 12 h in the dark.
	Ctrl	Bi2S3/Ti3C2Tx-5	Bi2S3/Ti3C2Tx-10
S.aureus counts (107 CFU mL-1)	0.994	0.899667	0.907333
E.coli counts(107 CFU mL-1)	2.14267	2.16833	2.26383
