# Supplementary material for: Interfacial engineering of Bi2S3/Ti3C2Tx MXene based on work function for rapid photo-excited bacteria-killing
Source: Nat Commun. 2021 Feb 22;12:1224. doi: 10.1038/s41467-021-21435-6 (PMC7900204; doi:10.1038/s41467-021-21435-6)
Supplement: Supplementary file 4 — Source Data [file 41467_2021_21435_MOESM4_ESM.zip › Source Data/Supplymentary Fig. 26.xlsx]

## Sheet: Supplymentary Fig. 26a
Supplymentary Fig.26a Photothermal curves under 10 min light
Time(min)	Ctrl	Bi2S3/Ti3C2Tx-5
0	27.1667	27.3667
1	27.3	38.3667
2	27.2667	43.5667
3	27.3333	46.7
4	27.4	49.3667
5	27.4	51.4333
6	27.4667	52.4667
7	27.5333	53.4333
8	27.7	54.0667
9	27.9	54.6667
10	28.0333	55.2

## Sheet: Supplymentary Fig. 26b
Supplymentary Fig.26b ROS production with DCFH ﬂuorescence probe.
Time(s)	Ctrl	Bi2S3/Ti3C2Tx-5
0	1	1
20	1.18684	21.023
40	1.30428	37.4004
60	1.41334	50.8643
80	1.52373	63.993
100	1.60166	76.799
120	1.71011	86.2914

## Sheet: Supplymentary Fig. 26c
Supplymentary Fig. 26c The strain counts of S. aureus and E. coli under 660 nm.
	Ctrl	Bi2S3/Ti3C2Tx-5
S.aureus counts (107 CFU mL-1)	1.72233	0.6015
E.coli counts(107 CFU mL-1)	1.85783	0.424167
