# Supplementary material for: Interfacial engineering of Bi2S3/Ti3C2Tx MXene based on work function for rapid photo-excited bacteria-killing
Source: Nat Commun. 2021 Feb 22;12:1224. doi: 10.1038/s41467-021-21435-6 (PMC7900204; doi:10.1038/s41467-021-21435-6)
Supplement: Supplementary file 4 — Source Data [file 41467_2021_21435_MOESM4_ESM.zip › Source Data/Supplymentary Fig. 27.xlsx]

## Sheet: Sheet1
Supplymentary Fig.27 The strain counts of S. aureus and E. coli under solar irradiation.
	Ctrl	Bi2S3/Ti3C2Tx-5
S.aureus counts (107 CFU mL-1)	0.7635	0.412667
Ecoli counts(107 CFU mL-1)	0.569	0.237
