# Supplementary material for: Interfacial engineering of Bi2S3/Ti3C2Tx MXene based on work function for rapid photo-excited bacteria-killing
Source: Nat Commun. 2021 Feb 22;12:1224. doi: 10.1038/s41467-021-21435-6 (PMC7900204; doi:10.1038/s41467-021-21435-6)
Supplement: Supplementary file 4 — Source Data [file 41467_2021_21435_MOESM4_ESM.zip › Source Data/Supplymentary Fig. 28.xlsx]

## Sheet: Supplymentary Fig.28a
Supplymentary Fig.28a Cell viability for 1 and 3 d in the dark.
	Ctrl	Ti3C2Tx	Bi2S3	Bi2S3/Ti3C2Tx-2	Bi2S3/Ti3C2Tx-5	Bi2S3/Ti3C2Tx-7	Bi2S3/Ti3C2Tx-10
1	100	102.261	109.243	111.723	103.719	105.941	112.476
3	100.003	121.57	134.284	136.894	135.044	134.912	133.855

## Sheet: Supplymentary Fig.28b
Supplymentary Fig.28b Cell viability for 1 and 3 d under 808 nm.
	Ctrl	Ti3C2Tx	Bi2S3	Bi2S3/Ti3C2Tx-2	Bi2S3/Ti3C2Tx-5	Bi2S3/Ti3C2Tx-7	Bi2S3/Ti3C2Tx-10
1	101.6	87.859	69.2473	71.8917	66.7027	69.3567	69.7563
3	98.7	92.2163	88.5953	91.728	86.4223	93.4377	93.0543
