# Supplementary material for: Interfacial engineering of Bi2S3/Ti3C2Tx MXene based on work function for rapid photo-excited bacteria-killing
Source: Nat Commun. 2021 Feb 22;12:1224. doi: 10.1038/s41467-021-21435-6 (PMC7900204; doi:10.1038/s41467-021-21435-6)
Supplement: Supplementary file 4 — Source Data [file 41467_2021_21435_MOESM4_ESM.zip › Source Data/Supplymentary Fig. 29.xlsx]

## Sheet: Supplymentary Fig.29a
Supplymentary Fig.29a EDS analysis of Bi2S3/V2CTx-5
Energy (KeV)	Counts
0	286
0.01	416
0.02	474
0.03	575
0.04	627
0.05	576
0.06	398
0.07	240
0.08	114
0.09	54
0.1	37
0.11	38
0.12	39
0.13	60
0.14	75
0.15	84
0.16	69
0.17	59
0.18	64
0.19	48
0.2	44
0.21	46
0.22	57
0.23	79
0.24	116
0.25	175
0.26	223
0.27	247
0.28	245
0.29	203
0.3	132
0.31	84
0.32	55
0.33	26
0.34	17
0.35	25
0.36	30
0.37	26
0.38	26
0.39	31
0.4	32
0.41	27
0.42	28
0.43	41
0.44	47
0.45	54
0.46	58
0.47	70
0.48	96
0.49	113
0.5	158
0.51	204
0.52	187
0.53	203
0.54	181
0.55	148
0.56	104
0.57	88
0.58	79
0.59	58
0.6	47
0.61	35
0.62	43
0.63	47
0.64	52
0.65	62
0.66	65
0.67	66
0.68	78
0.69	76
0.7	74
0.71	75
0.72	65
0.73	53
0.74	62
0.75	66
0.76	65
0.77	67
0.78	60
0.79	66
0.8	65
0.81	55
0.82	61
0.83	55
0.84	55
0.85	60
0.86	48
0.87	56
0.88	54
0.89	62
0.9	54
0.91	63
0.92	70
0.93	65
0.94	63
0.95	58
0.96	65
0.97	62
0.98	65
0.99	66
1	75
1.01	92
1.02	77
1.03	68
1.04	64
1.05	69
1.06	74
1.07	75
1.08	78
1.09	75
1.1	72
1.11	78
1.12	79
1.13	77
1.14	78
1.15	82
1.16	79
1.17	79
1.18	72
1.19	70
1.2	81
1.21	87
1.22	88
1.23	91
1.24	75
1.25	75
1.26	91
1.27	84
1.28	78
1.29	77
1.3	80
1.31	80
1.32	83
1.33	78
1.34	88
1.35	84
1.36	73
1.37	83
1.38	92
1.39	90
1.4	85
1.41	74
1.42	85
1.43	94
1.44	97
1.45	96
1.46	92
1.47	94
1.48	92
1.49	94
1.5	102
1.51	118
1.52	122
1.53	109
1.54	102
1.55	95
1.56	83
1.57	79
1.58	89
1.59	100
1.6	90
1.61	90
1.62	86
1.63	93
1.64	96
1.65	84
1.66	87
1.67	95
1.68	91
1.69	101
1.7	119
1.71	116
1.72	101
1.73	107
1.74	122
1.75	119
1.76	111
1.77	108
1.78	111
1.79	102
1.8	110
1.81	111
1.82	111
1.83	120
1.84	144
1.85	151
1.86	156
1.87	166
1.88	176
1.89	184
1.9	178
1.91	174
1.92	178
1.93	147
1.94	137
1.95	134
1.96	122
1.97	104
1.98	103
1.99	98
2	90
2.01	82
2.02	84
2.03	90
2.04	93
2.05	86
2.06	93
2.07	98
2.08	91
2.09	91
2.1	93
2.11	98
2.12	98
2.13	97
2.14	96
2.15	104
2.16	103
2.17	100
2.18	96
2.19	110
2.2	114
2.21	134
2.22	168
2.23	215
2.24	291
2.25	407
2.26	531
2.27	654
2.28	847
2.29	969
2.3	1027
2.31	1087
2.32	1090
2.33	1035
2.34	963
2.35	919
2.36	859
2.37	874
2.38	1031
2.39	1222
2.4	1403
2.41	1581
2.42	1716
2.43	1739
2.44	1718
2.45	1590
2.46	1445
2.47	1289
2.48	1137
2.49	1065
2.5	1038
2.51	1026
2.52	1031
2.53	1036
2.54	960
2.55	819
2.56	702
2.57	584
2.58	459
2.59	369
2.6	274
2.61	193
2.62	135
2.63	98
2.64	90
2.65	74
2.66	60
2.67	65
2.68	76
2.69	82
2.7	84
2.71	89
2.72	97
2.73	102
2.74	99
2.75	107
2.76	108
2.77	93
2.78	77
2.79	82
2.8	76
2.81	67
2.82	73
2.83	63
2.84	51
2.85	55
2.86	53
2.87	52
2.88	46
2.89	38
2.9	48
2.91	55
2.92	53
2.93	43
2.94	39
2.95	42
2.96	46
2.97	48
2.98	48
2.99	55
3	57
3.01	50
3.02	53
3.03	56
3.04	58
3.05	61
3.06	53
3.07	51
3.08	51
3.09	48
3.1	47
3.11	47
3.12	58
3.13	56
3.14	56
3.15	64
3.16	67
3.17	65
3.18	72
3.19	72
3.2	59
3.21	65
3.22	67
3.23	64
3.24	61
3.25	51
3.26	52
3.27	53
3.28	56
3.29	56
3.3	52
3.31	52
3.32	52
3.33	51
3.34	53
3.35	46
3.36	48
3.37	52
3.38	43
3.39	40
3.4	40
3.41	43
3.42	43
3.43	42
3.44	40
3.45	36
3.46	45
3.47	49
3.48	45
3.49	42
3.5	41
3.51	43
3.52	44
3.53	48
3.54	46
3.55	45
3.56	49
3.57	52
3.58	50
3.59	48
3.6	45
3.61	34
3.62	43
3.63	51
3.64	50
3.65	52
3.66	54
3.67	54
3.68	45
3.69	41
3.7	41
3.71	42
3.72	44
3.73	46
3.74	43
3.75	42
3.76	47
3.77	42
3.78	38
3.79	47
3.8	48
3.81	46
3.82	46
3.83	38
3.84	41
3.85	46
3.86	45
3.87	39
3.88	38
3.89	42
3.9	42
3.91	42
3.92	40
3.93	47
3.94	42
3.95	41
3.96	44
3.97	38
3.98	34
3.99	39
4	46
4.01	40
4.02	43
4.03	48
4.04	48
4.05	47
4.06	42
4.07	45
4.08	48
4.09	43
4.1	43
4.11	42
4.12	41
4.13	41
4.14	49
4.15	44
4.16	38
4.17	39
4.18	35
4.19	33
4.2	39
4.21	40
4.22	40
4.23	44
4.24	47
4.25	43
4.26	43
4.27	42
4.28	41
4.29	41
4.3	42
4.31	37
4.32	41
4.33	49
4.34	40
4.35	34
4.36	44
4.37	49
4.38	38
4.39	45
4.4	48
4.41	40
4.42	44
4.43	48
4.44	38
4.45	41
4.46	45
4.47	45
4.48	46
4.49	38
4.5	35
4.51	34
4.52	34
4.53	43
4.54	37
4.55	37
4.56	45
4.57	43
4.58	35
4.59	35
4.6	32
4.61	35
4.62	35
4.63	40
4.64	42
4.65	35
4.66	33
4.67	35
4.68	33
4.69	28
4.7	31
4.71	38
4.72	43
4.73	41
4.74	35
4.75	36
4.76	40
4.77	40
4.78	35
4.79	31
4.8	42
4.81	49
4.82	45
4.83	46
4.84	56
4.85	52
4.86	51
4.87	60
4.88	64
4.89	78
4.9	88
4.91	88
4.92	89
4.93	113
4.94	123
4.95	111
4.96	115
4.97	111
4.98	95
4.99	87
5	84
5.01	73
5.02	60
5.03	54
5.04	53
5.05	54
5.06	41
5.07	40
5.08	53
5.09	42
5.1	35
5.11	41
5.12	40
5.13	44
5.14	37
5.15	41
5.16	41
5.17	31
5.18	40
5.19	46
5.2	39
5.21	35
5.22	30
5.23	29
5.24	38
5.25	35
5.26	32
5.27	37
5.28	33
5.29	32
5.3	35
5.31	40
5.32	42
5.33	41
5.34	38
5.35	40
5.36	43
5.37	46
5.38	43
5.39	44
5.4	44
5.41	35
5.42	40
5.43	36
5.44	40
5.45	46
5.46	46
5.47	43
5.48	38
5.49	36
5.5	38
5.51	36
5.52	44
5.53	39
5.54	38
5.55	30
5.56	39
5.57	37
5.58	31
5.59	38
5.6	40
5.61	33
5.62	31
5.63	32
5.64	30
5.65	33
5.66	39
5.67	32
5.68	31
5.69	30
5.7	27
5.71	23
5.72	36
5.73	37
5.74	32
5.75	26
5.76	31
5.77	30
5.78	29
5.79	42
5.8	37
5.81	26
5.82	29
5.83	27
5.84	27
5.85	27
5.86	24
5.87	29
5.88	37
5.89	28
5.9	30
5.91	31
5.92	30
5.93	26
5.94	27
5.95	28
5.96	32
5.97	35
5.98	28
5.99	25
6	27
6.01	30
6.02	29
6.03	32
6.04	37
6.05	30
6.06	31
6.07	29
6.08	27
6.09	26
6.1	29
6.11	27
6.12	28
6.13	22
6.14	27
6.15	30
6.16	29
6.17	30
6.18	36
6.19	25
6.2	21
6.21	28
6.22	28
6.23	25
6.24	26
6.25	31
6.26	29
6.27	27
6.28	32
6.29	33
6.3	34
6.31	23
6.32	27
6.33	32
6.34	28
6.35	26
6.36	28
6.37	26
6.38	21
6.39	26
6.4	29
6.41	25
6.42	30
6.43	24
6.44	23
6.45	34
6.46	35
6.47	22
6.48	33
6.49	31
6.5	29
6.51	31
6.52	27
6.53	33
6.54	33
6.55	27
6.56	27
6.57	25
6.58	28
6.59	26
6.6	26
6.61	25
6.62	24
6.63	25
6.64	28
6.65	29
6.66	20
6.67	20
6.68	24
6.69	32
6.7	26
6.71	25
6.72	30
6.73	32
6.74	27
6.75	29
6.76	29
6.77	27
6.78	33
6.79	34
6.8	32
6.81	26
6.82	30
6.83	29
6.84	28
6.85	25
6.86	28
6.87	25
6.88	25
6.89	28
6.9	29
6.91	31
6.92	23
6.93	32
6.94	30
6.95	19
6.96	22
6.97	27
6.98	26
6.99	25
7	22
7.01	17
7.02	22
7.03	25
7.04	23
7.05	28
7.06	29
7.07	25
7.08	23
7.09	21
7.1	23
7.11	28
7.12	20
7.13	23
7.14	23
7.15	27
7.16	22
7.17	22
7.18	26
7.19	28
7.2	21
7.21	24
7.22	21
7.23	20
7.24	24
7.25	23
7.26	23
7.27	25
7.28	27
7.29	22
7.3	18
7.31	29
7.32	28
7.33	21
7.34	23
7.35	22
7.36	20
7.37	23
7.38	27
7.39	25
7.4	26
7.41	27
7.42	16
7.43	22
7.44	21
7.45	19
7.46	21
7.47	25
7.48	22
7.49	22
7.5	24
7.51	24
7.52	19
7.53	18
7.54	23
7.55	23
7.56	20
7.57	19
7.58	24
7.59	22
7.6	22
7.61	27
7.62	24
7.63	20
7.64	19
7.65	22
7.66	34
7.67	27
7.68	19
7.69	29
7.7	26
7.71	18
7.72	27
7.73	20
7.74	19
7.75	25
7.76	23
7.77	21
7.78	23
7.79	25
7.8	21
7.81	18
7.82	20
7.83	21
7.84	26
7.85	28
7.86	24
7.87	27
7.88	22
7.89	24
7.9	22
7.91	24
7.92	25
7.93	29
7.94	29
7.95	30
7.96	25
7.97	14
7.98	20
7.99	21
8	26
8.01	22
8.02	23
8.03	17
8.04	22
8.05	32
8.06	22
8.07	27
8.08	20
8.09	21
8.1	18
8.11	21
8.12	24
8.13	23
8.14	27
8.15	20
8.16	25
8.17	23
8.18	20
8.19	23
8.2	20
8.21	20
8.22	24
8.23	23
8.24	23
8.25	25
8.26	25
8.27	19
8.28	20
8.29	18
8.3	25
8.31	20
8.32	12
8.33	18
8.34	26
8.35	20
8.36	26
8.37	14
8.38	20
8.39	18
8.4	25
8.41	23
8.42	19
8.43	19
8.44	22
8.45	21
8.46	26
8.47	24
8.48	21
8.49	19
8.5	20
8.51	26
8.52	21
8.53	20
8.54	18
8.55	21
8.56	17
8.57	10
8.58	17
8.59	18
8.6	21
8.61	20
8.62	19
8.63	16
8.64	20
8.65	25
8.66	23
8.67	19
8.68	12
8.69	13
8.7	14
8.71	20
8.72	19
8.73	13
8.74	24
8.75	21
8.76	22
8.77	18
8.78	20
8.79	17
8.8	19
8.81	11
8.82	17
8.83	13
8.84	20
8.85	23
8.86	21
8.87	18
8.88	16
8.89	20
8.9	21
8.91	22
8.92	17
8.93	14
8.94	19
8.95	18
8.96	15
8.97	20
8.98	20
8.99	17
9	12
9.01	18
9.02	14
9.03	10
9.04	16
9.05	14
9.06	18
9.07	14
9.08	13
9.09	14
9.1	14
9.11	12
9.12	21
9.13	17
9.14	18
9.15	9
9.16	19
9.17	16
9.18	9
9.19	13
9.2	18
9.21	22
9.22	15
9.23	20
9.24	16
9.25	17
9.26	12
9.27	14
9.28	13
9.29	15
9.3	13
9.31	12
9.32	14
9.33	15
9.34	18
9.35	22
9.36	20
9.37	22
9.38	11
9.39	14
9.4	13
9.41	17
9.42	11
9.43	15
9.44	20
9.45	15
9.46	11
9.47	19
9.48	21
9.49	9
9.5	14
9.51	15
9.52	13
9.53	17
9.54	11
9.55	11
9.56	17
9.57	18
9.58	12
9.59	14
9.6	12
9.61	13
9.62	10
9.63	14
9.64	15
9.65	22
9.66	16
9.67	21
9.68	14
9.69	11
9.7	7
9.71	10
9.72	13
9.73	15
9.74	14
9.75	13
9.76	18
9.77	8
9.78	12
9.79	11
9.8	16
9.81	12
9.82	12
9.83	11
9.84	20
9.85	18
9.86	13
9.87	10
9.88	21
9.89	10
9.9	13
9.91	17
9.92	11
9.93	17
9.94	9
9.95	15
9.96	11
9.97	13
9.98	13
9.99	16
10	13
10.01	10
10.02	16
10.03	17
10.04	12
10.05	16
10.06	11
10.07	14
10.08	15
10.09	14
10.1	16
10.11	16
10.12	10
10.13	9
10.14	9
10.15	17
10.16	10
10.17	15
10.18	11
10.19	8
10.2	8
10.21	9
10.22	8
10.23	11
10.24	7
10.25	10
10.26	12
10.27	19
10.28	9
10.29	18
10.3	10
10.31	16
10.32	6
10.33	11
10.34	10
10.35	22
10.36	13
10.37	13
10.38	10
10.39	10
10.4	11
10.41	17
10.42	13
10.43	12
10.44	14
10.45	9
10.46	8
10.47	9
10.48	12
10.49	13
10.5	17
10.51	7
10.52	11
10.53	10
10.54	13
10.55	9
10.56	11
10.57	14
10.58	16
10.59	9
10.6	12
10.61	16
10.62	16
10.63	11
10.64	11
10.65	18
10.66	8
10.67	8
10.68	16
10.69	8
10.7	11
10.71	22
10.72	19
10.73	18
10.74	14
10.75	25
10.76	33
10.77	19
10.78	25
10.79	28
10.8	25
10.81	22
10.82	23
10.83	25
10.84	18
10.85	23
10.86	17
10.87	20
10.88	22
10.89	13
10.9	13
10.91	15
10.92	9
10.93	12
10.94	18
10.95	14
10.96	10
10.97	11
10.98	16
10.99	12
11	7
11.01	6
11.02	5
11.03	5
11.04	11
11.05	12
11.06	7
11.07	7
11.08	8
11.09	5
11.1	3
11.11	7
11.12	10
11.13	7
11.14	6
11.15	14
11.16	12
11.17	8
11.18	1
11.19	6
11.2	6
11.21	8
11.22	8
11.23	11
11.24	12
11.25	7
11.26	11
11.27	9
11.28	14
11.29	7
11.3	7
11.31	7
11.32	8
11.33	15
11.34	7
11.35	7
11.36	8
11.37	8
11.38	12
11.39	10
11.4	10
11.41	8
11.42	4
11.43	16
11.44	5
11.45	12
11.46	11
11.47	5
11.48	8
11.49	5
11.5	13
11.51	9
11.52	12
11.53	10
11.54	7
11.55	6
11.56	5
11.57	10
11.58	8
11.59	7
11.6	7
11.61	6
11.62	11
11.63	6
11.64	12
11.65	6
11.66	8
11.67	6
11.68	7
11.69	7
11.7	12
11.71	11
11.72	6
11.73	6
11.74	6
11.75	8
11.76	7
11.77	6
11.78	3
11.79	8
11.8	7
11.81	3
11.82	13
11.83	4
11.84	8
11.85	5
11.86	13
11.87	7
11.88	10
11.89	7
11.9	16
11.91	7
11.92	4
11.93	6
11.94	3
11.95	8
11.96	12
11.97	7
11.98	12
11.99	14
12	6

## Sheet: Supplymentary Fig.29b
Supplymentary Fig.29b EDS analysis of Bi2S3/Nb2CTx-5
Energy (KeV)	Counts
0	297
0.01	405
0.02	512
0.03	575
0.04	572
0.05	546
0.06	422
0.07	250
0.08	124
0.09	59
0.1	53
0.11	79
0.12	100
0.13	136
0.14	165
0.15	178
0.16	170
0.17	133
0.18	111
0.19	71
0.2	68
0.21	63
0.22	66
0.23	87
0.24	89
0.25	104
0.26	137
0.27	148
0.28	134
0.29	131
0.3	99
0.31	69
0.32	44
0.33	43
0.34	38
0.35	43
0.36	37
0.37	35
0.38	33
0.39	42
0.4	45
0.41	53
0.42	51
0.43	48
0.44	49
0.45	53
0.46	57
0.47	57
0.48	69
0.49	93
0.5	105
0.51	134
0.52	137
0.53	147
0.54	148
0.55	136
0.56	112
0.57	101
0.58	106
0.59	79
0.6	68
0.61	64
0.62	65
0.63	74
0.64	85
0.65	94
0.66	98
0.67	104
0.68	116
0.69	104
0.7	115
0.71	110
0.72	99
0.73	91
0.74	76
0.75	84
0.76	98
0.77	94
0.78	110
0.79	108
0.8	100
0.81	107
0.82	113
0.83	94
0.84	94
0.85	87
0.86	76
0.87	89
0.88	99
0.89	79
0.9	77
0.91	89
0.92	94
0.93	104
0.94	96
0.95	99
0.96	99
0.97	119
0.98	117
0.99	115
1	130
1.01	120
1.02	103
1.03	114
1.04	120
1.05	111
1.06	113
1.07	115
1.08	117
1.09	108
1.1	123
1.11	120
1.12	114
1.13	120
1.14	124
1.15	115
1.16	113
1.17	102
1.18	114
1.19	126
1.2	123
1.21	103
1.22	112
1.23	113
1.24	127
1.25	113
1.26	125
1.27	116
1.28	107
1.29	118
1.3	115
1.31	125
1.32	132
1.33	123
1.34	115
1.35	109
1.36	129
1.37	127
1.38	132
1.39	127
1.4	116
1.41	118
1.42	129
1.43	146
1.44	138
1.45	115
1.46	128
1.47	142
1.48	142
1.49	142
1.5	143
1.51	148
1.52	131
1.53	131
1.54	139
1.55	133
1.56	117
1.57	129
1.58	127
1.59	119
1.6	120
1.61	125
1.62	129
1.63	124
1.64	115
1.65	122
1.66	124
1.67	130
1.68	129
1.69	141
1.7	146
1.71	128
1.72	124
1.73	144
1.74	154
1.75	151
1.76	146
1.77	155
1.78	147
1.79	123
1.8	119
1.81	131
1.82	154
1.83	157
1.84	173
1.85	203
1.86	212
1.87	219
1.88	233
1.89	239
1.9	229
1.91	238
1.92	243
1.93	216
1.94	189
1.95	169
1.96	144
1.97	140
1.98	139
1.99	134
2	121
2.01	112
2.02	129
2.03	134
2.04	134
2.05	125
2.06	116
2.07	115
2.08	131
2.09	138
2.1	149
2.11	155
2.12	171
2.13	196
2.14	239
2.15	259
2.16	264
2.17	289
2.18	306
2.19	277
2.2	270
2.21	292
2.22	309
2.23	389
2.24	494
2.25	648
2.26	839
2.27	1012
2.28	1283
2.29	1522
2.3	1667
2.31	1737
2.32	1737
2.33	1630
2.34	1474
2.35	1322
2.36	1241
2.37	1278
2.38	1425
2.39	1541
2.4	1739
2.41	1944
2.42	2090
2.43	2155
2.44	2129
2.45	1957
2.46	1783
2.47	1623
2.48	1430
2.49	1311
2.5	1299
2.51	1270
2.52	1256
2.53	1245
2.54	1160
2.55	1025
2.56	885
2.57	721
2.58	550
2.59	430
2.6	313
2.61	221
2.62	172
2.63	130
2.64	105
2.65	97
2.66	93
2.67	97
2.68	102
2.69	105
2.7	118
2.71	125
2.72	136
2.73	138
2.74	132
2.75	136
2.76	148
2.77	146
2.78	106
2.79	87
2.8	89
2.81	83
2.82	82
2.83	76
2.84	70
2.85	70
2.86	67
2.87	62
2.88	61
2.89	63
2.9	62
2.91	61
2.92	60
2.93	63
2.94	61
2.95	64
2.96	69
2.97	60
2.98	61
2.99	65
3	68
3.01	72
3.02	71
3.03	63
3.04	59
3.05	64
3.06	62
3.07	62
3.08	67
3.09	68
3.1	68
3.11	71
3.12	75
3.13	83
3.14	83
3.15	76
3.16	71
3.17	75
3.18	74
3.19	71
3.2	87
3.21	96
3.22	87
3.23	91
3.24	86
3.25	69
3.26	71
3.27	74
3.28	73
3.29	75
3.3	72
3.31	58
3.32	57
3.33	65
3.34	67
3.35	66
3.36	68
3.37	56
3.38	55
3.39	56
3.4	56
3.41	62
3.42	62
3.43	67
3.44	64
3.45	59
3.46	63
3.47	64
3.48	58
3.49	56
3.5	65
3.51	63
3.52	54
3.53	51
3.54	50
3.55	55
3.56	61
3.57	63
3.58	58
3.59	55
3.6	60
3.61	56
3.62	53
3.63	61
3.64	71
3.65	65
3.66	60
3.67	69
3.68	60
3.69	60
3.7	66
3.71	65
3.72	64
3.73	59
3.74	59
3.75	62
3.76	55
3.77	52
3.78	52
3.79	51
3.8	54
3.81	50
3.82	57
3.83	62
3.84	52
3.85	52
3.86	54
3.87	50
3.88	58
3.89	69
3.9	66
3.91	58
3.92	58
3.93	53
3.94	50
3.95	51
3.96	53
3.97	53
3.98	44
3.99	45
4	52
4.01	57
4.02	59
4.03	51
4.04	41
4.05	46
4.06	50
4.07	45
4.08	56
4.09	58
4.1	51
4.11	53
4.12	55
4.13	53
4.14	63
4.15	63
4.16	52
4.17	57
4.18	57
4.19	51
4.2	43
4.21	45
4.22	49
4.23	53
4.24	45
4.25	48
4.26	56
4.27	57
4.28	59
4.29	50
4.3	53
4.31	65
4.32	60
4.33	44
4.34	45
4.35	49
4.36	48
4.37	53
4.38	61
4.39	55
4.4	50
4.41	49
4.42	49
4.43	46
4.44	40
4.45	49
4.46	51
4.47	45
4.48	47
4.49	46
4.5	49
4.51	53
4.52	52
4.53	51
4.54	53
4.55	49
4.56	52
4.57	59
4.58	58
4.59	49
4.6	41
4.61	39
4.62	39
4.63	39
4.64	42
4.65	52
4.66	57
4.67	57
4.68	47
4.69	47
4.7	47
4.71	44
4.72	52
4.73	49
4.74	42
4.75	41
4.76	46
4.77	48
4.78	51
4.79	58
4.8	53
4.81	52
4.82	54
4.83	54
4.84	46
4.85	57
4.86	56
4.87	47
4.88	49
4.89	60
4.9	51
4.91	49
4.92	53
4.93	49
4.94	47
4.95	51
4.96	46
4.97	50
4.98	46
4.99	41
5	47
5.01	47
5.02	41
5.03	44
5.04	50
5.05	47
5.06	51
5.07	56
5.08	48
5.09	48
5.1	44
5.11	38
5.12	43
5.13	44
5.14	44
5.15	44
5.16	45
5.17	44
5.18	39
5.19	42
5.2	43
5.21	46
5.22	48
5.23	40
5.24	42
5.25	45
5.26	45
5.27	38
5.28	39
5.29	44
5.3	38
5.31	35
5.32	39
5.33	45
5.34	48
5.35	34
5.36	34
5.37	45
5.38	46
5.39	47
5.4	49
5.41	50
5.42	40
5.43	36
5.44	40
5.45	43
5.46	42
5.47	44
5.48	54
5.49	37
5.5	38
5.51	48
5.52	38
5.53	45
5.54	46
5.55	41
5.56	56
5.57	54
5.58	32
5.59	32
5.6	40
5.61	43
5.62	39
5.63	44
5.64	52
5.65	47
5.66	34
5.67	38
5.68	40
5.69	42
5.7	45
5.71	36
5.72	34
5.73	46
5.74	43
5.75	40
5.76	48
5.77	43
5.78	39
5.79	44
5.8	51
5.81	48
5.82	40
5.83	35
5.84	37
5.85	37
5.86	44
5.87	45
5.88	38
5.89	40
5.9	43
5.91	43
5.92	40
5.93	40
5.94	33
5.95	47
5.96	43
5.97	42
5.98	30
5.99	27
6	32
6.01	34
6.02	34
6.03	34
6.04	37
6.05	42
6.06	37
6.07	31
6.08	38
6.09	33
6.1	41
6.11	38
6.12	37
6.13	42
6.14	43
6.15	37
6.16	39
6.17	43
6.18	36
6.19	36
6.2	39
6.21	43
6.22	35
6.23	30
6.24	42
6.25	40
6.26	38
6.27	36
6.28	37
6.29	37
6.3	38
6.31	39
6.32	33
6.33	30
6.34	40
6.35	39
6.36	40
6.37	46
6.38	41
6.39	40
6.4	36
6.41	37
6.42	31
6.43	37
6.44	44
6.45	38
6.46	37
6.47	26
6.48	31
6.49	32
6.5	33
6.51	34
6.52	39
6.53	37
6.54	37
6.55	37
6.56	42
6.57	32
6.58	33
6.59	37
6.6	40
6.61	42
6.62	32
6.63	34
6.64	37
6.65	43
6.66	38
6.67	37
6.68	38
6.69	31
6.7	33
6.71	35
6.72	31
6.73	26
6.74	26
6.75	32
6.76	31
6.77	34
6.78	26
6.79	36
6.8	35
6.81	35
6.82	28
6.83	35
6.84	25
6.85	34
6.86	36
6.87	33
6.88	33
6.89	33
6.9	35
6.91	32
6.92	35
6.93	28
6.94	23
6.95	34
6.96	26
6.97	27
6.98	34
6.99	39
7	29
7.01	29
7.02	38
7.03	33
7.04	26
7.05	35
7.06	35
7.07	23
7.08	31
7.09	29
7.1	31
7.11	25
7.12	25
7.13	33
7.14	34
7.15	26
7.16	32
7.17	33
7.18	26
7.19	29
7.2	35
7.21	28
7.22	28
7.23	30
7.24	27
7.25	23
7.26	27
7.27	27
7.28	30
7.29	30
7.3	24
7.31	27
7.32	29
7.33	30
7.34	30
7.35	30
7.36	31
7.37	38
7.38	31
7.39	32
7.4	25
7.41	31
7.42	24
7.43	26
7.44	30
7.45	26
7.46	25
7.47	29
7.48	28
7.49	24
7.5	31
7.51	26
7.52	27
7.53	28
7.54	35
7.55	22
7.56	29
7.57	32
7.58	24
7.59	30
7.6	29
7.61	28
7.62	26
7.63	25
7.64	28
7.65	29
7.66	33
7.67	30
7.68	27
7.69	27
7.7	28
7.71	25
7.72	31
7.73	24
7.74	26
7.75	25
7.76	34
7.77	30
7.78	21
7.79	27
7.8	26
7.81	21
7.82	23
7.83	18
7.84	21
7.85	25
7.86	27
7.87	32
7.88	28
7.89	30
7.9	29
7.91	27
7.92	29
7.93	33
7.94	26
7.95	30
7.96	28
7.97	29
7.98	27
7.99	26
8	32
8.01	29
8.02	29
8.03	33
8.04	26
8.05	28
8.06	34
8.07	29
8.08	28
8.09	29
8.1	24
8.11	25
8.12	28
8.13	24
8.14	22
8.15	25
8.16	28
8.17	28
8.18	21
8.19	20
8.2	20
8.21	25
8.22	27
8.23	24
8.24	18
8.25	27
8.26	25
8.27	18
8.28	26
8.29	18
8.3	19
8.31	22
8.32	29
8.33	19
8.34	21
8.35	22
8.36	31
8.37	19
8.38	25
8.39	17
8.4	19
8.41	25
8.42	18
8.43	25
8.44	25
8.45	23
8.46	17
8.47	16
8.48	24
8.49	21
8.5	22
8.51	29
8.52	27
8.53	20
8.54	23
8.55	31
8.56	22
8.57	22
8.58	23
8.59	29
8.6	33
8.61	26
8.62	19
8.63	28
8.64	22
8.65	24
8.66	21
8.67	19
8.68	30
8.69	18
8.7	19
8.71	31
8.72	26
8.73	16
8.74	30
8.75	20
8.76	21
8.77	23
8.78	21
8.79	21
8.8	15
8.81	14
8.82	19
8.83	23
8.84	20
8.85	15
8.86	20
8.87	23
8.88	18
8.89	31
8.9	23
8.91	25
8.92	24
8.93	26
8.94	23
8.95	20
8.96	26
8.97	22
8.98	21
8.99	17
9	19
9.01	19
9.02	26
9.03	31
9.04	27
9.05	23
9.06	29
9.07	16
9.08	20
9.09	18
9.1	18
9.11	20
9.12	14
9.13	19
9.14	17
9.15	15
9.16	19
9.17	23
9.18	20
9.19	18
9.2	19
9.21	18
9.22	18
9.23	20
9.24	18
9.25	11
9.26	23
9.27	19
9.28	14
9.29	28
9.3	26
9.31	13
9.32	20
9.33	27
9.34	22
9.35	13
9.36	20
9.37	27
9.38	14
9.39	24
9.4	13
9.41	12
9.42	14
9.43	16
9.44	12
9.45	15
9.46	20
9.47	15
9.48	24
9.49	14
9.5	22
9.51	23
9.52	27
9.53	9
9.54	21
9.55	18
9.56	24
9.57	19
9.58	10
9.59	13
9.6	17
9.61	15
9.62	12
9.63	23
9.64	16
9.65	16
9.66	14
9.67	18
9.68	15
9.69	16
9.7	9
9.71	15
9.72	20
9.73	16
9.74	13
9.75	14
9.76	9
9.77	13
9.78	17
9.79	16
9.8	15
9.81	17
9.82	21
9.83	15
9.84	20
9.85	16
9.86	20
9.87	12
9.88	15
9.89	21
9.9	8
9.91	15
9.92	19
9.93	16
9.94	11
9.95	15
9.96	15
9.97	17
9.98	15
9.99	20
10	18
10.01	22
10.02	12
10.03	14
10.04	13
10.05	7
10.06	16
10.07	19
10.08	15
10.09	18
10.1	15
10.11	17
10.12	12
10.13	26
10.14	15
10.15	14
10.16	13
10.17	10
10.18	6
10.19	16
10.2	13
10.21	15
10.22	19
10.23	17
10.24	15
10.25	10
10.26	13
10.27	19
10.28	12
10.29	15
10.3	18
10.31	16
10.32	16
10.33	11
10.34	19
10.35	20
10.36	16
10.37	15
10.38	14
10.39	11
10.4	13
10.41	12
10.42	16
10.43	19
10.44	18
10.45	9
10.46	6
10.47	17
10.48	18
10.49	13
10.5	16
10.51	17
10.52	10
10.53	12
10.54	17
10.55	17
10.56	5
10.57	15
10.58	10
10.59	17
10.6	10
10.61	16
10.62	14
10.63	17
10.64	9
10.65	14
10.66	15
10.67	17
10.68	18
10.69	20
10.7	17
10.71	14
10.72	22
10.73	19
10.74	11
10.75	18
10.76	25
10.77	21
10.78	22
10.79	24
10.8	28
10.81	20
10.82	30
10.83	27
10.84	20
10.85	19
10.86	31
10.87	20
10.88	20
10.89	23
10.9	19
10.91	19
10.92	16
10.93	26
10.94	15
10.95	15
10.96	8
10.97	19
10.98	9
10.99	14
11	13
11.01	20
11.02	17
11.03	13
11.04	9
11.05	7
11.06	10
11.07	10
11.08	14
11.09	15
11.1	12
11.11	12
11.12	13
11.13	15
11.14	16
11.15	15
11.16	13
11.17	16
11.18	5
11.19	15
11.2	9
11.21	14
11.22	8
11.23	11
11.24	9
11.25	18
11.26	11
11.27	6
11.28	6
11.29	13
11.3	14
11.31	12
11.32	14
11.33	9
11.34	6
11.35	15
11.36	7
11.37	8
11.38	11
11.39	9
11.4	12
11.41	11
11.42	13
11.43	7
11.44	9
11.45	14
11.46	15
11.47	8
11.48	9
11.49	7
11.5	15
11.51	11
11.52	7
11.53	9
11.54	10
11.55	10
11.56	11
11.57	14
11.58	7
11.59	9
11.6	10
11.61	7
11.62	10
11.63	11
11.64	20
11.65	9
11.66	6
11.67	5
11.68	9
11.69	9
11.7	8
11.71	6
11.72	11
11.73	12
11.74	9
11.75	7
11.76	4
11.77	12
11.78	11
11.79	8
11.8	11
11.81	6
11.82	3
11.83	9
11.84	6
11.85	10
11.86	5
11.87	9
11.88	9
11.89	5
11.9	11
11.91	16
11.92	10
11.93	9
11.94	10
11.95	9
11.96	7
11.97	13
11.98	12
11.99	5
12	8

## Sheet: Supplymentary Fig.29c
Supplymentary Fig.29c The strain counts of S. aureus under 808 nm irradiation.
	Ctrl	Bi2S3/V2CTx-5	Bi2S3/Nb2CTx-5
S.aureus counts	1.81617	0.213667	0.1265
