# Supplementary material for: Interfacial engineering of Bi2S3/Ti3C2Tx MXene based on work function for rapid photo-excited bacteria-killing
Source: Nat Commun. 2021 Feb 22;12:1224. doi: 10.1038/s41467-021-21435-6 (PMC7900204; doi:10.1038/s41467-021-21435-6)
Supplement: Supplementary file 4 — Source Data [file 41467_2021_21435_MOESM4_ESM.zip › Source Data/Supplymentary Fig. 30.xlsx]

## Sheet: Supplementary Fig. 30b
Supplementary Fig. 30b PL spectra tested with 325 nm excitation wavelength from 350 nm to 600 nm.
wavelength	Mid-long rods	Particles	Long rods	Bi2S3/Ti3C2Tx-5
350	2930	5110	1800	2530
351	4400	6740	2130	3400
352	5920	9910	2920	5000
353	7500	12780	3600	6650
354	9550	18310	5030	8180
355	12400	22560	6180	10790
356	15040	29440	7440	14530
357	17810	36810	8900	16590
358	21630	43900	11090	19380
359	27060	51580	12870	23200
360	30170	62410	14500	27460
361	35120	72550	17030	32800
362	40690	83110	19480	35960
363	43700	93390	21280	39830
364	50750	104130	23980	45350
365	55540	111880	28020	49840
366	60780	125720	30760	55250
367	65510	132740	34190	61490
368	70550	141010	36230	65160
369	77310	148980	38640	71100
370	81740	158560	41090	74910
371	87260	166640	43330	79780
372	90490	170590	49010	86950
373	97590	178900	52260	90360
374	103210	184220	53150	91890
375	105510	192160	53990	96680
376	111550	194160	58060	103350
377	118820	202200	59520	107020
378	121280	210230	63820	112710
379	128110	211570	64930	116340
380	131840	212980	68700	118610
381	134580	221440	69910	122510
382	138280	222870	72630	123560
383	143630	226860	74090	129740
384	147370	232990	76510	133330
385	151180	236070	77890	136830
386	155270	234610	80380	138990
387	157910	239480	82370	140500
388	163040	240090	85840	144280
389	162860	242290	87580	147330
390	168500	244670	89970	152830
391	171050	246810	89460	155180
392	172430	247530	92870	159660
393	176380	246040	93570	158790
394	178030	248360	94900	161670
395	180030	251380	95980	163950
396	184230	252960	95810	164490
397	186600	248010	97090	167260
398	185780	251180	98920	167950
399	184820	248430	99120	168800
400	187310	243310	97620	169100
401	190320	247590	100200	170650
402	187880	245060	98960	166770
403	191530	243820	98710	165420
404	191030	241700	97810	168340
405	190200	238730	98110	166040
406	192260	233400	99470	167680
407	192350	233480	97070	167730
408	193470	232310	99590	165340
409	194030	229380	98300	166600
410	194290	224170	96290	163290
411	191580	221400	97450	160730
412	194640	222410	96830	159840
413	192730	221030	94800	160080
414	192170	216950	96300	158270
415	188680	212930	94510	156520
416	188980	208580	93890	155370
417	188020	207310	93580	154490
418	186250	205530	95050	151540
419	186590	199380	95410	152440
420	185850	194750	93960	153670
421	181780	191730	91960	147590
422	181610	194380	94550	146380
423	180230	190140	93140	146870
424	178740	184510	95440	145340
425	179840	186230	94440	144280
426	177580	183710	95630	141560
427	178480	180790	93320	142500
428	178100	178970	94990	141420
429	177010	175080	94860	139190
430	176050	172720	93960	138790
431	175670	171230	94420	137040
432	174880	169820	93890	134170
433	175150	165740	96340	136090
434	172480	164750	93890	132330
435	173030	159580	94400	131310
436	172230	158530	92170	128310
437	169730	158160	92590	127700
438	168760	156040	92340	126420
439	166760	153790	90860	123370
440	169020	151620	93400	123680
441	166910	146780	91500	122090
442	162000	146330	88080	119330
443	160350	143090	89480	116600
444	159790	144070	87790	115510
445	159180	139760	87490	114140
446	153790	137670	87200	115520
447	153770	133990	86230	109160
448	150930	133020	85930	108650
449	151020	130230	85650	110050
450	148200	127540	83600	107330
451	147310	125100	83080	105940
452	146600	126070	79980	105840
453	142080	121200	81560	103290
454	143150	119970	80780	103720
455	139680	117570	79230	101290
456	139100	114970	77210	101200
457	135410	113840	79200	100580
458	134570	112230	76800	97820
459	131490	109490	75700	98210
460	130910	105840	74880	97700
461	128830	103980	74520	94270
462	127110	104750	73120	93920
463	123680	101070	72710	90780
464	122160	99060	69800	90090
465	119500	98880	70370	88920
466	117900	95890	68560	87860
467	115970	94450	68240	87450
468	115200	91780	67560	88020
469	114410	91030	67810	85880
470	112430	89630	65200	86370
471	112510	87840	64960	83260
472	111420	86270	63500	81050
473	108340	84830	63920	80350
474	107710	84470	63060	80770
475	106430	82890	62070	79310
476	102680	84340	61860	79820
477	101470	79990	60640	77340
478	100150	80380	60860	79100
479	99580	77810	59690	76030
480	98380	76740	58390	77260
481	97140	75150	56990	76780
482	97260	75340	57070	74730
483	93650	72310	55280	75490
484	93070	72530	56190	74800
485	93390	70920	55090	74850
486	90900	71850	53890	72100
487	89660	69140	53440	72030
488	90760	68620	53540	69620
489	87360	68610	53970	70110
490	86670	68220	52700	71040
491	88270	65520	52400	70000
492	85850	64190	51720	69590
493	84480	63070	51710	70040
494	83130	62550	51220	70680
495	82780	61540	51510	70280
496	81680	61600	50070	69160
497	80570	60700	48450	69210
498	79780	59140	48640	68480
499	77800	58590	47590	67720
500	76720	55990	46850	69400
501	77630	56260	47270	68060
502	75850	55580	45830	68820
503	75230	57080	45240	69730
504	73470	55040	44490	69410
505	73720	53840	44500	69590
506	70980	53110	45030	69840
507	70530	52330	43570	69350
508	70490	52540	43210	70620
509	70460	49830	42650	69900
510	69380	49580	42280	71190
511	69740	49770	40920	71080
512	67240	50030	41680	70580
513	68810	48310	41030	71940
514	65290	47730	40420	71810
515	65720	46220	38660	72130
516	66430	45840	39090	74250
517	64800	45480	37140	73250
518	63800	44810	37230	74350
519	64940	43430	37230	73730
520	61360	43820	36970	75280
521	61470	43640	36480	76130
522	62040	41350	36200	76870
523	60580	41990	36630	75950
524	59650	41730	34870	76010
525	58160	40130	34260	76910
526	57880	40710	34750	78110
527	56040	39690	34090	75640
528	55630	39640	33280	77030
529	57050	38810	33930	77470
530	56320	36660	32690	78640
531	54050	36560	30770	78130
532	54060	37310	31890	77760
533	54480	36320	31490	78810
534	51910	36300	30750	77490
535	50860	36160	30310	78030
536	51620	35090	29900	76760
537	50610	34400	29410	77580
538	49490	34770	29080	76900
539	48620	34420	28680	78180
540	47190	33360	28020	78160
541	47050	32410	27560	75790
542	48250	31390	27100	76040
543	45330	31850	26330	75280
544	45420	30490	26570	73140
545	44190	30030	25390	73060
546	43070	30900	25930	73750
547	42890	30530	25110	72550
548	42420	27740	24550	70920
549	41700	28860	24540	70990
550	39880	28490	24590	71780
551	40900	28050	24600	69370
552	39450	28080	22830	69620
553	39240	28020	22330	68070
554	37850	26810	21710	67170
555	37220	25850	21720	65410
556	36920	25030	22170	65330
557	35430	25350	21490	62950
558	35890	25050	20440	61620
559	34740	24360	20700	60910
560	34050	24250	19850	59550
561	34910	23110	19510	58670
562	33740	23810	19530	58340
563	32240	22820	18060	56910
564	31850	22210	18560	57040
565	30780	22420	17900	55020
566	29900	20820	17620	54290
567	30730	20570	17350	52820
568	29900	20700	16660	51870
569	29120	20870	17610	50970
570	27570	20160	16570	48740
571	28230	19510	16020	48960
572	26740	19270	16470	47360
573	26650	18730	15720	48600
574	25770	18360	14940	47350
575	26370	18460	14710	43860
576	24130	17270	14470	44130
577	24780	17560	13970	41400
578	24280	16210	15070	42570
579	22570	16820	13790	42480
580	22560	16100	12920	39870
581	22340	16390	12850	40390
582	21550	15620	13460	38550
583	20820	15180	12460	37790
584	19820	14940	12730	36980
585	18940	14300	12490	36730
586	19220	14420	11900	34920
587	19150	13270	11390	35180
588	18700	12850	11810	33570
589	18020	12970	11220	32380
590	17530	12910	11940	31730
591	17290	12850	10850	32190
592	16780	12200	10710	31370
593	16700	11750	10380	30220
594	16540	11690	9930	29530
595	15810	11590	10150	28840
596	14760	11720	9870	27980
597	14700	11300	10150	26420
598	14520	11120	9650	26470
599	14150	11190	8770	24660
600	13300	10660	8470	24800

## Sheet: Supplementary Fig. 30c
Supplementary Fig. 30c Photocurrent response under 808 nm NIR irradiation.
Time	Particles	Bi2S3/Ti3C2Tx-5	Mid-long rods	Long rods
0.5	0.3152	2.12713	5.979	2.506
1	0.7412	9.59013	12.03	17.62
1.5	1.276	9.59013	11.92	20.27
2	1.318	9.59013	11.68	21.41
2.5	1.337	9.59013	11.45	22.02
3	1.351	9.59013	11.25	22.34
3.5	1.359	9.59013	11.08	22.5
4	1.365	9.59013	10.93	22.58
4.5	1.37	9.59013	10.79	22.56
5	1.372	9.59013	10.66	22.49
5.5	1.375	9.59013	10.55	22.38
6	1.377	9.59013	10.44	22.27
6.5	1.379	9.59013	10.35	22.15
7	1.381	9.59013	10.26	22.02
7.5	1.381	9.59013	10.17	21.89
8	1.381	9.59013	10.1	21.75
8.5	1.382	9.59013	10.02	21.6
9	1.382	9.59013	9.953	21.49
9.5	1.381	9.59013	9.888	21.37
10	1.38	9.59013	9.823	21.23
10.5	1.379	9.59013	9.767	21.11
11	1.378	9.59013	9.709	20.99
11.5	1.377	9.59013	9.654	20.86
12	1.376	9.59013	9.603	20.74
12.5	1.375	9.59013	9.553	20.61
13	1.373	9.59013	9.505	20.51
13.5	1.372	9.59013	9.459	20.39
14	1.371	9.59013	9.413	20.28
14.5	1.37	9.59013	9.369	20.15
15	1.37	9.59013	9.329	20.04
15.5	1.371	9.59013	9.289	19.94
16	1.375	9.59013	9.248	19.83
16.5	1.393	9.59013	9.213	19.74
17	1.391	9.59013	9.175	19.64
17.5	1.376	9.59013	9.138	19.54
18	1.366	9.59013	9.105	19.46
18.5	1.367	9.59013	9.074	19.38
19	1.364	9.59013	9.04	19.28
19.5	1.363	9.59013	9.008	19.2
20	1.362	9.59013	8.979	19.11
20.5	1.361	9.59013	8.948	19.03
21	1.36	9.59013	8.917	18.94
21.5	1.359	9.59013	8.891	18.86
22	1.357	9.59013	8.864	18.77
22.5	1.355	9.59013	8.835	18.7
23	1.355	9.59013	8.81	18.63
23.5	1.354	9.59013	8.785	18.56
24	1.352	9.59013	8.759	18.48
24.5	1.351	9.59013	8.735	18.4
25	1.35	9.59013	8.712	18.33
25.5	1.348	9.59013	8.684	18.25
26	1.348	9.59013	8.663	18.18
26.5	1.347	9.59013	8.64	18.13
27	1.346	9.59013	8.616	18.05
27.5	1.346	9.59013	8.595	17.98
28	1.345	9.59013	8.574	17.92
28.5	1.344	9.59013	8.551	17.84
29	1.344	9.59013	8.532	17.77
29.5	1.342	9.59013	8.511	17.72
30	1.341	9.59013	8.488	17.66
30.5	1.34	9.59013	8.471	15.34
31	0.9626	9.59013	2.981	8.293
31.5	0.5734	9.59013	0.2564	6.921
32	0.5156	8.24313	0.03044	6.152
32.5	0.4818	1.42282	-0.06779	5.628
33	0.4583	0.95882	-0.116	5.193
33.5	0.4405	0.86182	-0.1404	4.872
34	0.4264	0.80182	-0.1515	4.618
34.5	0.4147	0.75952	-0.1565	4.388
35	0.4039	0.72652	-0.1569	4.207
35.5	0.3945	0.69962	-0.155	4.039
36	0.3866	0.67762	-0.152	3.904
36.5	0.3802	0.65832	-0.1473	3.794
37	0.3753	0.64112	-0.1429	3.71
37.5	0.3712	0.62642	-0.135	3.63
38	0.3668	0.61342	-0.1321	3.557
38.5	0.3626	0.60132	-0.1291	3.485
39	0.3587	0.59072	-0.1238	3.421
39.5	0.355	0.58082	-0.1199	3.357
40	0.352	0.57182	-0.1148	3.299
40.5	0.3488	0.56352	-0.1146	3.247
41	0.3459	0.55562	-0.107	3.198
41.5	0.3435	0.54832	-0.09979	3.153
42	0.341	0.54142	-0.09646	3.11
42.5	0.3387	0.53502	-0.09387	3.07
43	0.3365	0.52932	-0.09144	3.033
43.5	0.3345	0.52382	-0.08712	2.998
44	0.3327	0.51872	-0.0813	2.962
44.5	0.3308	0.51372	-0.08059	2.929
45	0.3291	0.50932	-0.07882	2.899
45.5	0.3277	0.50462	-0.07451	2.869
46	0.326	0.50022	-0.07398	2.845
46.5	0.3244	0.49592	-0.07234	2.825
47	0.3232	0.49202	-0.06825	2.804
47.5	0.3217	0.48832	-0.06667	2.785
48	0.3204	0.48472	-0.0655	2.763
48.5	0.3194	0.48132	-0.06311	2.741
49	0.318	0.47792	-0.06137	2.72
49.5	0.3169	0.47472	-0.05684	2.7
50	0.3158	0.47172	-0.05484	2.68
50.5	0.3146	0.46872	-0.05454	2.662
51	0.3135	0.46562	-0.0521	2.646
51.5	0.3126	0.46292	-0.05039	2.63
52	0.3119	0.46002	-0.04744	2.614
52.5	0.3106	0.45732	-0.04603	2.599
53	0.3097	0.45472	-0.04645	2.586
53.5	0.3091	0.45232	-0.04505	2.571
54	0.3079	0.45002	-0.04355	2.559
54.5	0.3072	0.44762	-0.04086	2.546
55	0.3069	0.44542	-0.03816	2.532
55.5	0.3054	0.44322	-0.03888	2.519
56	0.3048	0.44102	-0.03807	2.507
56.5	0.3042	0.43882	-0.0367	2.498
57	0.3033	0.43672	-0.03482	2.489
57.5	0.3024	0.43442	-0.03209	2.477
58	0.3018	0.43252	-0.03337	2.465
58.5	0.3014	0.43062	-0.0321	2.456
59	0.3004	0.42872	-0.03102	2.447
59.5	0.2997	0.42672	-0.02968	2.439
60	0.3	0.42482	-0.02873	2.429
60.5	0.299	0.42312	-0.02724	2.719
61	0.3416	9.59013	8.756	11.17
61.5	1.005	9.59013	11.48	12.83
62	1.098	9.59013	11.37	13.75
62.5	1.135	9.59013	11.13	14.34
63	1.159	9.59013	10.89	14.74
63.5	1.176	9.59013	10.67	15.01
64	1.187	9.59013	10.48	15.17
64.5	1.197	9.59013	10.3	15.3
65	1.205	9.59013	10.15	15.36
65.5	1.212	9.59013	10.01	15.42
66	1.217	9.59013	9.887	15.44
66.5	1.221	9.59013	9.775	15.43
67	1.226	9.59013	9.67	15.41
67.5	1.228	9.59013	9.572	15.4
68	1.231	9.59013	9.486	15.36
68.5	1.233	9.59013	9.404	15.32
69	1.235	9.59013	9.327	15.29
69.5	1.237	9.59013	9.253	15.25
70	1.239	9.59013	9.187	15.21
70.5	1.239	9.59013	9.124	15.16
71	1.241	9.59013	9.064	15.11
71.5	1.243	9.59013	9.007	15.05
72	1.242	9.59013	8.955	15
72.5	1.242	9.59013	8.905	14.96
73	1.243	9.59013	8.856	14.92
73.5	1.244	9.59013	8.811	14.88
74	1.245	9.59013	8.769	14.83
74.5	1.245	9.59013	8.727	14.79
75	1.245	9.59013	8.685	14.76
75.5	1.247	9.59013	8.647	14.71
76	1.247	9.59013	8.614	14.67
76.5	1.246	9.59013	8.579	14.63
77	1.247	9.59013	8.544	14.58
77.5	1.247	9.59013	8.511	14.54
78	1.247	9.59013	8.483	14.51
78.5	1.247	9.59013	8.456	14.47
79	1.247	9.59013	8.43	14.43
79.5	1.246	9.59013	8.401	14.39
80	1.246	9.59013	8.37	14.35
80.5	1.246	9.59013	8.339	14.31
81	1.247	9.59013	8.315	14.28
81.5	1.247	9.59013	8.291	14.24
82	1.247	9.59013	8.269	14.2
82.5	1.247	9.59013	8.247	14.17
83	1.247	9.59013	8.226	14.13
83.5	1.248	9.59013	8.206	14.1
84	1.247	9.59013	8.183	14.07
84.5	1.248	9.59013	8.161	14.04
85	1.248	9.59013	8.14	14.02
85.5	1.248	9.59013	8.121	13.97
86	1.249	9.59013	8.103	13.93
86.5	1.248	9.59013	8.084	13.9
87	1.249	9.59013	8.065	13.87
87.5	1.249	9.59013	8.045	13.83
88	1.25	9.59013	8.029	13.81
88.5	1.249	9.59013	8.012	13.79
89	1.25	9.59013	7.994	13.76
89.5	1.251	9.59013	7.977	13.74
90	1.251	9.59013	7.962	13.71
90.5	1.251	9.59013	1.612	13.67
91	1.251	4.08913	0.3614	11.97
91.5	0.9476	1.36113	0.163	7.078
92	0.5771	1.14513	0.06638	6.014
92.5	0.5171	1.01813	0.01292	5.405
93	0.4823	0.93113	-0.02115	4.98
93.5	0.4587	0.86413	-0.04401	4.663
94	0.4406	0.81213	-0.05903	4.447
94.5	0.4263	0.76913	-0.06736	4.241
95	0.4143	0.73313	-0.07147	4.068
95.5	0.4042	0.70313	-0.07352	3.921
96	0.3961	0.67613	-0.07425	3.794
96.5	0.3889	0.65213	-0.07405	3.702
97	0.3824	0.63013	-0.07331	3.601
97.5	0.3773	0.61113	-0.07255	3.509
98	0.3736	0.59413	-0.07126	3.433
98.5	0.3699	0.57913	-0.06994	3.367
99	0.3659	0.56513	-0.06792	3.304
99.5	0.363	0.55113	-0.0662	3.248
100	0.3606	0.53913	-0.06356	3.194
100.5	0.3563	0.52783	-0.06089	3.142
101	0.3534	0.51753	-0.05904	3.094
101.5	0.3513	0.50753	-0.05569	3.049
102	0.3487	0.49813	-0.05431	3.007
102.5	0.3463	0.48963	-0.05194	2.966
103	0.3441	0.48133	-0.05095	2.926
103.5	0.3426	0.47323	-0.04856	2.89
104	0.3411	0.46573	-0.04707	2.858
104.5	0.3388	0.45873	-0.04545	2.828
105	0.3372	0.45193	-0.04408	2.799
105.5	0.3368	0.44553	-0.04204	2.772
106	0.3351	0.43923	-0.04043	2.745
106.5	0.3331	0.43313	-0.03893	2.72
107	0.3318	0.42763	-0.03743	2.697
107.5	0.3345	0.42223	-0.03576	2.673
108	0.3321	0.41703	-0.03424	2.651
108.5	0.3293	0.41203	-0.03295	2.63
109	0.3279	0.40683	-0.03098	2.611
109.5	0.3275	0.40203	-0.03024	2.593
110	0.3264	0.39723	-0.02874	2.575
110.5	0.3249	0.39303	-0.02708	2.558
111	0.3241	0.38863	-0.02548	2.542
111.5	0.324	0.38433	-0.02403	2.527
112	0.3228	0.38053	-0.02292	2.509
112.5	0.3214	0.37663	-0.02174	2.494
113	0.3207	0.37253	-0.02086	2.479
113.5	0.3206	0.36893	-0.01928	2.466
114	0.3195	0.36543	-0.01782	2.451
114.5	0.3184	0.36213	-0.01735	2.438
115	0.3181	0.35883	-0.01585	2.425
115.5	0.319	0.35543	-0.01488	2.413
116	0.3171	0.35223	-0.01541	2.401
116.5	0.3162	0.34903	-0.01439	2.39
117	0.3161	0.34603	-0.01282	2.379
117.5	0.3171	0.34313	-0.01184	2.368
118	0.315	0.34003	-0.0121	2.357
118.5	0.3141	0.33703	-0.0109	2.347
119	0.3143	0.33403	-0.01015	2.338
119.5	0.3144	0.33113	-0.00905	2.328
120	0.3127	0.32843	-0.0083	2.318
120.5	0.3121	3.79513	-0.00771	2.306
121	0.639	9.59013	1.797	8.471
121.5	0.9975	9.59013	10.19	9.848
122	1.055	9.59013	10.44	10.63
122.5	1.088	9.59013	10.35	11.15
123	1.112	9.59013	10.18	11.53
123.5	1.132	9.59013	10.01	11.81
124	1.146	9.59013	9.848	12
124.5	1.157	9.59013	9.7	12.14
125	1.167	9.59013	9.567	12.25
125.5	1.175	9.59013	9.447	12.31
126	1.183	9.59013	9.334	12.36
126.5	1.187	9.59013	9.231	12.39
127	1.191	9.59013	9.133	12.41
127.5	1.195	9.59013	9.04	12.42
128	1.199	9.59013	8.957	12.42
128.5	1.202	9.59013	8.883	12.41
129	1.206	9.59013	8.816	12.39
129.5	1.209	9.59013	8.75	12.37
130	1.211	9.59013	8.689	12.35
130.5	1.214	9.59013	8.631	12.33
131	1.215	9.59013	8.573	12.32
131.5	1.216	9.59013	8.522	12.3
132	1.218	9.59013	8.475	12.27
132.5	1.219	9.59013	8.429	12.25
133	1.221	9.59013	8.386	12.22
133.5	1.223	9.59013	8.345	12.2
134	1.224	9.59013	8.304	12.17
134.5	1.224	9.59013	8.264	12.16
135	1.225	9.59013	8.23	12.13
135.5	1.226	9.59013	8.197	12.11
136	1.227	9.59013	8.161	12.09
136.5	1.228	9.59013	8.127	12.06
137	1.23	9.59013	8.095	12.03
137.5	1.23	9.59013	8.065	12.02
138	1.231	9.59013	8.038	12
138.5	1.232	9.59013	8.011	11.97
139	1.233	9.59013	7.985	11.95
139.5	1.233	9.59013	7.959	11.93
140	1.233	9.59013	7.934	11.92
140.5	1.235	9.59013	7.914	11.89
141	1.235	9.59013	7.894	11.87
141.5	1.236	9.59013	7.871	11.85
142	1.236	9.59013	7.849	11.83
142.5	1.237	9.59013	7.827	11.82
143	1.238	9.59013	7.807	11.8
143.5	1.238	9.59013	7.787	11.77
144	1.239	9.59013	7.767	11.75
144.5	1.24	9.59013	7.746	11.72
145	1.241	9.59013	7.726	11.69
145.5	1.241	9.59013	7.706	11.68
146	1.242	9.59013	7.687	11.66
146.5	1.242	9.59013	7.67	11.65
147	1.243	9.59013	7.653	11.63
147.5	1.244	9.59013	7.637	11.61
148	1.245	9.59013	7.619	11.59
148.5	1.245	9.59013	7.602	11.57
149	1.246	9.59013	7.588	11.56
149.5	1.247	9.59013	7.573	11.54
150	1.248	9.59013	7.556	11.52
150.5	1.249	8.44113	6.782	11.5
