# Supplementary material for: Interfacial engineering of Bi2S3/Ti3C2Tx MXene based on work function for rapid photo-excited bacteria-killing
Source: Nat Commun. 2021 Feb 22;12:1224. doi: 10.1038/s41467-021-21435-6 (PMC7900204; doi:10.1038/s41467-021-21435-6)
Supplement: Supplementary file 4 — Source Data [file 41467_2021_21435_MOESM4_ESM.zip › Source Data/Supplymentary Fig. 32.xlsx]

## Sheet: Supplementary Fig. 32b
Supplementary Fig. 32b The corresponding quantitative result of collagen by Masson staining.
	Ctrl	3M	Ti3C2Tx	Bi2S3	Bi2S3/Ti3C2Tx-5
0	28.4933	31.1867	31.1833	44.56	56.62
12	59.2633	57.8967	59.5033	64.26	74.0033

## Sheet: Supplementary Fig. 32d
Supplementary Fig. 32d The corresponding quantitative result of collagen by Sirius red staining.
	Ctrl	3M	Ti3C2Tx	Bi2S3	Bi2S3/Ti3C2Tx-5
0	34.37	33.1733	38.3633	41.69	52.07
12	54.15	52.1267	56.33	58.0033	67.4167
