# Supplementary material for: Interfacial engineering of Bi2S3/Ti3C2Tx MXene based on work function for rapid photo-excited bacteria-killing
Source: Nat Commun. 2021 Feb 22;12:1224. doi: 10.1038/s41467-021-21435-6 (PMC7900204; doi:10.1038/s41467-021-21435-6)
Supplement: Supplementary file 4 — Source Data [file 41467_2021_21435_MOESM4_ESM.zip › Source Data/Supplymentary Fig. 4.xlsx]

## Sheet: Supplymentary Fig. 4a
Supplymentary Fig. 4a. EDS results of Bi2S3/Ti3C2Tx-2
Energy (eV)	Counts
0	206
0.01	284
0.02	409
0.03	545
0.04	599
0.05	552
0.06	437
0.07	254
0.08	127
0.09	49
0.1	16
0.11	12
0.12	12
0.13	10
0.14	11
0.15	16
0.16	16
0.17	9
0.18	6
0.19	6
0.2	5
0.21	4
0.22	5
0.23	5
0.24	9
0.25	12
0.26	11
0.27	9
0.28	12
0.29	11
0.3	10
0.31	9
0.32	4
0.33	2
0.34	2
0.35	3
0.36	2
0.37	2
0.38	5
0.39	5
0.4	5
0.41	3
0.42	7
0.43	5
0.44	4
0.45	5
0.46	3
0.47	6
0.48	5
0.49	3
0.5	8
0.51	9
0.52	10
0.53	11
0.54	8
0.55	10
0.56	9
0.57	10
0.58	10
0.59	8
0.6	9
0.61	9
0.62	7
0.63	5
0.64	5
0.65	5
0.66	8
0.67	11
0.68	11
0.69	6
0.7	6
0.71	6
0.72	5
0.73	11
0.74	13
0.75	9
0.76	7
0.77	8
0.78	7
0.79	9
0.8	9
0.81	13
0.82	8
0.83	7
0.84	5
0.85	4
0.86	8
0.87	6
0.88	8
0.89	13
0.9	6
0.91	8
0.92	8
0.93	10
0.94	8
0.95	6
0.96	6
0.97	9
0.98	11
0.99	7
1	8
1.01	11
1.02	10
1.03	10
1.04	6
1.05	7
1.06	10
1.07	7
1.08	9
1.09	9
1.1	10
1.11	8
1.12	8
1.13	7
1.14	7
1.15	8
1.16	12
1.17	10
1.18	7
1.19	8
1.2	10
1.21	10
1.22	10
1.23	11
1.24	9
1.25	11
1.26	8
1.27	10
1.28	7
1.29	7
1.3	9
1.31	9
1.32	9
1.33	6
1.34	7
1.35	9
1.36	6
1.37	7
1.38	9
1.39	8
1.4	8
1.41	10
1.42	8
1.43	8
1.44	10
1.45	8
1.46	11
1.47	12
1.48	10
1.49	11
1.5	8
1.51	11
1.52	15
1.53	11
1.54	11
1.55	12
1.56	12
1.57	10
1.58	10
1.59	10
1.6	12
1.61	10
1.62	10
1.63	9
1.64	13
1.65	11
1.66	9
1.67	12
1.68	8
1.69	16
1.7	14
1.71	12
1.72	11
1.73	8
1.74	13
1.75	14
1.76	16
1.77	14
1.78	11
1.79	12
1.8	14
1.81	15
1.82	14
1.83	16
1.84	14
1.85	20
1.86	19
1.87	18
1.88	21
1.89	28
1.9	26
1.91	24
1.92	24
1.93	19
1.94	20
1.95	23
1.96	16
1.97	13
1.98	15
1.99	14
2	11
2.01	16
2.02	14
2.03	14
2.04	17
2.05	14
2.06	15
2.07	11
2.08	10
2.09	11
2.1	10
2.11	11
2.12	10
2.13	10
2.14	13
2.15	14
2.16	16
2.17	16
2.18	17
2.19	21
2.2	20
2.21	20
2.22	23
2.23	42
2.24	53
2.25	66
2.26	81
2.27	126
2.28	166
2.29	205
2.3	214
2.31	210
2.32	214
2.33	197
2.34	184
2.35	173
2.36	165
2.37	167
2.38	187
2.39	197
2.4	224
2.41	258
2.42	281
2.43	290
2.44	272
2.45	260
2.46	242
2.47	234
2.48	208
2.49	163
2.5	151
2.51	154
2.52	148
2.53	158
2.54	152
2.55	129
2.56	115
2.57	106
2.58	81
2.59	53
2.6	33
2.61	18
2.62	14
2.63	10
2.64	8
2.65	10
2.66	8
2.67	8
2.68	8
2.69	8
2.7	11
2.71	10
2.72	13
2.73	16
2.74	12
2.75	9
2.76	12
2.77	11
2.78	10
2.79	10
2.8	7
2.81	7
2.82	8
2.83	10
2.84	8
2.85	7
2.86	9
2.87	9
2.88	4
2.89	4
2.9	4
2.91	5
2.92	5
2.93	8
2.94	6
2.95	3
2.96	6
2.97	8
2.98	12
2.99	11
3	6
3.01	3
3.02	3
3.03	5
3.04	5
3.05	5
3.06	9
3.07	8
3.08	7
3.09	9
3.1	7
3.11	6
3.12	8
3.13	7
3.14	8
3.15	8
3.16	5
3.17	5
3.18	4
3.19	7
3.2	9
3.21	7
3.22	7
3.23	6
3.24	7
3.25	4
3.26	4
3.27	7
3.28	4
3.29	4
3.3	5
3.31	6
3.32	9
3.33	7
3.34	7
3.35	7
3.36	5
3.37	8
3.38	8
3.39	6
3.4	5
3.41	4
3.42	3
3.43	4
3.44	6
3.45	7
3.46	6
3.47	4
3.48	4
3.49	7
3.5	8
3.51	4
3.52	5
3.53	6
3.54	4
3.55	7
3.56	6
3.57	3
3.58	4
3.59	4
3.6	5
3.61	7
3.62	6
3.63	7
3.64	5
3.65	4
3.66	6
3.67	7
3.68	7
3.69	8
3.7	6
3.71	6
3.72	7
3.73	6
3.74	6
3.75	10
3.76	10
3.77	5
3.78	4
3.79	4
3.8	5
3.81	3
3.82	2
3.83	5
3.84	4
3.85	5
3.86	5
3.87	4
3.88	5
3.89	8
3.9	7
3.91	4
3.92	6
3.93	5
3.94	6
3.95	9
3.96	11
3.97	7
3.98	6
3.99	7
4	6
4.01	7
4.02	5
4.03	4
4.04	5
4.05	6
4.06	3
4.07	3
4.08	4
4.09	6
4.1	5
4.11	5
4.12	4
4.13	7
4.14	8
4.15	7
4.16	6
4.17	7
4.18	10
4.19	10
4.2	6
4.21	3
4.22	4
4.23	5
4.24	4
4.25	4
4.26	3
4.27	4
4.28	4
4.29	6
4.3	7
4.31	7
4.32	6
4.33	6
4.34	7
4.35	6
4.36	5
4.37	6
4.38	9
4.39	6
4.4	4
4.41	4
4.42	5
4.43	8
4.44	9
4.45	6
4.46	4
4.47	6
4.48	8
4.49	6
4.5	6
4.51	8
4.52	8
4.53	9
4.54	7
4.55	6
4.56	6
4.57	5
4.58	5
4.59	5
4.6	7
4.61	8
4.62	9
4.63	7
4.64	3
4.65	4
4.66	3
4.67	6
4.68	7
4.69	6
4.7	4
4.71	4
4.72	7
4.73	6
4.74	7
4.75	6
4.76	4
4.77	4
4.78	7
4.79	6
4.8	4
4.81	5
4.82	6
4.83	6
4.84	7
4.85	6
4.86	8
4.87	6
4.88	6
4.89	6
4.9	7
4.91	10
4.92	9
4.93	7
4.94	4
4.95	2
4.96	3
4.97	6
4.98	8
4.99	7
5	6
5.01	7
5.02	6
5.03	6
5.04	6
5.05	8
5.06	7
5.07	7
5.08	8
5.09	6
5.1	5
5.11	5
5.12	5
5.13	7
5.14	10
5.15	11
5.16	10
5.17	7
5.18	5
5.19	6
5.2	7
5.21	8
5.22	8
5.23	8
5.24	7
5.25	6
5.26	6
5.27	8
5.28	5
5.29	7
5.3	8
5.31	7
5.32	8
5.33	8
5.34	7
5.35	10
5.36	9
5.37	8
5.38	4
5.39	7
5.4	7
5.41	7
5.42	6
5.43	6
5.44	6
5.45	7
5.46	7
5.47	6
5.48	3
5.49	4
5.5	7
5.51	9
5.52	7
5.53	7
5.54	9
5.55	5
5.56	8
5.57	6
5.58	7
5.59	5
5.6	5
5.61	5
5.62	9
5.63	8
5.64	7
5.65	8
5.66	5
5.67	5
5.68	7
5.69	10
5.7	6
5.71	6
5.72	4
5.73	6
5.74	7
5.75	3
5.76	5
5.77	5
5.78	4
5.79	6
5.8	5
5.81	6
5.82	6
5.83	5
5.84	7
5.85	8
5.86	7
5.87	10
5.88	8
5.89	8
5.9	5
5.91	4
5.92	7
5.93	8
5.94	9
5.95	3
5.96	6
5.97	10
5.98	6
5.99	5
6	7
6.01	6
6.02	8
6.03	8
6.04	7
6.05	8
6.06	8
6.07	9
6.08	7
6.09	6
6.1	6
6.11	7
6.12	7
6.13	7
6.14	5
6.15	6
6.16	8
6.17	9
6.18	6
6.19	7
6.2	9
6.21	9
6.22	13
6.23	6
6.24	5
6.25	7
6.26	8
6.27	10
6.28	7
6.29	4
6.3	4
6.31	6
6.32	7
6.33	6
6.34	6
6.35	7
6.36	9
6.37	6
6.38	6
6.39	4
6.4	8
6.41	5
6.42	7
6.43	7
6.44	6
6.45	7
6.46	3
6.47	2
6.48	3
6.49	7
6.5	11
6.51	6
6.52	4
6.53	5
6.54	6
6.55	6
6.56	4
6.57	4
6.58	9
6.59	6
6.6	6
6.61	6
6.62	6
6.63	3
6.64	7
6.65	8
6.66	7
6.67	8
6.68	8
6.69	7
6.7	4
6.71	5
6.72	6
6.73	7
6.74	7
6.75	10
6.76	4
6.77	6
6.78	7
6.79	7
6.8	6
6.81	5
6.82	6
6.83	7
6.84	6
6.85	3
6.86	5
6.87	7
6.88	7
6.89	4
6.9	7
6.91	7
6.92	6
6.93	7
6.94	9
6.95	4
6.96	2
6.97	4
6.98	5
6.99	4
7	6
7.01	12
7.02	10
7.03	2
7.04	2
7.05	5
7.06	4
7.07	3
7.08	5
7.09	6
7.1	6
7.11	10
7.12	8
7.13	7
7.14	5
7.15	6
7.16	5
7.17	8
7.18	5
7.19	4
7.2	6
7.21	5
7.22	2
7.23	5
7.24	7
7.25	6
7.26	4
7.27	8
7.28	12
7.29	3
7.3	4
7.31	4
7.32	2
7.33	2
7.34	7
7.35	6
7.36	4
7.37	6
7.38	5
7.39	2
7.4	2
7.41	7
7.42	4
7.43	5
7.44	4
7.45	4
7.46	5
7.47	5
7.48	2
7.49	3
7.5	6
7.51	6
7.52	6
7.53	5
7.54	3
7.55	5
7.56	5
7.57	5
7.58	6
7.59	3
7.6	3
7.61	5
7.62	4
7.63	4
7.64	9
7.65	3
7.66	4
7.67	3
7.68	9
7.69	5
7.7	3
7.71	3
7.72	5
7.73	4
7.74	2
7.75	5
7.76	6
7.77	5
7.78	7
7.79	7
7.8	6
7.81	8
7.82	6
7.83	7
7.84	6
7.85	4
7.86	5
7.87	4
7.88	3
7.89	6
7.9	9
7.91	1
7.92	4
7.93	7
7.94	5
7.95	3
7.96	3
7.97	6
7.98	9
7.99	9
8	5
8.01	4
8.02	5
8.03	3
8.04	5
8.05	7
8.06	6
8.07	5
8.08	3
8.09	5
8.1	7
8.11	4
8.12	5
8.13	5
8.14	7
8.15	3
8.16	2
8.17	3
8.18	4
8.19	6
8.2	2
8.21	1
8.22	3
8.23	5
8.24	5
8.25	2
8.26	4
8.27	3
8.28	4
8.29	5
8.3	7
8.31	11
8.32	6
8.33	11
8.34	3
8.35	5
8.36	2
8.37	4
8.38	8
8.39	3
8.4	6
8.41	4
8.42	3
8.43	6
8.44	7
8.45	4
8.46	2
8.47	3
8.48	4
8.49	5
8.5	7
8.51	4
8.52	4
8.53	6
8.54	5
8.55	9
8.56	7
8.57	6
8.58	3
8.59	6
8.6	4
8.61	6
8.62	5
8.63	5
8.64	6
8.65	6
8.66	2
8.67	6
8.68	3
8.69	6
8.7	5
8.71	5
8.72	5
8.73	5
8.74	5
8.75	3
8.76	5
8.77	6
8.78	7
8.79	4
8.8	2
8.81	3
8.82	5
8.83	3
8.84	4
8.85	3
8.86	3
8.87	3
8.88	4
8.89	7
8.9	2
8.91	5
8.92	4
8.93	1
8.94	4
8.95	2
8.96	6
8.97	6
8.98	5
8.99	1
9	5
9.01	7
9.02	3
9.03	2
9.04	3
9.05	3
9.06	3
9.07	4
9.08	5
9.09	3
9.1	4
9.11	2
9.12	2
9.13	3
9.14	4
9.15	4
9.16	1
9.17	5
9.18	6
9.19	5
9.2	3
9.21	9
9.22	2
9.23	5
9.24	2
9.25	2
9.26	2
9.27	4
9.28	4
9.29	3
9.3	5
9.31	3
9.32	7
9.33	2
9.34	1
9.35	2
9.36	3
9.37	5
9.38	6
9.39	3
9.4	3
9.41	6
9.42	6
9.43	1
9.44	3
9.45	5
9.46	9
9.47	5
9.48	3
9.49	4
9.5	2
9.51	5
9.52	4
9.53	3
9.54	3
9.55	2
9.56	4
9.57	4
9.58	3
9.59	1
9.6	4
9.61	6
9.62	4
9.63	3
9.64	3
9.65	4
9.66	2
9.67	2
9.68	1
9.69	2
9.7	6
9.71	2
9.72	5
9.73	3
9.74	0
9.75	0
9.76	3
9.77	2
9.78	4
9.79	6
9.8	1
9.81	9
9.82	5
9.83	5
9.84	5
9.85	5
9.86	3
9.87	1
9.88	5
9.89	4
9.9	4
9.91	4
9.92	0
9.93	6
9.94	7
9.95	4
9.96	1
9.97	3
9.98	7
9.99	5
10	9
10.01	3
10.02	7
10.03	1
10.04	2
10.05	4
10.06	3
10.07	1
10.08	3
10.09	2
10.1	2
10.11	3
10.12	6
10.13	5
10.14	3
10.15	2
10.16	7
10.17	4
10.18	1
10.19	4
10.2	7
10.21	3
10.22	5
10.23	2
10.24	3
10.25	4
10.26	3
10.27	5
10.28	4
10.29	3
10.3	2
10.31	2
10.32	2
10.33	2
10.34	4
10.35	1
10.36	6
10.37	2
10.38	1
10.39	3
10.4	2
10.41	2
10.42	4
10.43	1
10.44	5
10.45	5
10.46	5
10.47	5
10.48	3
10.49	3
10.5	4
10.51	2
10.52	1
10.53	2
10.54	6
10.55	6
10.56	4
10.57	6
10.58	3
10.59	1
10.6	4
10.61	3
10.62	5
10.63	3
10.64	3
10.65	5
10.66	5
10.67	3
10.68	4
10.69	2
10.7	5
10.71	2
10.72	3
10.73	9
10.74	3
10.75	3
10.76	6
10.77	3
10.78	9
10.79	8
10.8	6
10.81	9
10.82	6
10.83	6
10.84	7
10.85	7
10.86	2
10.87	7
10.88	4
10.89	8
10.9	6
10.91	6
10.92	3
10.93	4
10.94	5
10.95	3
10.96	7
10.97	6
10.98	7
10.99	7
11	4
11.01	3
11.02	1
11.03	2
11.04	2
11.05	3
11.06	3
11.07	3
11.08	4
11.09	7
11.1	2
11.11	2
11.12	4
11.13	4
11.14	2
11.15	2
11.16	0
11.17	5
11.18	1
11.19	1
11.2	1
11.21	2
11.22	2
11.23	3
11.24	2
11.25	2
11.26	2
11.27	2
11.28	3
11.29	2
11.3	2
11.31	3
11.32	3
11.33	5
11.34	2
11.35	5
11.36	6
11.37	4
11.38	2
11.39	2
11.4	2
11.41	2
11.42	5
11.43	1
11.44	2
11.45	2
11.46	1
11.47	2
11.48	3
11.49	0
11.5	3
11.51	0
11.52	1
11.53	2
11.54	4
11.55	0
11.56	1
11.57	3
11.58	2
11.59	2
11.6	4
11.61	2
11.62	2
11.63	0
11.64	0
11.65	2
11.66	3
11.67	1
11.68	2
11.69	2
11.7	2
11.71	0
11.72	4
11.73	1
11.74	1
11.75	2
11.76	0
11.77	1
11.78	4
11.79	0
11.8	2
11.81	2
11.82	0
11.83	3
11.84	2
11.85	3
11.86	2
11.87	0
11.88	2
11.89	2
11.9	1
11.91	5
11.92	2
11.93	3
11.94	3
11.95	2
11.96	0
11.97	0
11.98	1
11.99	3
12	0

## Sheet: Supplymentary Fig. 4b
Supplymentary Fig. 4b. EDS results of Bi2S3/Ti3C2Tx-5
Energy (eV)	Counts
0	206
0.01	318
0.02	410
0.03	550
0.04	605
0.05	567
0.06	405
0.07	249
0.08	127
0.09	49
0.1	21
0.11	19
0.12	21
0.13	32
0.14	33
0.15	31
0.16	30
0.17	22
0.18	13
0.19	8
0.2	11
0.21	17
0.22	16
0.23	19
0.24	24
0.25	31
0.26	28
0.27	29
0.28	32
0.29	29
0.3	22
0.31	18
0.32	13
0.33	11
0.34	7
0.35	8
0.36	6
0.37	8
0.38	6
0.39	10
0.4	8
0.41	5
0.42	6
0.43	9
0.44	9
0.45	9
0.46	11
0.47	8
0.48	13
0.49	14
0.5	19
0.51	21
0.52	19
0.53	24
0.54	28
0.55	22
0.56	19
0.57	18
0.58	15
0.59	13
0.6	15
0.61	12
0.62	16
0.63	15
0.64	10
0.65	8
0.66	20
0.67	22
0.68	19
0.69	22
0.7	22
0.71	14
0.72	16
0.73	15
0.74	15
0.75	16
0.76	17
0.77	16
0.78	18
0.79	12
0.8	12
0.81	14
0.82	16
0.83	13
0.84	10
0.85	13
0.86	16
0.87	13
0.88	19
0.89	22
0.9	21
0.91	19
0.92	18
0.93	14
0.94	17
0.95	13
0.96	12
0.97	13
0.98	13
0.99	20
1	20
1.01	17
1.02	12
1.03	13
1.04	21
1.05	21
1.06	15
1.07	16
1.08	17
1.09	17
1.1	19
1.11	21
1.12	12
1.13	12
1.14	14
1.15	24
1.16	26
1.17	21
1.18	23
1.19	25
1.2	21
1.21	16
1.22	17
1.23	19
1.24	18
1.25	20
1.26	18
1.27	22
1.28	23
1.29	18
1.3	20
1.31	21
1.32	21
1.33	18
1.34	19
1.35	19
1.36	19
1.37	18
1.38	15
1.39	24
1.4	26
1.41	23
1.42	20
1.43	20
1.44	15
1.45	20
1.46	24
1.47	19
1.48	19
1.49	20
1.5	20
1.51	19
1.52	23
1.53	24
1.54	20
1.55	16
1.56	17
1.57	17
1.58	19
1.59	18
1.6	21
1.61	20
1.62	26
1.63	25
1.64	15
1.65	17
1.66	22
1.67	21
1.68	21
1.69	18
1.7	25
1.71	22
1.72	19
1.73	24
1.74	22
1.75	24
1.76	30
1.77	32
1.78	29
1.79	35
1.8	27
1.81	26
1.82	30
1.83	31
1.84	31
1.85	31
1.86	39
1.87	40
1.88	34
1.89	36
1.9	47
1.91	39
1.92	36
1.93	32
1.94	35
1.95	34
1.96	30
1.97	32
1.98	24
1.99	21
2	28
2.01	26
2.02	19
2.03	18
2.04	22
2.05	22
2.06	24
2.07	24
2.08	23
2.09	20
2.1	19
2.11	18
2.12	25
2.13	27
2.14	30
2.15	20
2.16	19
2.17	23
2.18	19
2.19	24
2.2	31
2.21	35
2.22	44
2.23	56
2.24	88
2.25	128
2.26	164
2.27	193
2.28	233
2.29	312
2.3	348
2.31	358
2.32	356
2.33	328
2.34	322
2.35	283
2.36	256
2.37	260
2.38	306
2.39	322
2.4	360
2.41	400
2.42	417
2.43	453
2.44	452
2.45	405
2.46	366
2.47	336
2.48	311
2.49	291
2.5	260
2.51	250
2.52	248
2.53	246
2.54	234
2.55	199
2.56	163
2.57	137
2.58	104
2.59	79
2.6	63
2.61	40
2.62	27
2.63	29
2.64	25
2.65	18
2.66	15
2.67	16
2.68	16
2.69	24
2.7	23
2.71	20
2.72	25
2.73	30
2.74	25
2.75	27
2.76	26
2.77	21
2.78	15
2.79	14
2.8	14
2.81	18
2.82	17
2.83	8
2.84	10
2.85	12
2.86	10
2.87	8
2.88	8
2.89	7
2.9	9
2.91	9
2.92	10
2.93	12
2.94	11
2.95	8
2.96	7
2.97	8
2.98	10
2.99	12
3	12
3.01	11
3.02	11
3.03	13
3.04	12
3.05	8
3.06	8
3.07	7
3.08	8
3.09	8
3.1	10
3.11	13
3.12	15
3.13	15
3.14	14
3.15	13
3.16	12
3.17	12
3.18	14
3.19	13
3.2	11
3.21	14
3.22	16
3.23	17
3.24	19
3.25	15
3.26	15
3.27	14
3.28	10
3.29	12
3.3	11
3.31	10
3.32	13
3.33	10
3.34	7
3.35	11
3.36	11
3.37	11
3.38	12
3.39	10
3.4	10
3.41	11
3.42	12
3.43	10
3.44	8
3.45	11
3.46	11
3.47	13
3.48	11
3.49	7
3.5	6
3.51	12
3.52	15
3.53	13
3.54	12
3.55	13
3.56	12
3.57	12
3.58	12
3.59	9
3.6	8
3.61	8
3.62	10
3.63	8
3.64	9
3.65	14
3.66	14
3.67	11
3.68	6
3.69	8
3.7	12
3.71	10
3.72	8
3.73	12
3.74	10
3.75	6
3.76	10
3.77	13
3.78	9
3.79	9
3.8	10
3.81	8
3.82	7
3.83	8
3.84	9
3.85	9
3.86	10
3.87	10
3.88	8
3.89	8
3.9	12
3.91	11
3.92	9
3.93	12
3.94	13
3.95	10
3.96	8
3.97	10
3.98	10
3.99	8
4	7
4.01	6
4.02	6
4.03	9
4.04	9
4.05	8
4.06	10
4.07	11
4.08	11
4.09	7
4.1	6
4.11	11
4.12	15
4.13	14
4.14	11
4.15	8
4.16	8
4.17	9
4.18	10
4.19	7
4.2	5
4.21	11
4.22	12
4.23	10
4.24	9
4.25	10
4.26	12
4.27	12
4.28	9
4.29	8
4.3	9
4.31	8
4.32	6
4.33	6
4.34	12
4.35	13
4.36	7
4.37	8
4.38	9
4.39	11
4.4	10
4.41	8
4.42	9
4.43	10
4.44	10
4.45	10
4.46	12
4.47	17
4.48	12
4.49	7
4.5	12
4.51	15
4.52	15
4.53	17
4.54	13
4.55	12
4.56	11
4.57	14
4.58	13
4.59	12
4.6	10
4.61	10
4.62	10
4.63	10
4.64	13
4.65	10
4.66	6
4.67	7
4.68	9
4.69	10
4.7	7
4.71	7
4.72	8
4.73	10
4.74	11
4.75	11
4.76	12
4.77	10
4.78	8
4.79	8
4.8	12
4.81	9
4.82	10
4.83	14
4.84	12
4.85	8
4.86	9
4.87	9
4.88	11
4.89	10
4.9	9
4.91	7
4.92	8
4.93	10
4.94	7
4.95	8
4.96	9
4.97	8
4.98	7
4.99	10
5	10
5.01	6
5.02	7
5.03	9
5.04	10
5.05	10
5.06	8
5.07	6
5.08	12
5.09	13
5.1	12
5.11	11
5.12	10
5.13	9
5.14	10
5.15	9
5.16	10
5.17	12
5.18	7
5.19	8
5.2	12
5.21	12
5.22	10
5.23	10
5.24	9
5.25	9
5.26	6
5.27	8
5.28	11
5.29	9
5.3	12
5.31	11
5.32	9
5.33	7
5.34	11
5.35	12
5.36	11
5.37	10
5.38	9
5.39	9
5.4	12
5.41	12
5.42	9
5.43	11
5.44	10
5.45	8
5.46	11
5.47	10
5.48	9
5.49	12
5.5	13
5.51	10
5.52	10
5.53	6
5.54	8
5.55	8
5.56	6
5.57	8
5.58	8
5.59	12
5.6	11
5.61	10
5.62	8
5.63	8
5.64	12
5.65	9
5.66	8
5.67	7
5.68	6
5.69	7
5.7	6
5.71	9
5.72	8
5.73	6
5.74	5
5.75	6
5.76	8
5.77	6
5.78	8
5.79	8
5.8	10
5.81	5
5.82	7
5.83	8
5.84	7
5.85	12
5.86	12
5.87	6
5.88	8
5.89	9
5.9	6
5.91	5
5.92	6
5.93	12
5.94	11
5.95	9
5.96	8
5.97	9
5.98	8
5.99	7
6	8
6.01	9
6.02	10
6.03	12
6.04	9
6.05	9
6.06	14
6.07	10
6.08	10
6.09	11
6.1	8
6.11	11
6.12	12
6.13	7
6.14	8
6.15	8
6.16	8
6.17	6
6.18	6
6.19	11
6.2	5
6.21	5
6.22	7
6.23	9
6.24	6
6.25	7
6.26	6
6.27	5
6.28	9
6.29	12
6.3	9
6.31	6
6.32	7
6.33	11
6.34	9
6.35	8
6.36	10
6.37	10
6.38	9
6.39	9
6.4	14
6.41	6
6.42	3
6.43	6
6.44	6
6.45	8
6.46	8
6.47	7
6.48	9
6.49	7
6.5	5
6.51	4
6.52	6
6.53	6
6.54	9
6.55	9
6.56	10
6.57	10
6.58	7
6.59	4
6.6	10
6.61	15
6.62	12
6.63	12
6.64	6
6.65	6
6.66	7
6.67	4
6.68	8
6.69	5
6.7	7
6.71	5
6.72	7
6.73	7
6.74	7
6.75	6
6.76	9
6.77	6
6.78	6
6.79	6
6.8	9
6.81	8
6.82	6
6.83	5
6.84	6
6.85	7
6.86	9
6.87	6
6.88	3
6.89	6
6.9	7
6.91	10
6.92	6
6.93	9
6.94	9
6.95	10
6.96	9
6.97	6
6.98	4
6.99	8
7	13
7.01	11
7.02	6
7.03	2
7.04	5
7.05	9
7.06	7
7.07	8
7.08	9
7.09	9
7.1	7
7.11	5
7.12	9
7.13	8
7.14	7
7.15	3
7.16	7
7.17	8
7.18	6
7.19	8
7.2	9
7.21	7
7.22	9
7.23	9
7.24	6
7.25	10
7.26	5
7.27	7
7.28	8
7.29	6
7.3	7
7.31	7
7.32	5
7.33	7
7.34	4
7.35	2
7.36	2
7.37	6
7.38	6
7.39	5
7.4	5
7.41	5
7.42	7
7.43	4
7.44	5
7.45	3
7.46	5
7.47	9
7.48	7
7.49	5
7.5	3
7.51	6
7.52	7
7.53	6
7.54	5
7.55	7
7.56	8
7.57	7
7.58	5
7.59	5
7.6	8
7.61	5
7.62	7
7.63	6
7.64	6
7.65	12
7.66	7
7.67	7
7.68	8
7.69	9
7.7	10
7.71	7
7.72	9
7.73	7
7.74	5
7.75	5
7.76	5
7.77	3
7.78	5
7.79	10
7.8	7
7.81	8
7.82	5
7.83	1
7.84	4
7.85	10
7.86	11
7.87	7
7.88	4
7.89	7
7.9	10
7.91	10
7.92	7
7.93	6
7.94	6
7.95	4
7.96	9
7.97	7
7.98	7
7.99	6
8	6
8.01	5
8.02	6
8.03	6
8.04	11
8.05	3
8.06	7
8.07	7
8.08	6
8.09	7
8.1	7
8.11	12
8.12	11
8.13	7
8.14	5
8.15	6
8.16	5
8.17	7
8.18	6
8.19	8
8.2	7
8.21	3
8.22	8
8.23	5
8.24	6
8.25	9
8.26	7
8.27	9
8.28	6
8.29	4
8.3	8
8.31	5
8.32	7
8.33	5
8.34	8
8.35	7
8.36	7
8.37	8
8.38	5
8.39	3
8.4	6
8.41	6
8.42	7
8.43	7
8.44	5
8.45	4
8.46	6
8.47	3
8.48	7
8.49	6
8.5	13
8.51	3
8.52	2
8.53	8
8.54	6
8.55	8
8.56	5
8.57	5
8.58	3
8.59	2
8.6	10
8.61	11
8.62	8
8.63	7
8.64	9
8.65	5
8.66	5
8.67	3
8.68	4
8.69	3
8.7	5
8.71	7
8.72	4
8.73	4
8.74	3
8.75	7
8.76	4
8.77	5
8.78	8
8.79	3
8.8	4
8.81	7
8.82	5
8.83	4
8.84	7
8.85	4
8.86	4
8.87	4
8.88	6
8.89	5
8.9	5
8.91	5
8.92	7
8.93	9
8.94	6
8.95	4
8.96	5
8.97	3
8.98	7
8.99	4
9	6
9.01	1
9.02	5
9.03	9
9.04	6
9.05	10
9.06	7
9.07	4
9.08	7
9.09	8
9.1	12
9.11	9
9.12	6
9.13	4
9.14	4
9.15	7
9.16	2
9.17	3
9.18	3
9.19	3
9.2	3
9.21	4
9.22	5
9.23	7
9.24	6
9.25	7
9.26	5
9.27	1
9.28	6
9.29	3
9.3	4
9.31	9
9.32	7
9.33	3
9.34	7
9.35	4
9.36	2
9.37	4
9.38	5
9.39	6
9.4	7
9.41	7
9.42	9
9.43	7
9.44	4
9.45	7
9.46	5
9.47	6
9.48	4
9.49	6
9.5	3
9.51	6
9.52	7
9.53	8
9.54	3
9.55	5
9.56	2
9.57	4
9.58	4
9.59	9
9.6	3
9.61	3
9.62	11
9.63	6
9.64	2
9.65	5
9.66	1
9.67	7
9.68	1
9.69	3
9.7	4
9.71	1
9.72	3
9.73	2
9.74	0
9.75	3
9.76	6
9.77	3
9.78	1
9.79	6
9.8	2
9.81	6
9.82	2
9.83	7
9.84	9
9.85	5
9.86	7
9.87	5
9.88	7
9.89	7
9.9	5
9.91	2
9.92	7
9.93	4
9.94	3
9.95	1
9.96	4
9.97	3
9.98	5
9.99	8
10	3
10.01	5
10.02	4
10.03	4
10.04	7
10.05	5
10.06	6
10.07	6
10.08	3
10.09	1
10.1	6
10.11	5
10.12	3
10.13	2
10.14	0
10.15	4
10.16	7
10.17	3
10.18	5
10.19	6
10.2	5
10.21	3
10.22	5
10.23	3
10.24	4
10.25	5
10.26	3
10.27	4
10.28	3
10.29	3
10.3	5
10.31	6
10.32	5
10.33	3
10.34	5
10.35	5
10.36	2
10.37	8
10.38	4
10.39	5
10.4	3
10.41	4
10.42	6
10.43	4
10.44	5
10.45	1
10.46	3
10.47	6
10.48	2
10.49	2
10.5	4
10.51	7
10.52	2
10.53	6
10.54	4
10.55	3
10.56	4
10.57	3
10.58	0
10.59	2
10.6	4
10.61	5
10.62	4
10.63	4
10.64	5
10.65	3
10.66	3
10.67	3
10.68	3
10.69	5
10.7	4
10.71	6
10.72	1
10.73	6
10.74	6
10.75	8
10.76	9
10.77	9
10.78	6
10.79	5
10.8	6
10.81	11
10.82	10
10.83	8
10.84	8
10.85	9
10.86	3
10.87	7
10.88	6
10.89	5
10.9	6
10.91	4
10.92	4
10.93	3
10.94	5
10.95	6
10.96	2
10.97	5
10.98	4
10.99	2
11	1
11.01	2
11.02	5
11.03	2
11.04	2
11.05	1
11.06	3
11.07	2
11.08	3
11.09	3
11.1	2
11.11	2
11.12	1
11.13	1
11.14	4
11.15	7
11.16	2
11.17	3
11.18	1
11.19	2
11.2	2
11.21	4
11.22	2
11.23	3
11.24	1
11.25	6
11.26	2
11.27	5
11.28	1
11.29	6
11.3	2
11.31	2
11.32	2
11.33	1
11.34	2
11.35	1
11.36	2
11.37	2
11.38	2
11.39	2
11.4	0
11.41	1
11.42	1
11.43	3
11.44	2
11.45	2
11.46	1
11.47	4
11.48	1
11.49	1
11.5	3
11.51	2
11.52	3
11.53	1
11.54	2
11.55	5
11.56	1
11.57	3
11.58	2
11.59	1
11.6	3
11.61	0
11.62	4
11.63	2
11.64	4
11.65	1
11.66	1
11.67	1
11.68	3
11.69	0
11.7	1
11.71	6
11.72	3
11.73	1
11.74	2
11.75	1
11.76	1
11.77	2
11.78	0
11.79	1
11.8	2
11.81	3
11.82	3
11.83	4
11.84	2
11.85	4
11.86	3
11.87	0
11.88	3
11.89	7
11.9	2
11.91	3
11.92	1
11.93	0
11.94	5
11.95	4
11.96	3
11.97	1
11.98	0
11.99	3
12	4

## Sheet: Supplymentary Fig. 4c
Supplymentary Fig. 4c. EDS results of Bi2S3/Ti3C2Tx-7
Energy (eV)	Counts
0	213
0.01	312
0.02	397
0.03	520
0.04	627
0.05	578
0.06	447
0.07	252
0.08	124
0.09	51
0.1	19
0.11	7
0.12	15
0.13	17
0.14	13
0.15	17
0.16	18
0.17	22
0.18	17
0.19	14
0.2	10
0.21	7
0.22	6
0.23	9
0.24	16
0.25	24
0.26	27
0.27	34
0.28	35
0.29	34
0.3	25
0.31	13
0.32	7
0.33	6
0.34	5
0.35	3
0.36	5
0.37	2
0.38	2
0.39	3
0.4	5
0.41	4
0.42	4
0.43	6
0.44	5
0.45	9
0.46	8
0.47	9
0.48	11
0.49	13
0.5	8
0.51	16
0.52	21
0.53	17
0.54	18
0.55	20
0.56	18
0.57	14
0.58	9
0.59	9
0.6	7
0.61	7
0.62	10
0.63	10
0.64	11
0.65	11
0.66	14
0.67	17
0.68	13
0.69	12
0.7	12
0.71	11
0.72	14
0.73	10
0.74	8
0.75	9
0.76	9
0.77	11
0.78	10
0.79	11
0.8	12
0.81	11
0.82	10
0.83	13
0.84	13
0.85	9
0.86	7
0.87	5
0.88	7
0.89	9
0.9	11
0.91	14
0.92	15
0.93	7
0.94	7
0.95	9
0.96	10
0.97	11
0.98	11
0.99	13
1	9
1.01	9
1.02	11
1.03	9
1.04	15
1.05	17
1.06	13
1.07	10
1.08	10
1.09	8
1.1	10
1.11	12
1.12	9
1.13	10
1.14	10
1.15	7
1.16	14
1.17	17
1.18	11
1.19	8
1.2	13
1.21	11
1.22	17
1.23	16
1.24	12
1.25	11
1.26	20
1.27	20
1.28	13
1.29	14
1.3	13
1.31	11
1.32	11
1.33	14
1.34	15
1.35	10
1.36	8
1.37	8
1.38	13
1.39	17
1.4	17
1.41	17
1.42	17
1.43	14
1.44	17
1.45	22
1.46	22
1.47	19
1.48	15
1.49	13
1.5	15
1.51	13
1.52	9
1.53	14
1.54	13
1.55	10
1.56	8
1.57	12
1.58	14
1.59	12
1.6	16
1.61	15
1.62	16
1.63	17
1.64	13
1.65	11
1.66	12
1.67	13
1.68	15
1.69	17
1.7	14
1.71	14
1.72	13
1.73	13
1.74	16
1.75	17
1.76	17
1.77	14
1.78	15
1.79	15
1.8	14
1.81	15
1.82	14
1.83	19
1.84	21
1.85	22
1.86	29
1.87	31
1.88	26
1.89	24
1.9	27
1.91	35
1.92	33
1.93	29
1.94	25
1.95	21
1.96	20
1.97	18
1.98	18
1.99	18
2	17
2.01	18
2.02	17
2.03	15
2.04	17
2.05	18
2.06	16
2.07	12
2.08	14
2.09	15
2.1	13
2.11	17
2.12	18
2.13	13
2.14	12
2.15	13
2.16	17
2.17	16
2.18	15
2.19	16
2.2	25
2.21	25
2.22	27
2.23	52
2.24	62
2.25	72
2.26	112
2.27	134
2.28	169
2.29	197
2.3	216
2.31	229
2.32	239
2.33	236
2.34	205
2.35	182
2.36	181
2.37	187
2.38	202
2.39	219
2.4	238
2.41	267
2.42	305
2.43	324
2.44	311
2.45	282
2.46	251
2.47	223
2.48	207
2.49	195
2.5	189
2.51	178
2.52	178
2.53	164
2.54	137
2.55	122
2.56	116
2.57	96
2.58	72
2.59	68
2.6	52
2.61	28
2.62	18
2.63	18
2.64	13
2.65	11
2.66	10
2.67	9
2.68	11
2.69	14
2.7	18
2.71	20
2.72	17
2.73	16
2.74	17
2.75	20
2.76	17
2.77	11
2.78	12
2.79	12
2.8	9
2.81	10
2.82	11
2.83	9
2.84	10
2.85	9
2.86	7
2.87	7
2.88	9
2.89	8
2.9	7
2.91	9
2.92	8
2.93	8
2.94	8
2.95	6
2.96	4
2.97	5
2.98	8
2.99	7
3	7
3.01	10
3.02	8
3.03	8
3.04	8
3.05	6
3.06	8
3.07	10
3.08	12
3.09	9
3.1	6
3.11	7
3.12	9
3.13	8
3.14	6
3.15	6
3.16	8
3.17	10
3.18	12
3.19	10
3.2	7
3.21	8
3.22	9
3.23	10
3.24	9
3.25	11
3.26	13
3.27	10
3.28	7
3.29	5
3.3	6
3.31	8
3.32	7
3.33	7
3.34	5
3.35	4
3.36	7
3.37	7
3.38	7
3.39	8
3.4	9
3.41	8
3.42	5
3.43	6
3.44	7
3.45	8
3.46	10
3.47	11
3.48	9
3.49	8
3.5	8
3.51	9
3.52	7
3.53	4
3.54	5
3.55	8
3.56	8
3.57	8
3.58	9
3.59	6
3.6	6
3.61	9
3.62	11
3.63	11
3.64	8
3.65	7
3.66	8
3.67	5
3.68	7
3.69	10
3.7	10
3.71	10
3.72	10
3.73	6
3.74	5
3.75	6
3.76	5
3.77	6
3.78	8
3.79	9
3.8	6
3.81	6
3.82	10
3.83	11
3.84	10
3.85	6
3.86	5
3.87	8
3.88	7
3.89	9
3.9	9
3.91	7
3.92	7
3.93	5
3.94	5
3.95	7
3.96	7
3.97	8
3.98	10
3.99	11
4	9
4.01	9
4.02	10
4.03	8
4.04	7
4.05	5
4.06	6
4.07	8
4.08	5
4.09	4
4.1	6
4.11	5
4.12	7
4.13	8
4.14	7
4.15	7
4.16	6
4.17	8
4.18	6
4.19	5
4.2	6
4.21	8
4.22	9
4.23	9
4.24	6
4.25	6
4.26	5
4.27	6
4.28	8
4.29	10
4.3	10
4.31	6
4.32	7
4.33	7
4.34	8
4.35	7
4.36	6
4.37	6
4.38	6
4.39	5
4.4	6
4.41	6
4.42	9
4.43	6
4.44	6
4.45	8
4.46	11
4.47	9
4.48	5
4.49	13
4.5	15
4.51	11
4.52	12
4.53	11
4.54	9
4.55	12
4.56	10
4.57	9
4.58	11
4.59	9
4.6	8
4.61	10
4.62	14
4.63	12
4.64	4
4.65	6
4.66	7
4.67	6
4.68	7
4.69	5
4.7	5
4.71	8
4.72	6
4.73	6
4.74	6
4.75	6
4.76	8
4.77	5
4.78	7
4.79	9
4.8	9
4.81	8
4.82	10
4.83	10
4.84	8
4.85	7
4.86	8
4.87	8
4.88	10
4.89	8
4.9	6
4.91	7
4.92	4
4.93	2
4.94	4
4.95	9
4.96	10
4.97	7
4.98	7
4.99	7
5	8
5.01	8
5.02	9
5.03	9
5.04	7
5.05	3
5.06	3
5.07	5
5.08	5
5.09	4
5.1	4
5.11	7
5.12	6
5.13	4
5.14	5
5.15	9
5.16	7
5.17	7
5.18	7
5.19	6
5.2	6
5.21	6
5.22	9
5.23	8
5.24	8
5.25	10
5.26	7
5.27	6
5.28	6
5.29	9
5.3	8
5.31	8
5.32	7
5.33	7
5.34	7
5.35	8
5.36	7
5.37	7
5.38	7
5.39	5
5.4	4
5.41	6
5.42	8
5.43	7
5.44	10
5.45	7
5.46	5
5.47	5
5.48	2
5.49	5
5.5	7
5.51	7
5.52	8
5.53	6
5.54	5
5.55	6
5.56	5
5.57	6
5.58	6
5.59	6
5.6	5
5.61	7
5.62	10
5.63	10
5.64	6
5.65	7
5.66	5
5.67	8
5.68	6
5.69	7
5.7	9
5.71	7
5.72	8
5.73	5
5.74	5
5.75	6
5.76	7
5.77	8
5.78	5
5.79	3
5.8	3
5.81	4
5.82	7
5.83	9
5.84	11
5.85	11
5.86	7
5.87	5
5.88	8
5.89	7
5.9	5
5.91	4
5.92	7
5.93	7
5.94	6
5.95	11
5.96	10
5.97	10
5.98	10
5.99	6
6	6
6.01	4
6.02	7
6.03	10
6.04	9
6.05	6
6.06	6
6.07	5
6.08	9
6.09	6
6.1	5
6.11	6
6.12	5
6.13	4
6.14	6
6.15	11
6.16	6
6.17	6
6.18	7
6.19	7
6.2	6
6.21	6
6.22	7
6.23	8
6.24	6
6.25	7
6.26	4
6.27	9
6.28	9
6.29	9
6.3	11
6.31	6
6.32	3
6.33	5
6.34	6
6.35	6
6.36	6
6.37	6
6.38	7
6.39	7
6.4	9
6.41	5
6.42	5
6.43	5
6.44	6
6.45	6
6.46	7
6.47	5
6.48	8
6.49	9
6.5	8
6.51	4
6.52	4
6.53	6
6.54	6
6.55	5
6.56	4
6.57	4
6.58	4
6.59	3
6.6	5
6.61	3
6.62	4
6.63	4
6.64	6
6.65	6
6.66	7
6.67	5
6.68	5
6.69	4
6.7	7
6.71	8
6.72	9
6.73	8
6.74	7
6.75	5
6.76	10
6.77	7
6.78	7
6.79	7
6.8	7
6.81	8
6.82	5
6.83	6
6.84	4
6.85	1
6.86	6
6.87	7
6.88	7
6.89	8
6.9	5
6.91	7
6.92	8
6.93	5
6.94	9
6.95	6
6.96	3
6.97	5
6.98	5
6.99	4
7	6
7.01	7
7.02	3
7.03	4
7.04	4
7.05	6
7.06	7
7.07	5
7.08	8
7.09	9
7.1	3
7.11	5
7.12	5
7.13	9
7.14	5
7.15	6
7.16	3
7.17	5
7.18	4
7.19	5
7.2	5
7.21	6
7.22	12
7.23	4
7.24	5
7.25	8
7.26	3
7.27	5
7.28	6
7.29	5
7.3	2
7.31	5
7.32	8
7.33	5
7.34	4
7.35	6
7.36	7
7.37	5
7.38	12
7.39	4
7.4	7
7.41	4
7.42	2
7.43	3
7.44	6
7.45	4
7.46	2
7.47	2
7.48	5
7.49	7
7.5	2
7.51	4
7.52	5
7.53	8
7.54	5
7.55	9
7.56	5
7.57	4
7.58	5
7.59	7
7.6	5
7.61	4
7.62	4
7.63	6
7.64	7
7.65	6
7.66	8
7.67	3
7.68	4
7.69	4
7.7	3
7.71	7
7.72	8
7.73	5
7.74	6
7.75	5
7.76	8
7.77	2
7.78	2
7.79	6
7.8	7
7.81	6
7.82	7
7.83	4
7.84	2
7.85	4
7.86	6
7.87	8
7.88	8
7.89	4
7.9	6
7.91	7
7.92	7
7.93	5
7.94	3
7.95	5
7.96	6
7.97	6
7.98	7
7.99	3
8	3
8.01	5
8.02	4
8.03	8
8.04	6
8.05	7
8.06	2
8.07	1
8.08	4
8.09	6
8.1	7
8.11	8
8.12	8
8.13	9
8.14	4
8.15	5
8.16	2
8.17	2
8.18	6
8.19	4
8.2	3
8.21	7
8.22	8
8.23	3
8.24	6
8.25	10
8.26	8
8.27	2
8.28	1
8.29	3
8.3	1
8.31	7
8.32	1
8.33	2
8.34	5
8.35	4
8.36	4
8.37	7
8.38	10
8.39	9
8.4	6
8.41	6
8.42	8
8.43	6
8.44	5
8.45	6
8.46	3
8.47	3
8.48	4
8.49	6
8.5	5
8.51	6
8.52	4
8.53	5
8.54	4
8.55	4
8.56	7
8.57	5
8.58	4
8.59	3
8.6	4
8.61	4
8.62	4
8.63	6
8.64	2
8.65	3
8.66	2
8.67	4
8.68	7
8.69	6
8.7	5
8.71	3
8.72	7
8.73	6
8.74	7
8.75	2
8.76	4
8.77	3
8.78	4
8.79	4
8.8	6
8.81	6
8.82	6
8.83	6
8.84	7
8.85	3
8.86	4
8.87	1
8.88	2
8.89	4
8.9	6
8.91	6
8.92	3
8.93	4
8.94	8
8.95	1
8.96	2
8.97	2
8.98	5
8.99	1
9	3
9.01	4
9.02	8
9.03	5
9.04	2
9.05	5
9.06	5
9.07	4
9.08	3
9.09	3
9.1	2
9.11	2
9.12	4
9.13	4
9.14	4
9.15	2
9.16	4
9.17	7
9.18	5
9.19	1
9.2	3
9.21	4
9.22	5
9.23	2
9.24	2
9.25	5
9.26	6
9.27	3
9.28	1
9.29	2
9.3	5
9.31	7
9.32	7
9.33	5
9.34	3
9.35	6
9.36	3
9.37	3
9.38	4
9.39	3
9.4	4
9.41	4
9.42	2
9.43	5
9.44	4
9.45	6
9.46	2
9.47	2
9.48	2
9.49	2
9.5	2
9.51	5
9.52	1
9.53	2
9.54	4
9.55	1
9.56	2
9.57	7
9.58	7
9.59	3
9.6	8
9.61	1
9.62	5
9.63	8
9.64	3
9.65	3
9.66	3
9.67	2
9.68	4
9.69	2
9.7	3
9.71	3
9.72	5
9.73	3
9.74	2
9.75	7
9.76	1
9.77	5
9.78	0
9.79	4
9.8	2
9.81	3
9.82	5
9.83	4
9.84	2
9.85	4
9.86	2
9.87	7
9.88	2
9.89	2
9.9	3
9.91	2
9.92	3
9.93	4
9.94	2
9.95	4
9.96	2
9.97	5
9.98	3
9.99	2
10	0
10.01	3
10.02	4
10.03	0
10.04	5
10.05	5
10.06	5
10.07	5
10.08	1
10.09	5
10.1	5
10.11	4
10.12	3
10.13	2
10.14	3
10.15	8
10.16	5
10.17	5
10.18	7
10.19	3
10.2	1
10.21	3
10.22	2
10.23	1
10.24	4
10.25	3
10.26	3
10.27	1
10.28	6
10.29	6
10.3	4
10.31	5
10.32	1
10.33	6
10.34	0
10.35	3
10.36	3
10.37	2
10.38	1
10.39	3
10.4	4
10.41	4
10.42	2
10.43	4
10.44	2
10.45	5
10.46	2
10.47	1
10.48	5
10.49	3
10.5	1
10.51	6
10.52	4
10.53	2
10.54	3
10.55	2
10.56	1
10.57	2
10.58	1
10.59	5
10.6	2
10.61	4
10.62	2
10.63	4
10.64	5
10.65	4
10.66	0
10.67	3
10.68	5
10.69	5
10.7	1
10.71	2
10.72	5
10.73	6
10.74	5
10.75	6
10.76	4
10.77	3
10.78	6
10.79	6
10.8	3
10.81	2
10.82	2
10.83	6
10.84	5
10.85	6
10.86	3
10.87	4
10.88	7
10.89	8
10.9	4
10.91	5
10.92	3
10.93	1
10.94	4
10.95	2
10.96	3
10.97	3
10.98	1
10.99	0
11	3
11.01	2
11.02	2
11.03	3
11.04	5
11.05	1
11.06	2
11.07	2
11.08	1
11.09	1
11.1	1
11.11	4
11.12	1
11.13	6
11.14	0
11.15	1
11.16	2
11.17	5
11.18	0
11.19	4
11.2	5
11.21	3
11.22	1
11.23	3
11.24	3
11.25	4
11.26	4
11.27	2
11.28	1
11.29	1
11.3	1
11.31	2
11.32	4
11.33	1
11.34	2
11.35	2
11.36	1
11.37	4
11.38	3
11.39	2
11.4	2
11.41	4
11.42	4
11.43	2
11.44	4
11.45	3
11.46	4
11.47	2
11.48	1
11.49	2
11.5	0
11.51	2
11.52	2
11.53	2
11.54	1
11.55	2
11.56	4
11.57	2
11.58	1
11.59	4
11.6	0
11.61	2
11.62	3
11.63	2
11.64	1
11.65	0
11.66	2
11.67	1
11.68	1
11.69	2
11.7	2
11.71	1
11.72	1
11.73	1
11.74	4
11.75	3
11.76	6
11.77	3
11.78	0
11.79	2
11.8	2
11.81	4
11.82	3
11.83	2
11.84	1
11.85	4
11.86	2
11.87	3
11.88	1
11.89	4
11.9	3
11.91	4
11.92	1
11.93	1
11.94	1
11.95	3
11.96	3
11.97	2
11.98	1
11.99	2
12	3

## Sheet: Supplymentary Fig. 4d
Supplymentary Fig. 4d. EDS results of Bi2S3/Ti3C2Tx-10
Energy (eV)	Counts
0	195
0.01	309
0.02	404
0.03	545
0.04	623
0.05	561
0.06	411
0.07	254
0.08	116
0.09	44
0.1	18
0.11	14
0.12	13
0.13	25
0.14	24
0.15	27
0.16	33
0.17	32
0.18	26
0.19	18
0.2	13
0.21	14
0.22	15
0.23	23
0.24	23
0.25	32
0.26	44
0.27	52
0.28	38
0.29	30
0.3	26
0.31	14
0.32	13
0.33	6
0.34	8
0.35	8
0.36	9
0.37	6
0.38	8
0.39	9
0.4	8
0.41	9
0.42	10
0.43	12
0.44	11
0.45	11
0.46	15
0.47	15
0.48	15
0.49	24
0.5	24
0.51	26
0.52	26
0.53	30
0.54	31
0.55	34
0.56	32
0.57	22
0.58	16
0.59	11
0.6	19
0.61	19
0.62	10
0.63	6
0.64	10
0.65	18
0.66	22
0.67	25
0.68	19
0.69	22
0.7	22
0.71	20
0.72	20
0.73	19
0.74	18
0.75	18
0.76	21
0.77	23
0.78	25
0.79	20
0.8	19
0.81	23
0.82	19
0.83	22
0.84	22
0.85	17
0.86	14
0.87	22
0.88	18
0.89	17
0.9	20
0.91	22
0.92	18
0.93	24
0.94	22
0.95	22
0.96	26
0.97	18
0.98	20
0.99	22
1	22
1.01	19
1.02	19
1.03	20
1.04	21
1.05	19
1.06	27
1.07	27
1.08	20
1.09	17
1.1	16
1.11	21
1.12	25
1.13	21
1.14	21
1.15	21
1.16	24
1.17	24
1.18	23
1.19	24
1.2	17
1.21	22
1.22	25
1.23	23
1.24	30
1.25	29
1.26	27
1.27	29
1.28	22
1.29	24
1.3	30
1.31	29
1.32	23
1.33	26
1.34	20
1.35	21
1.36	27
1.37	24
1.38	27
1.39	31
1.4	27
1.41	30
1.42	27
1.43	32
1.44	31
1.45	26
1.46	30
1.47	29
1.48	25
1.49	27
1.5	22
1.51	25
1.52	23
1.53	28
1.54	31
1.55	26
1.56	26
1.57	29
1.58	21
1.59	27
1.6	34
1.61	36
1.62	27
1.63	25
1.64	27
1.65	27
1.66	24
1.67	25
1.68	25
1.69	27
1.7	25
1.71	26
1.72	33
1.73	31
1.74	25
1.75	26
1.76	26
1.77	30
1.78	31
1.79	26
1.8	28
1.81	33
1.82	28
1.83	32
1.84	38
1.85	36
1.86	41
1.87	40
1.88	47
1.89	55
1.9	44
1.91	46
1.92	44
1.93	41
1.94	37
1.95	35
1.96	29
1.97	28
1.98	30
1.99	26
2	28
2.01	32
2.02	32
2.03	25
2.04	25
2.05	26
2.06	25
2.07	24
2.08	24
2.09	28
2.1	31
2.11	25
2.12	24
2.13	24
2.14	24
2.15	31
2.16	29
2.17	27
2.18	28
2.19	28
2.2	30
2.21	31
2.22	43
2.23	59
2.24	83
2.25	124
2.26	172
2.27	224
2.28	295
2.29	333
2.3	365
2.31	403
2.32	388
2.33	345
2.34	323
2.35	297
2.36	270
2.37	297
2.38	285
2.39	339
2.4	406
2.41	441
2.42	471
2.43	456
2.44	463
2.45	447
2.46	393
2.47	349
2.48	325
2.49	305
2.5	297
2.51	285
2.52	272
2.53	266
2.54	249
2.55	218
2.56	193
2.57	163
2.58	123
2.59	91
2.6	68
2.61	50
2.62	38
2.63	33
2.64	31
2.65	20
2.66	12
2.67	18
2.68	25
2.69	23
2.7	20
2.71	26
2.72	32
2.73	34
2.74	36
2.75	32
2.76	28
2.77	25
2.78	23
2.79	20
2.8	19
2.81	19
2.82	15
2.83	11
2.84	13
2.85	16
2.86	18
2.87	17
2.88	15
2.89	14
2.9	11
2.91	12
2.92	12
2.93	14
2.94	15
2.95	15
2.96	15
2.97	12
2.98	14
2.99	13
3	11
3.01	14
3.02	14
3.03	13
3.04	13
3.05	14
3.06	17
3.07	18
3.08	15
3.09	11
3.1	15
3.11	20
3.12	18
3.13	18
3.14	15
3.15	13
3.16	17
3.17	16
3.18	14
3.19	18
3.2	12
3.21	6
3.22	14
3.23	21
3.24	17
3.25	10
3.26	11
3.27	18
3.28	20
3.29	17
3.3	11
3.31	9
3.32	15
3.33	19
3.34	16
3.35	11
3.36	11
3.37	12
3.38	13
3.39	10
3.4	11
3.41	12
3.42	11
3.43	7
3.44	9
3.45	12
3.46	9
3.47	7
3.48	8
3.49	11
3.5	14
3.51	13
3.52	14
3.53	16
3.54	15
3.55	13
3.56	10
3.57	9
3.58	10
3.59	11
3.6	9
3.61	10
3.62	13
3.63	14
3.64	12
3.65	10
3.66	9
3.67	12
3.68	11
3.69	10
3.7	13
3.71	14
3.72	16
3.73	13
3.74	12
3.75	11
3.76	10
3.77	11
3.78	12
3.79	14
3.8	11
3.81	10
3.82	11
3.83	11
3.84	10
3.85	11
3.86	12
3.87	11
3.88	12
3.89	16
3.9	13
3.91	8
3.92	14
3.93	13
3.94	9
3.95	11
3.96	10
3.97	13
3.98	16
3.99	11
4	11
4.01	14
4.02	14
4.03	11
4.04	10
4.05	12
4.06	11
4.07	10
4.08	8
4.09	9
4.1	12
4.11	8
4.12	9
4.13	11
4.14	10
4.15	9
4.16	8
4.17	9
4.18	9
4.19	12
4.2	11
4.21	10
4.22	12
4.23	10
4.24	11
4.25	11
4.26	11
4.27	8
4.28	10
4.29	14
4.3	15
4.31	13
4.32	13
4.33	13
4.34	14
4.35	15
4.36	11
4.37	9
4.38	9
4.39	7
4.4	9
4.41	13
4.42	14
4.43	13
4.44	14
4.45	15
4.46	19
4.47	20
4.48	22
4.49	21
4.5	21
4.51	20
4.52	18
4.53	20
4.54	17
4.55	15
4.56	17
4.57	15
4.58	11
4.59	11
4.6	11
4.61	9
4.62	8
4.63	7
4.64	10
4.65	12
4.66	11
4.67	10
4.68	12
4.69	14
4.7	10
4.71	8
4.72	8
4.73	12
4.74	11
4.75	8
4.76	12
4.77	12
4.78	8
4.79	13
4.8	15
4.81	12
4.82	15
4.83	11
4.84	12
4.85	14
4.86	10
4.87	9
4.88	6
4.89	11
4.9	15
4.91	8
4.92	6
4.93	10
4.94	12
4.95	11
4.96	9
4.97	10
4.98	14
4.99	12
5	11
5.01	10
5.02	10
5.03	13
5.04	10
5.05	8
5.06	9
5.07	11
5.08	11
5.09	8
5.1	6
5.11	8
5.12	15
5.13	14
5.14	11
5.15	9
5.16	13
5.17	14
5.18	12
5.19	12
5.2	11
5.21	13
5.22	11
5.23	10
5.24	9
5.25	7
5.26	10
5.27	10
5.28	7
5.29	8
5.3	6
5.31	7
5.32	7
5.33	10
5.34	13
5.35	11
5.36	11
5.37	7
5.38	9
5.39	9
5.4	12
5.41	10
5.42	10
5.43	9
5.44	11
5.45	10
5.46	10
5.47	8
5.48	8
5.49	11
5.5	12
5.51	11
5.52	11
5.53	8
5.54	8
5.55	10
5.56	8
5.57	8
5.58	7
5.59	6
5.6	8
5.61	8
5.62	11
5.63	10
5.64	8
5.65	9
5.66	11
5.67	7
5.68	10
5.69	8
5.7	8
5.71	11
5.72	15
5.73	8
5.74	8
5.75	7
5.76	8
5.77	8
5.78	8
5.79	13
5.8	12
5.81	7
5.82	8
5.83	12
5.84	10
5.85	11
5.86	11
5.87	10
5.88	10
5.89	12
5.9	11
5.91	8
5.92	9
5.93	6
5.94	7
5.95	10
5.96	10
5.97	7
5.98	9
5.99	8
6	8
6.01	10
6.02	10
6.03	10
6.04	6
6.05	6
6.06	7
6.07	8
6.08	9
6.09	13
6.1	9
6.11	6
6.12	8
6.13	12
6.14	9
6.15	8
6.16	6
6.17	7
6.18	6
6.19	8
6.2	9
6.21	9
6.22	10
6.23	10
6.24	9
6.25	8
6.26	6
6.27	9
6.28	6
6.29	11
6.3	7
6.31	8
6.32	9
6.33	10
6.34	5
6.35	7
6.36	8
6.37	8
6.38	7
6.39	4
6.4	7
6.41	5
6.42	6
6.43	12
6.44	11
6.45	9
6.46	9
6.47	6
6.48	7
6.49	7
6.5	9
6.51	10
6.52	12
6.53	12
6.54	4
6.55	6
6.56	3
6.57	8
6.58	9
6.59	8
6.6	9
6.61	6
6.62	6
6.63	5
6.64	9
6.65	10
6.66	12
6.67	13
6.68	7
6.69	7
6.7	5
6.71	9
6.72	10
6.73	8
6.74	8
6.75	8
6.76	8
6.77	4
6.78	4
6.79	8
6.8	7
6.81	7
6.82	8
6.83	5
6.84	7
6.85	10
6.86	12
6.87	11
6.88	7
6.89	7
6.9	8
6.91	7
6.92	8
6.93	8
6.94	2
6.95	5
6.96	6
6.97	8
6.98	5
6.99	7
7	7
7.01	9
7.02	4
7.03	5
7.04	5
7.05	5
7.06	5
7.07	6
7.08	4
7.09	6
7.1	3
7.11	7
7.12	12
7.13	6
7.14	6
7.15	5
7.16	4
7.17	7
7.18	7
7.19	4
7.2	4
7.21	9
7.22	7
7.23	8
7.24	6
7.25	6
7.26	10
7.27	8
7.28	8
7.29	4
7.3	3
7.31	5
7.32	6
7.33	9
7.34	8
7.35	9
7.36	5
7.37	8
7.38	9
7.39	7
7.4	9
7.41	7
7.42	8
7.43	6
7.44	6
7.45	10
7.46	7
7.47	13
7.48	6
7.49	6
7.5	3
7.51	4
7.52	9
7.53	7
7.54	5
7.55	4
7.56	6
7.57	5
7.58	5
7.59	6
7.6	9
7.61	10
7.62	7
7.63	6
7.64	6
7.65	5
7.66	5
7.67	7
7.68	11
7.69	7
7.7	6
7.71	7
7.72	5
7.73	5
7.74	4
7.75	6
7.76	8
7.77	8
7.78	6
7.79	4
7.8	6
7.81	5
7.82	8
7.83	6
7.84	8
7.85	6
7.86	5
7.87	10
7.88	6
7.89	6
7.9	5
7.91	5
7.92	6
7.93	6
7.94	5
7.95	9
7.96	8
7.97	12
7.98	6
7.99	7
8	6
8.01	4
8.02	6
8.03	4
8.04	6
8.05	5
8.06	7
8.07	5
8.08	6
8.09	8
8.1	7
8.11	7
8.12	6
8.13	4
8.14	5
8.15	6
8.16	6
8.17	5
8.18	4
8.19	5
8.2	4
8.21	6
8.22	8
8.23	10
8.24	7
8.25	4
8.26	6
8.27	5
8.28	6
8.29	5
8.3	6
8.31	1
8.32	2
8.33	5
8.34	3
8.35	4
8.36	7
8.37	8
8.38	4
8.39	6
8.4	9
8.41	4
8.42	7
8.43	6
8.44	7
8.45	4
8.46	7
8.47	4
8.48	3
8.49	5
8.5	4
8.51	6
8.52	7
8.53	11
8.54	5
8.55	8
8.56	11
8.57	9
8.58	6
8.59	9
8.6	7
8.61	5
8.62	7
8.63	8
8.64	8
8.65	7
8.66	4
8.67	12
8.68	8
8.69	4
8.7	5
8.71	2
8.72	2
8.73	4
8.74	7
8.75	3
8.76	3
8.77	6
8.78	6
8.79	7
8.8	7
8.81	2
8.82	7
8.83	6
8.84	5
8.85	6
8.86	3
8.87	5
8.88	3
8.89	2
8.9	6
8.91	6
8.92	2
8.93	5
8.94	7
8.95	6
8.96	5
8.97	2
8.98	3
8.99	4
9	9
9.01	7
9.02	5
9.03	4
9.04	4
9.05	1
9.06	5
9.07	1
9.08	1
9.09	2
9.1	4
9.11	6
9.12	2
9.13	3
9.14	4
9.15	6
9.16	5
9.17	9
9.18	5
9.19	6
9.2	10
9.21	7
9.22	4
9.23	6
9.24	7
9.25	4
9.26	4
9.27	5
9.28	2
9.29	5
9.3	2
9.31	5
9.32	4
9.33	8
9.34	6
9.35	3
9.36	4
9.37	6
9.38	1
9.39	5
9.4	6
9.41	8
9.42	5
9.43	1
9.44	3
9.45	5
9.46	4
9.47	8
9.48	6
9.49	2
9.5	6
9.51	6
9.52	3
9.53	3
9.54	5
9.55	2
9.56	3
9.57	6
9.58	3
9.59	4
9.6	2
9.61	2
9.62	8
9.63	4
9.64	4
9.65	4
9.66	7
9.67	5
9.68	6
9.69	5
9.7	3
9.71	2
9.72	5
9.73	4
9.74	3
9.75	9
9.76	3
9.77	4
9.78	5
9.79	6
9.8	1
9.81	6
9.82	4
9.83	5
9.84	4
9.85	5
9.86	6
9.87	5
9.88	1
9.89	7
9.9	2
9.91	6
9.92	8
9.93	5
9.94	5
9.95	5
9.96	4
9.97	5
9.98	5
9.99	5
10	4
10.01	3
10.02	2
10.03	5
10.04	2
10.05	3
10.06	8
10.07	5
10.08	6
10.09	4
10.1	4
10.11	7
10.12	8
10.13	2
10.14	3
10.15	2
10.16	4
10.17	4
10.18	4
10.19	2
10.2	2
10.21	5
10.22	3
10.23	1
10.24	1
10.25	5
10.26	5
10.27	0
10.28	4
10.29	1
10.3	5
10.31	1
10.32	2
10.33	2
10.34	3
10.35	4
10.36	5
10.37	4
10.38	3
10.39	5
10.4	4
10.41	3
10.42	0
10.43	5
10.44	3
10.45	2
10.46	1
10.47	2
10.48	2
10.49	2
10.5	3
10.51	1
10.52	4
10.53	4
10.54	1
10.55	2
10.56	2
10.57	2
10.58	4
10.59	5
10.6	3
10.61	4
10.62	5
10.63	3
10.64	1
10.65	1
10.66	7
10.67	9
10.68	2
10.69	2
10.7	6
10.71	3
10.72	6
10.73	6
10.74	8
10.75	3
10.76	6
10.77	7
10.78	2
10.79	5
10.8	6
10.81	15
10.82	3
10.83	6
10.84	3
10.85	4
10.86	5
10.87	5
10.88	3
10.89	3
10.9	3
10.91	5
10.92	6
10.93	4
10.94	6
10.95	4
10.96	1
10.97	2
10.98	0
10.99	4
11	2
11.01	2
11.02	2
11.03	1
11.04	1
11.05	3
11.06	4
11.07	3
11.08	4
11.09	1
11.1	1
11.11	3
11.12	2
11.13	3
11.14	5
11.15	3
11.16	3
11.17	3
11.18	1
11.19	4
11.2	5
11.21	1
11.22	2
11.23	3
11.24	2
11.25	2
11.26	2
11.27	3
11.28	2
11.29	6
11.3	8
11.31	1
11.32	3
11.33	5
11.34	3
11.35	1
11.36	2
11.37	3
11.38	1
11.39	3
11.4	3
11.41	3
11.42	2
11.43	4
11.44	3
11.45	4
11.46	4
11.47	2
11.48	5
11.49	2
11.5	2
11.51	6
11.52	0
11.53	6
11.54	4
11.55	5
11.56	0
11.57	2
11.58	2
11.59	2
11.6	1
11.61	1
11.62	1
11.63	3
11.64	2
11.65	5
11.66	2
11.67	3
11.68	2
11.69	2
11.7	1
11.71	3
11.72	6
11.73	0
11.74	1
11.75	3
11.76	4
11.77	1
11.78	2
11.79	0
11.8	3
11.81	2
11.82	2
11.83	3
11.84	2
11.85	2
11.86	1
11.87	2
11.88	2
11.89	3
11.9	3
11.91	0
11.92	2
11.93	3
11.94	5
11.95	5
11.96	3
11.97	2
11.98	1
11.99	1
12	5
