# Supplementary material for: Interfacial engineering of Bi2S3/Ti3C2Tx MXene based on work function for rapid photo-excited bacteria-killing
Source: Nat Commun. 2021 Feb 22;12:1224. doi: 10.1038/s41467-021-21435-6 (PMC7900204; doi:10.1038/s41467-021-21435-6)
Supplement: Supplementary file 4 — Source Data [file 41467_2021_21435_MOESM4_ESM.zip › Source Data/Supplymentary Fig. 5.xlsx]

## Sheet: Sheet1
Supplementary Fig. 5 Zeta potential
	Ti3C2Tx	Bi(NO3)3·5H2O	Bi2S3	Bi2S3/Ti3C2Tx-2	Bi2S3/Ti3C2Tx-5	Bi2S3/Ti3C2Tx-7	Bi2S3/Ti3C2Tx-10
Zeta	-28.9967	34.29	-9.3267	-14.64	-15.04	-17.7067	-21.5433
