# Supplementary material for: Interfacial engineering of Bi2S3/Ti3C2Tx MXene based on work function for rapid photo-excited bacteria-killing
Source: Nat Commun. 2021 Feb 22;12:1224. doi: 10.1038/s41467-021-21435-6 (PMC7900204; doi:10.1038/s41467-021-21435-6)
Supplement: Supplementary file 4 — Source Data [file 41467_2021_21435_MOESM4_ESM.zip › Source Data/Supplymentary Fig. 6.xlsx]

## Sheet: Supplementary Fig. 6a
Supplementary Fig. 6a XRD patterns.
	Ti3AlC2	Ti3C2Tx
2θ	Intensity	Intensity
2.01	16	21
2.03	14	22
2.05	18	20
2.07	14	23
2.09	11	26
2.11	11	20
2.13	8	23
2.15	13	21
2.17	11	19
2.19	16	23
2.21	13	26
2.23	9	17
2.25	10	23
2.27	8	24
2.29	7	25
2.31	5	17
2.33	7	14
2.35	9	20
2.37	9	20
2.39	7	21
2.41	8	17
2.43	6	20
2.45	4	19
2.47	6	14
2.49	12	20
2.51	6	12
2.53	6	17
2.55	8	13
2.57	9	19
2.59	5	18
2.61	5	24
2.63	8	15
2.65	3	12
2.67	6	16
2.69	5	16
2.71	8	13
2.73	7	15
2.75	6	13
2.77	4	8
2.79	12	14
2.81	7	8
2.83	10	12
2.85	10	15
2.87	8	20
2.89	3	10
2.91	4	18
2.93	7	13
2.95	5	9
2.97	6	19
2.99	9	23
3.01	7	14
3.03	7	13
3.05	8	14
3.07	7	19
3.09	7	8
3.11	6	19
3.13	4	18
3.15	4	17
3.17	9	14
3.19	11	13
3.21	10	14
3.23	7	13
3.25	8	16
3.27	8	14
3.29	8	11
3.31	6	15
3.33	4	10
3.35	8	13
3.37	6	15
3.39	5	19
3.41	4	26
3.43	5	14
3.45	5	15
3.47	5	11
3.49	3	13
3.51	2	14
3.53	4	17
3.55	3	15
3.57	5	20
3.59	2	11
3.61	6	13
3.63	9	17
3.65	7	17
3.67	11	16
3.69	7	16
3.71	7	18
3.73	8	13
3.75	6	16
3.77	4	14
3.79	8	19
3.81	9	18
3.83	4	18
3.85	10	14
3.87	6	25
3.89	9	15
3.91	6	16
3.93	6	14
3.95	6	19
3.97	8	15
3.99	6	15
4.01	8	15
4.03	6	15
4.05	11	11
4.07	8	18
4.09	6	18
4.11	7	11
4.13	6	11
4.15	7	15
4.17	8	10
4.19	8	16
4.21	9	16
4.23	6	17
4.25	4	17
4.27	6	23
4.29	6	18
4.31	10	21
4.33	5	13
4.35	4	21
4.37	4	16
4.39	2	21
4.41	5	24
4.43	3	30
4.45	8	22
4.47	5	13
4.49	3	32
4.51	5	24
4.53	3	20
4.55	4	21
4.57	8	20
4.59	2	20
4.61	7	22
4.63	5	30
4.65	3	19
4.67	6	17
4.69	6	14
4.71	3	22
4.73	6	17
4.75	4	19
4.77	3	29
4.79	5	22
4.81	9	31
4.83	5	22
4.85	6	18
4.87	7	24
4.89	7	24
4.91	6	25
4.93	8	29
4.95	7	21
4.97	10	20
4.99	8	27
5.01	4	36
5.03	4	31
5.05	6	23
5.07	10	32
5.09	6	29
5.11	8	20
5.13	8	27
5.15	12	39
5.17	8	31
5.19	7	35
5.21	7	28
5.23	8	39
5.25	5	33
5.27	4	26
5.29	10	39
5.31	8	26
5.33	7	40
5.35	5	36
5.37	9	39
5.39	4	48
5.41	4	40
5.43	3	59
5.45	6	50
5.47	4	60
5.49	12	50
5.51	7	65
5.53	8	59
5.55	6	62
5.57	7	58
5.59	3	75
5.61	6	76
5.63	6	84
5.65	7	79
5.67	3	75
5.69	6	79
5.71	5	80
5.73	13	100
5.75	7	88
5.77	7	106
5.79	6	110
5.81	6	100
5.83	6	110
5.85	2	134
5.87	6	128
5.89	3	135
5.91	4	151
5.93	3	126
5.95	6	143
5.97	5	129
5.99	6	121
6.01	7	137
6.03	9	148
6.05	4	127
6.07	10	151
6.09	7	119
6.11	6	112
6.13	7	129
6.15	9	122
6.17	4	90
6.19	7	112
6.21	10	112
6.23	9	105
6.25	7	98
6.27	7	83
6.29	5	85
6.31	8	86
6.33	6	75
6.35	9	77
6.37	7	78
6.39	10	59
6.41	6	61
6.43	7	55
6.45	5	75
6.47	8	72
6.49	3	54
6.51	2	62
6.53	6	56
6.55	6	54
6.57	7	60
6.59	4	52
6.61	8	43
6.63	12	43
6.65	5	45
6.67	5	42
6.69	7	39
6.71	3	37
6.73	12	37
6.75	8	37
6.77	5	28
6.79	11	34
6.81	1	45
6.83	5	26
6.85	6	38
6.87	5	30
6.89	5	38
6.91	5	24
6.93	4	28
6.95	6	34
6.97	10	39
6.99	5	20
7.01	6	35
7.03	9	23
7.05	10	25
7.07	8	28
7.09	2	20
7.11	5	25
7.13	8	23
7.15	9	22
7.17	6	27
7.19	7	18
7.21	5	19
7.23	9	15
7.25	4	25
7.27	6	15
7.29	6	19
7.31	4	19
7.33	8	26
7.35	6	22
7.37	5	23
7.39	8	9
7.41	4	21
7.43	8	14
7.45	8	7
7.47	6	13
7.49	6	13
7.51	11	19
7.53	9	24
7.55	6	15
7.57	3	18
7.59	3	15
7.61	6	18
7.63	8	13
7.65	6	20
7.67	7	15
7.69	6	11
7.71	4	13
7.73	8	14
7.75	6	8
7.77	12	5
7.79	3	15
7.81	10	9
7.83	6	13
7.85	11	16
7.87	3	10
7.89	7	16
7.91	7	10
7.93	7	9
7.95	10	8
7.97	6	8
7.99	7	8
8.01	9	8
8.03	6	10
8.05	8	15
8.07	12	8
8.09	10	9
8.11	7	19
8.13	9	11
8.15	8	14
8.17	4	16
8.19	7	9
8.21	8	8
8.23	6	5
8.25	10	11
8.27	6	8
8.29	7	9
8.31	12	8
8.33	7	6
8.35	8	9
8.37	5	5
8.39	8	14
8.41	9	12
8.43	9	8
8.45	8	6
8.47	9	5
8.49	5	6
8.51	5	7
8.53	7	11
8.55	9	6
8.57	9	4
8.59	7	7
8.61	6	8
8.63	6	9
8.65	4	7
8.67	6	7
8.69	5	4
8.71	6	5
8.73	7	5
8.75	7	10
8.77	7	9
8.79	9	11
8.81	11	8
8.83	10	8
8.85	8	7
8.87	6	12
8.89	5	7
8.91	13	7
8.93	9	8
8.95	6	13
8.97	12	11
8.99	18	4
9.01	17	12
9.03	11	15
9.05	15	9
9.07	20	5
9.09	12	13
9.11	20	5
9.13	26	7
9.15	25	10
9.17	24	6
9.19	26	6
9.21	35	7
9.23	44	7
9.25	34	9
9.27	40	9
9.29	55	6
9.31	54	6
9.33	68	5
9.35	73	6
9.37	86	4
9.39	79	10
9.41	96	8
9.43	106	5
9.45	122	6
9.47	147	3
9.49	118	7
9.51	86	12
9.53	61	9
9.55	40	8
9.57	21	3
9.59	13	7
9.61	8	4
9.63	10	4
9.65	10	10
9.67	10	7
9.69	10	11
9.71	9	7
9.73	11	8
9.75	11	5
9.77	10	9
9.79	5	7
9.81	5	6
9.83	3	5
9.85	10	6
9.87	6	7
9.89	8	7
9.91	7	7
9.93	5	8
9.95	8	4
9.97	7	7
9.99	7	6
10.01	5	7
10.03	10	2
10.05	11	5
10.07	8	5
10.09	6	4
10.11	9	10
10.13	5	8
10.15	7	11
10.17	11	3
10.19	9	2
10.21	5	5
10.23	6	6
10.25	12	9
10.27	4	7
10.29	9	12
10.31	9	11
10.33	7	7
10.35	8	6
10.37	7	9
10.39	5	11
10.41	6	7
10.43	4	6
10.45	8	4
10.47	10	9
10.49	6	10
10.51	9	7
10.53	6	5
10.55	5	8
10.57	7	5
10.59	8	5
10.61	8	4
10.63	8	7
10.65	6	11
10.67	4	4
10.69	6	11
10.71	7	7
10.73	4	9
10.75	10	11
10.77	8	8
10.79	10	3
10.81	11	6
10.83	5	8
10.85	11	6
10.87	5	3
10.89	8	6
10.91	12	8
10.93	10	4
10.95	10	9
10.97	9	9
10.99	5	3
11.01	4	5
11.03	8	8
11.05	5	9
11.07	11	7
11.09	4	8
11.11	5	1
11.13	5	5
11.15	9	9
11.17	8	3
11.19	11	6
11.21	12	5
11.23	4	4
11.25	3	6
11.27	6	5
11.29	5	3
11.31	7	7
11.33	5	4
11.35	8	4
11.37	5	12
11.39	7	3
11.41	6	4
11.43	5	6
11.45	4	4
11.47	8	9
11.49	10	11
11.51	5	4
11.53	7	7
11.55	4	5
11.57	7	9
11.59	11	2
11.61	10	7
11.63	7	5
11.65	3	10
11.67	5	2
11.69	3	6
11.71	7	7
11.73	5	3
11.75	8	5
11.77	6	10
11.79	11	9
11.81	5	6
11.83	9	5
11.85	10	5
11.87	7	7
11.89	7	4
11.91	9	12
11.93	4	3
11.95	3	7
11.97	13	10
11.99	6	10
12.01	4	7
12.03	4	8
12.05	7	9
12.07	4	5
12.09	6	3
12.11	1	4
12.13	7	5
12.15	5	4
12.17	3	4
12.19	6	1
12.21	10	7
12.23	7	10
12.25	2	8
12.27	6	7
12.29	4	5
12.31	3	6
12.33	3	11
12.35	11	6
12.37	4	5
12.39	8	5
12.41	6	7
12.43	12	2
12.45	6	5
12.47	5	12
12.49	5	7
12.51	7	7
12.53	4	5
12.55	8	6
12.57	6	7
12.59	8	8
12.61	13	5
12.63	8	9
12.65	10	2
12.67	7	6
12.69	6	9
12.71	3	8
12.73	7	7
12.75	6	7
12.77	9	9
12.79	4	4
12.81	16	8
12.83	15	8
12.85	9	4
12.87	16	11
12.89	12	2
12.91	9	8
12.93	11	12
12.95	9	11
12.97	10	6
12.99	3	11
13.01	5	8
13.03	8	4
13.05	3	9
13.07	4	9
13.09	3	7
13.11	6	10
13.13	7	10
13.15	6	10
13.17	7	5
13.19	10	9
13.21	5	5
13.23	7	5
13.25	4	6
13.27	7	7
13.29	6	8
13.31	7	8
13.33	3	8
13.35	12	8
13.37	9	12
13.39	8	9
13.41	11	7
13.43	10	6
13.45	8	8
13.47	6	10
13.49	9	4
13.51	10	7
13.53	12	9
13.55	10	4
13.57	6	10
13.59	5	8
13.61	11	2
13.63	5	8
13.65	7	8
13.67	7	9
13.69	4	9
13.71	10	9
13.73	5	7
13.75	4	5
13.77	3	4
13.79	8	8
13.81	12	6
13.83	12	6
13.85	5	4
13.87	6	8
13.89	3	6
13.91	9	6
13.93	8	11
13.95	7	8
13.97	11	12
13.99	9	9
14.01	4	5
14.03	4	10
14.05	10	7
14.07	7	9
14.09	4	8
14.11	8	7
14.13	3	6
14.15	6	9
14.17	5	7
14.19	7	5
14.21	6	6
14.23	8	8
14.25	7	6
14.27	4	14
14.29	6	3
14.31	4	11
14.33	9	6
14.35	13	10
14.37	4	11
14.39	9	2
14.41	6	10
14.43	6	6
14.45	11	12
14.47	10	10
14.49	6	11
14.51	6	3
14.53	4	9
14.55	8	7
14.57	6	5
14.59	7	8
14.61	7	6
14.63	7	4
14.65	10	5
14.67	8	9
14.69	6	6
14.71	6	7
14.73	5	6
14.75	6	10
14.77	9	7
14.79	8	9
14.81	7	11
14.83	16	6
14.85	8	4
14.87	6	12
14.89	9	4
14.91	2	7
14.93	7	8
14.95	6	4
14.97	4	6
14.99	4	5
15.01	5	6
15.03	11	8
15.05	7	3
15.07	9	6
15.09	6	9
15.11	7	6
15.13	12	12
15.15	11	6
15.17	8	8
15.19	3	5
15.21	1	10
15.23	8	7
15.25	7	8
15.27	9	7
15.29	10	7
15.31	9	4
15.33	7	7
15.35	6	4
15.37	9	6
15.39	4	7
15.41	6	9
15.43	10	7
15.45	5	8
15.47	6	7
15.49	8	2
15.51	8	8
15.53	12	11
15.55	8	11
15.57	9	12
15.59	11	8
15.61	11	11
15.63	6	7
15.65	6	5
15.67	10	2
15.69	7	9
15.71	6	11
15.73	10	4
15.75	7	6
15.77	9	3
15.79	6	4
15.81	7	4
15.83	7	6
15.85	8	4
15.87	4	6
15.89	3	9
15.91	3	7
15.93	5	3
15.95	9	7
15.97	8	11
15.99	4	7
16.01	8	4
16.03	10	6
16.05	10	6
16.07	12	5
16.09	10	8
16.11	8	7
16.13	11	8
16.15	9	6
16.17	10	8
16.19	11	2
16.21	6	4
16.23	6	5
16.25	7	5
16.27	5	4
16.29	6	7
16.31	9	9
16.33	5	13
16.35	4	10
16.37	6	4
16.39	5	6
16.41	3	6
16.43	12	8
16.45	6	6
16.47	6	4
16.49	9	7
16.51	6	7
16.53	6	5
16.55	6	9
16.57	3	7
16.59	6	4
16.61	3	7
16.63	11	8
16.65	7	6
16.67	8	8
16.69	5	8
16.71	7	5
16.73	14	11
16.75	7	13
16.77	13	13
16.79	8	9
16.81	7	9
16.83	18	4
16.85	9	6
16.87	9	5
16.89	14	6
16.91	11	8
16.93	10	9
16.95	8	9
16.97	7	6
16.99	9	4
17.01	9	2
17.03	9	5
17.05	7	8
17.07	9	8
17.09	12	10
17.11	6	5
17.13	16	11
17.15	7	9
17.17	8	10
17.19	12	11
17.21	8	7
17.23	6	8
17.25	9	16
17.27	13	13
17.29	9	14
17.31	6	12
17.33	9	9
17.35	7	12
17.37	6	10
17.39	9	9
17.41	8	7
17.43	6	8
17.45	8	9
17.47	11	8
17.49	10	7
17.51	8	9
17.53	9	17
17.55	12	13
17.57	7	12
17.59	7	6
17.61	5	4
17.63	8	7
17.65	10	10
17.67	10	13
17.69	11	12
17.71	8	14
17.73	11	16
17.75	9	11
17.77	8	14
17.79	9	16
17.81	9	12
17.83	11	14
17.85	9	15
17.87	14	13
17.89	7	12
17.91	12	18
17.93	9	16
17.95	5	14
17.97	8	16
17.99	12	17
18.01	8	12
18.03	8	15
18.05	4	18
18.07	7	20
18.09	9	12
18.11	10	11
18.13	10	11
18.15	10	13
18.17	9	13
18.19	11	16
18.21	9	15
18.23	12	12
18.25	7	13
18.27	11	15
18.29	14	9
18.31	10	15
18.33	8	11
18.35	11	13
18.37	8	8
18.39	8	11
18.41	8	14
18.43	11	13
18.45	9	11
18.47	9	14
18.49	9	11
18.51	12	9
18.53	11	11
18.55	14	16
18.57	9	9
18.59	12	13
18.61	9	10
18.63	11	7
18.65	11	8
18.67	11	8
18.69	10	7
18.71	13	11
18.73	16	7
18.75	16	11
18.77	13	15
18.79	16	12
18.81	17	12
18.83	11	7
18.85	16	3
18.87	21	3
18.89	20	6
18.91	26	9
18.93	30	10
18.95	26	7
18.97	26	12
18.99	30	13
19.01	40	9
19.03	44	12
19.05	47	11
19.07	46	10
19.09	35	8
19.11	27	7
19.13	26	8
19.15	17	9
19.17	12	6
19.19	12	6
19.21	15	7
19.23	13	10
19.25	10	10
19.27	8	8
19.29	8	7
19.31	9	6
19.33	16	8
19.35	23	8
19.37	17	7
19.39	11	7
19.41	7	9
19.43	9	9
19.45	7	6
19.47	9	4
19.49	9	7
19.51	9	9
19.53	15	9
19.55	14	8
19.57	12	6
19.59	10	10
19.61	11	8
19.63	12	7
19.65	9	7
19.67	10	7
19.69	12	8
19.71	9	7
19.73	8	6
19.75	8	9
19.77	10	12
19.79	8	9
19.81	8	8
19.83	8	10
19.85	11	7
19.87	8	5
19.89	7	8
19.91	9	8
19.93	5	8
19.95	9	7
19.97	13	7
19.99	13	7
20.01	10	6
20.03	9	4
20.05	7	5
20.07	7	8
20.09	7	9
20.11	11	8
20.13	12	8
20.15	9	6
20.17	6	6
20.19	10	6
20.21	11	9
20.23	9	9
20.25	7	8
20.27	6	9
20.29	13	10
20.31	15	8
20.33	13	5
20.35	11	5
20.37	15	5
20.39	16	8
20.41	13	8
20.43	10	9
20.45	8	7
20.47	5	5
20.49	9	5
20.51	11	8
20.53	9	9
20.55	12	7
20.57	15	6
20.59	9	5
20.61	8	6
20.63	14	4
20.65	10	6
20.67	7	8
20.69	8	6
20.71	10	7
20.73	9	7
20.75	10	7
20.77	9	7
20.79	5	7
20.81	6	9
20.83	8	8
20.85	9	7
20.87	9	7
20.89	8	8
20.91	10	5
20.93	10	2
20.95	7	6
20.97	9	7
20.99	8	5
21.01	7	6
21.03	6	6
21.05	7	5
21.07	8	7
21.09	12	7
21.11	15	6
21.13	13	10
21.15	15	9
21.17	12	7
21.19	10	11
21.21	11	12
21.23	10	8
21.25	12	6
21.27	13	5
21.29	11	4
21.31	11	7
21.33	11	11
21.35	9	8
21.37	8	4
21.39	7	4
21.41	8	8
21.43	8	7
21.45	11	4
21.47	12	6
21.49	8	7
21.51	7	4
21.53	11	5
21.55	14	7
21.57	14	7
21.59	10	7
21.61	9	11
21.63	13	10
21.65	12	5
21.67	10	6
21.69	10	8
21.71	13	6
21.73	10	4
21.75	8	3
21.77	7	4
21.79	6	7
21.81	5	8
21.83	9	6
21.85	12	6
21.87	8	9
21.89	5	8
21.91	6	2
21.93	7	4
21.95	13	6
21.97	14	7
21.99	9	5
22.01	9	2
22.03	11	5
22.05	10	8
22.07	11	7
22.09	12	8
22.11	11	10
22.13	12	10
22.15	9	8
22.17	7	6
22.19	6	6
22.21	8	7
22.23	10	5
22.25	11	4
22.27	8	4
22.29	7	5
22.31	11	4
22.33	10	4
22.35	10	4
22.37	10	4
22.39	5	7
22.41	5	8
22.43	9	6
22.45	11	5
22.47	10	7
22.49	7	7
22.51	6	6
22.53	6	6
22.55	7	7
22.57	11	8
22.59	10	6
22.61	12	6
22.63	11	5
22.65	8	7
22.67	8	7
22.69	6	7
22.71	7	6
22.73	7	6
22.75	8	4
22.77	9	5
22.79	9	7
22.81	9	5
22.83	9	3
22.85	8	4
22.87	9	6
22.89	11	5
22.91	13	5
22.93	13	3
22.95	12	5
22.97	11	7
22.99	7	6
23.01	10	6
23.03	9	5
23.05	9	5
23.07	15	5
23.09	15	5
23.11	7	3
23.13	11	3
23.15	12	3
23.17	6	6
23.19	6	9
23.21	9	7
23.23	13	5
23.25	9	3
23.27	10	3
23.29	9	3
23.31	12	6
23.33	10	7
23.35	12	4
23.37	9	4
23.39	10	5
23.41	11	1
23.43	11	4
23.45	12	6
23.47	10	4
23.49	9	6
23.51	8	7
23.53	10	4
23.55	11	4
23.57	12	6
23.59	8	4
23.61	7	4
23.63	6	5
23.65	8	3
23.67	11	10
23.69	8	8
23.71	11	5
23.73	8	5
23.75	11	8
23.77	11	5
23.79	6	5
23.81	8	9
23.83	10	9
23.85	11	10
23.87	11	5
23.89	9	6
23.91	10	2
23.93	8	4
23.95	7	8
23.97	9	6
23.99	7	5
24.01	6	5
24.03	8	8
24.05	10	7
24.07	10	8
24.09	7	6
24.11	3	5
24.13	5	6
24.15	8	9
24.17	8	8
24.19	11	8
24.21	10	9
24.23	11	7
24.25	9	5
24.27	7	4
24.29	8	5
24.31	14	8
24.33	14	6
24.35	7	4
24.37	8	7
24.39	9	7
24.41	10	7
24.43	7	9
24.45	6	4
24.47	7	5
24.49	8	4
24.51	9	7
24.53	10	11
24.55	10	6
24.57	8	11
24.59	8	8
24.61	9	7
24.63	7	4
24.65	10	6
24.67	8	6
24.69	6	8
24.71	11	10
24.73	5	8
24.75	3	6
24.77	6	7
24.79	10	7
24.81	7	4
24.83	7	7
24.85	9	8
24.87	12	5
24.89	14	4
24.91	12	8
24.93	12	5
24.95	10	7
24.97	6	4
24.99	8	7
25.01	13	8
25.03	9	5
25.05	9	4
25.07	10	5
25.09	11	6
25.11	9	5
25.13	7	7
25.15	7	6
25.17	8	3
25.19	6	9
25.21	8	10
25.23	10	8
25.25	10	9
25.27	17	6
25.29	9	7
25.31	5	6
25.33	8	3
25.35	9	4
25.37	6	5
25.39	8	14
25.41	9	10
25.43	8	4
25.45	13	6
25.47	8	6
25.49	7	6
25.51	8	3
25.53	7	7
25.55	14	6
25.57	4	6
25.59	9	7
25.61	11	11
25.63	6	9
25.65	6	5
25.67	4	2
25.69	12	6
25.71	12	6
25.73	7	3
25.75	8	4
25.77	7	5
25.79	8	6
25.81	14	7
25.83	11	5
25.85	6	8
25.87	12	6
25.89	9	4
25.91	9	2
25.93	12	8
25.95	12	4
25.97	8	6
25.99	3	3
26.01	9	4
26.03	6	8
26.05	10	11
26.07	10	8
26.09	6	13
26.11	9	9
26.13	8	5
26.15	5	8
26.17	6	12
26.19	8	8
26.21	8	6
26.23	12	7
26.25	10	7
26.27	6	12
26.29	7	7
26.31	9	7
26.33	8	7
26.35	9	5
26.37	4	10
26.39	3	9
26.41	5	8
26.43	8	7
26.45	9	5
26.47	9	8
26.49	8	5
26.51	8	6
26.53	12	3
26.55	6	9
26.57	11	9
26.59	12	9
26.61	4	9
26.63	7	7
26.65	12	9
26.67	11	9
26.69	9	6
26.71	6	8
26.73	6	7
26.75	11	4
26.77	5	6
26.79	1	5
26.81	11	4
26.83	8	11
26.85	5	6
26.87	10	7
26.89	10	6
26.91	6	9
26.93	8	7
26.95	4	8
26.97	5	5
26.99	8	3
27.01	7	5
27.03	9	11
27.05	8	5
27.07	6	6
27.09	10	4
27.11	11	6
27.13	6	8
27.15	5	2
27.17	7	2
27.19	5	9
27.21	6	5
27.23	6	6
27.25	8	4
27.27	3	8
27.29	9	9
27.31	8	6
27.33	9	7
27.35	7	5
27.37	11	6
27.39	9	4
27.41	10	11
27.43	9	9
27.45	8	6
27.47	7	4
27.49	9	6
27.51	8	9
27.53	14	3
27.55	8	5
27.57	7	8
27.59	4	8
27.61	6	4
27.63	4	8
27.65	4	2
27.67	8	7
27.69	8	5
27.71	7	5
27.73	9	8
27.75	6	8
27.77	8	4
27.79	4	8
27.81	8	8
27.83	9	4
27.85	7	6
27.87	4	6
27.89	6	11
27.91	7	5
27.93	8	13
27.95	5	5
27.97	2	9
27.99	5	8
28.01	10	4
28.03	7	5
28.05	9	8
28.07	8	9
28.09	12	5
28.11	5	5
28.13	10	8
28.15	9	12
28.17	7	4
28.19	9	9
28.21	5	7
28.23	6	7
28.25	7	9
28.27	6	10
28.29	5	12
28.31	9	16
28.33	5	9
28.35	3	7
28.37	5	10
28.39	5	7
28.41	9	7
28.43	9	5
28.45	5	10
28.47	9	7
28.49	7	7
28.51	8	11
28.53	3	7
28.55	5	9
28.57	12	8
28.59	6	7
28.61	2	6
28.63	7	8
28.65	8	4
28.67	8	7
28.69	3	5
28.71	8	8
28.73	6	4
28.75	16	10
28.77	9	5
28.79	6	7
28.81	9	10
28.83	10	6
28.85	12	10
28.87	9	5
28.89	6	5
28.91	2	14
28.93	5	8
28.95	6	10
28.97	8	8
28.99	10	10
29.01	7	7
29.03	10	5
29.05	6	5
29.07	8	13
29.09	6	8
29.11	4	10
29.13	7	5
29.15	5	6
29.17	3	12
29.19	6	12
29.21	5	4
29.23	11	7
29.25	10	10
29.27	11	15
29.29	8	8
29.31	4	11
29.33	9	7
29.35	9	10
29.37	7	8
29.39	7	2
29.41	8	7
29.43	8	7
29.45	8	3
29.47	5	7
29.49	4	10
29.51	10	11
29.53	7	9
29.55	5	10
29.57	8	12
29.59	8	8
29.61	6	4
29.63	3	9
29.65	7	9
29.67	14	11
29.69	14	10
29.71	6	9
29.73	6	7
29.75	9	9
29.77	11	12
29.79	9	12
29.81	7	10
29.83	8	8
29.85	8	12
29.87	6	15
29.89	8	11
29.91	10	15
29.93	6	12
29.95	4	17
29.97	6	15
29.99	8	6
30.01	9	10
30.03	4	8
30.05	5	11
30.07	5	10
30.09	6	9
30.11	5	10
30.13	5	10
30.15	6	9
30.17	10	11
30.19	8	11
30.21	5	11
30.23	4	8
30.25	6	11
30.27	9	11
30.29	6	10
30.31	3	5
30.33	4	11
30.35	5	10
30.37	7	12
30.39	5	12
30.41	10	7
30.43	7	10
30.45	9	10
30.47	8	7
30.49	6	5
30.51	5	3
30.53	8	8
30.55	4	9
30.57	6	9
30.59	5	10
30.61	3	10
30.63	6	10
30.65	4	11
30.67	2	8
30.69	5	5
30.71	7	6
30.73	5	8
30.75	5	8
30.77	6	7
30.79	3	4
30.81	6	6
30.83	5	8
30.85	4	6
30.87	4	6
30.89	4	8
30.91	7	10
30.93	8	7
30.95	7	5
30.97	5	4
30.99	4	2
31.01	3	5
31.03	8	4
31.05	9	8
31.07	4	8
31.09	4	5
31.11	6	6
31.13	7	8
31.15	8	9
31.17	7	9
31.19	4	5
31.21	7	4
31.23	8	3
31.25	10	3
31.27	7	5
31.29	3	7
31.31	2	6
31.33	4	5
31.35	7	6
31.37	7	4
31.39	7	3
31.41	5	6
31.43	3	7
31.45	7	6
31.47	9	3
31.49	7	8
31.51	5	12
31.53	5	10
31.55	5	7
31.57	6	5
31.59	8	6
31.61	8	3
31.63	5	5
31.65	7	4
31.67	6	4
31.69	5	4
31.71	4	5
31.73	5	6
31.75	8	6
31.77	6	6
31.79	9	8
31.81	10	8
31.83	4	6
31.85	4	5
31.87	5	3
31.89	5	2
31.91	3	3
31.93	4	4
31.95	6	5
31.97	5	4
31.99	6	4
32.01	8	6
32.03	6	6
32.05	6	6
32.07	6	4
32.09	4	3
32.11	4	4
32.13	7	3
32.15	6	4
32.17	6	3
32.19	7	4
32.21	5	6
32.23	5	7
32.25	6	4
32.27	4	4
32.29	5	5
32.31	7	4
32.33	9	7
32.35	8	7
32.37	9	5
32.39	6	5
32.41	2	5
32.43	4	3
32.45	7	4
32.47	5	5
32.49	5	3
32.51	7	7
32.53	5	8
32.55	5	4
32.57	8	4
32.59	7	5
32.61	3	5
32.63	5	5
32.65	5	5
32.67	4	5
32.69	3	5
32.71	4	6
32.73	6	6
32.75	5	5
32.77	5	3
32.79	7	1
32.81	5	3
32.83	5	6
32.85	6	7
32.87	7	4
32.89	8	2
32.91	5	5
32.93	2	7
32.95	7	5
32.97	9	3
32.99	8	2
33.01	5	6
33.03	3	7
33.05	3	4
33.07	4	5
33.09	5	5
33.11	5	5
33.13	8	6
33.15	8	4
33.17	6	4
33.19	8	5
33.21	6	5
33.23	4	6
33.25	7	4
33.27	8	2
33.29	7	4
33.31	7	6
33.33	8	6
33.35	11	5
33.37	8	4
33.39	5	3
33.41	6	3
33.43	8	5
33.45	11	6
33.47	14	3
33.49	12	1
33.51	13	3
33.53	15	4
33.55	13	3
33.57	14	5
33.59	19	6
33.61	19	4
33.63	17	3
33.65	18	4
33.67	12	5
33.69	17	5
33.71	25	6
33.73	29	4
33.75	32	4
33.77	34	6
33.79	29	7
33.81	31	7
33.83	44	5
33.85	41	6
33.87	47	5
33.89	52	5
33.91	48	5
33.93	42	8
33.95	41	5
33.97	50	4
33.99	40	4
34.01	36	4
34.03	35	6
34.05	28	8
34.07	26	5
34.09	21	5
34.11	19	7
34.13	17	6
34.15	13	7
34.17	12	4
34.19	9	4
34.21	12	5
34.23	13	3
34.25	10	4
34.27	7	5
34.29	6	5
34.31	8	5
34.33	6	7
34.35	4	5
34.37	7	5
34.39	8	6
34.41	9	5
34.43	6	4
34.45	5	5
34.47	3	8
34.49	6	7
34.51	5	5
34.53	3	4
34.55	7	6
34.57	7	5
34.59	6	6
34.61	3	9
34.63	7	7
34.65	8	6
34.67	7	5
34.69	6	7
34.71	6	6
34.73	7	5
34.75	6	8
34.77	6	9
34.79	6	5
34.81	5	6
34.83	8	6
34.85	10	4
34.87	10	4
34.89	12	5
34.91	12	4
34.93	10	6
34.95	12	9
34.97	10	4
34.99	12	4
35.01	10	4
35.03	10	4
35.05	9	8
35.07	8	7
35.09	8	7
35.11	8	8
35.13	8	8
35.15	7	9
35.17	9	9
35.19	6	9
35.21	7	10
35.23	7	8
35.25	4	10
35.27	5	8
35.29	6	6
35.31	5	6
35.33	6	7
35.35	7	7
35.37	6	8
35.39	4	8
35.41	6	7
35.43	9	7
35.45	7	6
35.47	7	7
35.49	8	8
35.51	7	6
35.53	7	6
35.55	9	15
35.57	12	15
35.59	12	11
35.61	14	8
35.63	11	9
35.65	19	9
35.67	18	9
35.69	18	9
35.71	21	10
35.73	20	16
35.75	29	14
35.77	37	12
35.79	26	11
35.81	36	15
35.83	51	23
35.85	47	16
35.87	44	13
35.89	54	18
35.91	46	28
35.93	50	34
35.95	45	32
35.97	46	32
35.99	43	32
36.01	48	27
36.03	44	25
36.05	34	21
36.07	21	16
36.09	17	19
36.11	20	23
36.13	15	26
36.15	16	14
36.17	11	7
36.19	10	12
36.21	10	16
36.23	13	14
36.25	9	14
36.27	9	14
36.29	9	9
36.31	10	7
36.33	9	7
36.35	10	9
36.37	10	8
36.39	13	11
36.41	9	7
36.43	14	9
36.45	15	10
36.47	14	5
36.49	20	8
36.51	21	9
36.53	15	10
36.55	13	9
36.57	22	10
36.59	24	7
36.61	29	13
36.63	26	14
36.65	29	11
36.67	29	9
36.69	26	7
36.71	30	11
36.73	23	7
36.75	18	8
36.77	15	7
36.79	20	10
36.81	20	10
36.83	16	7
36.85	12	9
36.87	8	7
36.89	14	8
36.91	12	6
36.93	11	9
36.95	11	10
36.97	4	6
36.99	6	8
37.01	6	6
37.03	8	11
37.05	7	11
37.07	10	6
37.09	7	6
37.11	4	9
37.13	6	7
37.15	4	3
37.17	5	8
37.19	8	4
37.21	7	8
37.23	6	6
37.25	4	6
37.27	7	12
37.29	6	9
37.31	3	2
37.33	6	6
37.35	6	9
37.37	7	7
37.39	5	9
37.41	8	4
37.43	8	7
37.45	4	3
37.47	10	6
37.49	7	5
37.51	5	5
37.53	3	4
37.55	9	5
37.57	8	7
37.59	5	4
37.61	4	6
37.63	5	4
37.65	9	6
37.67	5	3
37.69	7	5
37.71	6	3
37.73	6	2
37.75	7	6
37.77	5	6
37.79	8	7
37.81	4	7
37.83	6	5
37.85	6	3
37.87	4	2
37.89	8	6
37.91	9	9
37.93	5	7
37.95	6	3
37.97	6	4
37.99	6	6
38.01	5	9
38.03	12	4
38.05	11	3
38.07	12	4
38.09	6	8
38.11	8	1
38.13	8	5
38.15	15	10
38.17	11	5
38.19	23	7
38.21	12	3
38.23	15	2
38.25	20	3
38.27	28	2
38.29	26	6
38.31	26	4
38.33	25	10
38.35	24	4
38.37	32	4
38.39	42	3
38.41	48	9
38.43	49	4
38.45	56	4
38.47	68	9
38.49	61	4
38.51	79	3
38.53	70	4
38.55	90	3
38.57	129	8
38.59	152	4
38.61	159	6
38.63	195	5
38.65	210	5
38.67	250	6
38.69	273	11
38.71	306	9
38.73	320	11
38.75	294	6
38.77	301	4
38.79	310	7
38.81	306	7
38.83	352	4
38.85	290	4
38.87	283	5
38.89	260	6
38.91	282	2
38.93	280	4
38.95	264	3
38.97	225	2
38.99	225	4
39.01	199	11
39.03	160	5
39.05	142	9
39.07	127	3
39.09	125	5
39.11	106	3
39.13	70	8
39.15	55	4
39.17	67	7
39.19	47	5
39.21	44	4
39.23	43	5
39.25	42	3
39.27	31	6
39.29	32	7
39.31	27	7
39.33	34	7
39.35	22	5
39.37	24	4
39.39	23	3
39.41	21	3
39.43	27	9
39.45	19	3
39.47	23	5
39.49	17	9
39.51	15	8
39.53	12	5
39.55	11	11
39.57	14	8
39.59	18	5
39.61	13	6
39.63	9	7
39.65	6	10
39.67	10	2
39.69	6	6
39.71	12	8
39.73	10	4
39.75	6	4
39.77	8	9
39.79	7	6
39.81	7	5
39.83	9	8
39.85	5	10
39.87	5	3
39.89	7	7
39.91	9	6
39.93	8	7
39.95	5	4
39.97	6	10
39.99	3	5
40.01	4	6
40.03	7	3
40.05	5	4
40.07	4	8
40.09	5	6
40.11	7	2
40.13	5	8
40.15	9	4
40.17	3	4
40.19	5	7
40.21	6	11
40.23	3	6
40.25	11	12
40.27	6	10
40.29	4	11
40.31	6	5
40.33	5	8
40.35	1	8
40.37	11	5
40.39	3	6
40.41	6	2
40.43	6	7
40.45	8	6
40.47	4	11
40.49	4	12
40.51	4	12
40.53	7	9
40.55	10	10
40.57	7	5
40.59	7	10
40.61	8	7
40.63	3	5
40.65	5	10
40.67	8	4
40.69	3	14
40.71	3	8
40.73	10	6
40.75	6	8
40.77	5	6
40.79	4	7
40.81	7	9
40.83	5	7
40.85	3	6
40.87	4	6
40.89	4	5
40.91	2	10
40.93	5	6
40.95	8	4
40.97	4	9
40.99	9	9
41.01	8	9
41.03	8	12
41.05	9	7
41.07	8	9
41.09	7	8
41.11	9	6
41.13	14	10
41.15	8	5
41.17	14	7
41.19	17	9
41.21	15	8
41.23	7	12
41.25	19	5
41.27	21	10
41.29	20	8
41.31	16	5
41.33	29	6
41.35	25	7
41.37	23	9
41.39	27	9
41.41	36	12
41.43	41	17
41.45	47	12
41.47	40	10
41.49	58	14
41.51	64	12
41.53	61	7
41.55	90	13
41.57	80	17
41.59	83	11
41.61	113	14
41.63	112	21
41.65	116	18
41.67	112	13
41.69	109	18
41.71	113	26
41.73	121	21
41.75	129	29
41.77	100	25
41.79	85	28
41.81	79	28
41.83	67	30
41.85	69	21
41.87	55	24
41.89	38	24
41.91	29	25
41.93	24	23
[truncated: 1,403 more rows]

## Sheet: Supplementary Fig. 6b
Supplementary Fig. 6b XRD patterns
	Bi2S3	Bi2S3/Ti3C2Tx-2	Bi2S3/Ti3C2Tx-5	Bi2S3/Ti3C2Tx-7	Bi2S3/Ti3C2Tx-10
2θ	Intensity	Intensity	Intensity	Intensity	Intensity
2.01	19	13	6	8	11
2.03	10	10	8	9	13
2.05	8	12	7	12	7
2.07	9	14	7	15	9
2.09	9	15	8	13	8
2.11	6	16	13	10	8
2.13	10	18	11	7	13
2.15	8	14	11	8	13
2.17	11	11	12	11	9
2.19	9	11	10	9	12
2.21	6	7	6	12	11
2.23	11	8	7	8	8
2.25	9	11	8	5	7
2.27	11	10	8	7	6
2.29	10	11	13	6	6
2.31	7	11	11	8	6
2.33	4	14	8	9	7
2.35	6	13	6	9	5
2.37	8	13	6	8	10
2.39	6	11	5	6	8
2.41	7	13	8	7	5
2.43	6	6	10	9	8
2.45	7	6	6	11	8
2.47	6	10	7	13	9
2.49	8	14	6	7	12
2.51	6	14	10	9	15
2.53	8	9	7	8	13
2.55	10	14	7	8	10
2.57	12	8	7	13	7
2.59	7	14	4	13	8
2.61	5	12	7	9	11
2.63	7	12	6	12	9
2.65	7	13	11	11	12
2.67	8	11	8	8	8
2.69	8	12	5	7	5
2.71	7	10	4	6	7
2.73	9	9	8	6	6
2.75	7	10	11	6	8
2.77	8	14	8	7	9
2.79	10	8	14	5	9
2.81	10	10	8	10	8
2.83	11	7	3	8	6
2.85	4	11	7	5	7
2.87	4	7	8	8	9
2.89	11	10	6	11	8
2.91	9	9	5	9	6
2.93	6	10	6	8	5
2.95	9	7	4	7	11
2.97	10	11	10	7	9
2.99	5	11	5	11	5
3.01	7	8	9	10	6
3.03	6	12	7	8	7
3.05	9	11	5	6	9
3.07	9	9	7	5	9
3.09	6	12	10	8	9
3.11	4	8	10	9	10
3.13	7	7	9	11	6
3.15	5	12	11	5	10
3.17	8	14	5	6	10
3.19	6	12	6	9	8
3.21	9	11	5	5	4
3.23	8	14	7	6	11
3.25	4	11	4	7	16
3.27	6	11	8	8	12
3.29	7	6	10	6	9
3.31	5	15	7	11	11
3.33	4	14	8	5	12
3.35	8	10	6	7	10
3.37	7	11	8	11	3
3.39	10	10	6	6	9
3.41	5	11	10	6	5
3.43	7	12	8	5	10
3.45	5	9	11	13	9
3.47	8	8	8	10	8
3.49	11	10	12	6	9
3.51	12	10	10	5	7
3.53	9	8	8	4	10
3.55	5	10	7	7	9
3.57	8	9	8	8	7
3.59	4	12	10	10	4
3.61	1	5	4	6	3
3.63	6	12	7	9	5
3.65	9	18	5	7	8
3.67	5	10	6	6	4
3.69	8	11	4	14	6
3.71	9	9	6	5	6
3.73	8	12	5	6	6
3.75	5	15	3	5	5
3.77	7	7	10	8	6
3.79	5	7	5	6	15
3.81	2	12	5	5	9
3.83	6	9	5	7	9
3.85	10	8	12	7	8
3.87	2	9	6	8	7
3.89	2	9	9	7	9
3.91	7	8	8	9	4
3.93	8	10	8	6	8
3.95	9	5	10	7	6
3.97	10	10	13	5	10
3.99	2	10	10	8	6
4.01	6	8	8	5	6
4.03	3	8	9	4	10
4.05	7	5	10	5	8
4.07	13	7	7	11	7
4.09	7	14	9	7	9
4.11	11	10	4	3	8
4.13	8	10	9	5	8
4.15	4	10	6	7	9
4.17	6	8	4	8	7
4.19	7	10	8	8	8
4.21	8	12	11	11	9
4.23	7	6	8	3	13
4.25	5	10	9	4	8
4.27	7	6	7	7	6
4.29	10	10	12	7	4
4.31	7	9	8	5	5
4.33	4	14	3	4	9
4.35	9	10	4	7	4
4.37	6	7	5	10	7
4.39	7	9	6	7	6
4.41	3	9	8	8	11
4.43	9	7	7	5	11
4.45	8	6	5	6	8
4.47	11	14	7	7	5
4.49	6	8	7	5	10
4.51	9	14	6	9	6
4.53	8	13	11	4	5
4.55	6	8	6	8	9
4.57	6	9	9	3	11
4.59	5	14	7	6	9
4.61	8	8	11	7	5
4.63	4	8	7	11	6
4.65	5	9	5	14	8
4.67	9	16	9	9	7
4.69	8	11	9	8	8
4.71	10	11	8	6	5
4.73	6	8	7	6	4
4.75	7	13	7	5	6
4.77	4	11	9	4	12
4.79	5	10	7	4	4
4.81	10	10	6	7	6
4.83	10	8	5	6	6
4.85	7	12	6	9	8
4.87	3	11	10	6	9
4.89	7	11	8	10	5
4.91	9	12	5	7	6
4.93	9	8	3	7	8
4.95	12	7	4	6	9
4.97	5	9	6	6	7
4.99	4	8	3	4	7
5.01	6	11	10	5	8
5.03	6	7	5	2	9
5.05	8	9	6	3	4
5.07	4	11	4	5	12
5.09	5	9	10	7	7
5.11	5	7	6	4	3
5.13	7	17	4	5	6
5.15	11	12	3	5	7
5.17	7	13	5	7	5
5.19	8	7	11	6	14
5.21	12	10	10	7	11
5.23	7	13	6	9	10
5.25	9	4	6	11	4
5.27	5	13	5	5	9
5.29	6	10	3	5	9
5.31	8	11	6	6	7
5.33	6	8	4	7	8
5.35	9	5	2	7	6
5.37	4	7	5	5	4
5.39	7	10	6	11	2
5.41	6	11	10	7	5
5.43	4	9	8	8	7
5.45	12	16	5	7	7
5.47	7	9	9	9	10
5.49	2	9	3	8	8
5.51	9	7	10	7	6
5.53	7	8	4	3	7
5.55	7	10	9	6	6
5.57	8	16	6	9	10
5.59	10	10	4	5	11
5.61	8	9	8	9	6
5.63	9	11	9	9	7
5.65	8	8	5	9	5
5.67	5	11	7	8	7
5.69	6	10	8	7	5
5.71	11	8	10	3	6
5.73	7	7	10	8	8
5.75	8	13	5	10	11
5.77	8	5	6	9	11
5.79	3	8	5	8	9
5.81	6	10	5	7	7
5.83	5	9	6	6	4
5.85	6	14	5	11	8
5.87	9	12	9	5	4
5.89	4	12	6	8	5
5.91	3	11	11	5	5
5.93	9	8	8	7	6
5.95	6	11	8	5	7
5.97	7	9	9	5	10
5.99	8	9	15	8	9
6.01	13	10	6	11	10
6.03	4	6	9	10	7
6.05	7	9	6	3	8
6.07	4	7	8	9	8
6.09	4	14	5	7	11
6.11	11	11	5	5	7
6.13	8	11	10	2	7
6.15	5	21	6	6	7
6.17	6	8	2	6	7
6.19	7	12	4	5	8
6.21	6	4	7	3	3
6.23	6	7	7	9	6
6.25	8	6	8	7	5
6.27	4	14	3	10	4
6.29	3	9	8	5	6
6.31	8	9	5	4	9
6.33	8	8	7	8	10
6.35	12	5	6	10	7
6.37	10	7	6	4	10
6.39	6	7	7	6	7
6.41	9	7	6	9	7
6.43	7	11	9	10	12
6.45	8	19	13	2	5
6.47	5	13	7	9	10
6.49	8	10	8	5	6
6.51	7	14	4	6	10
6.53	8	17	5	9	4
6.55	6	4	4	7	3
6.57	6	5	7	6	9
6.59	3	6	8	6	6
6.61	12	6	5	8	9
6.63	6	8	8	8	5
6.65	6	12	6	10	6
6.67	6	6	4	2	4
6.69	8	11	7	7	6
6.71	9	8	2	7	6
6.73	9	13	5	5	7
6.75	7	15	4	4	8
6.77	5	7	7	5	8
6.79	9	6	9	13	6
6.81	12	11	6	7	9
6.83	9	4	10	7	8
6.85	4	7	6	4	6
6.87	3	12	6	3	6
6.89	9	12	7	5	3
6.91	3	11	10	8	8
6.93	8	4	8	10	10
6.95	9	12	6	13	7
6.97	6	10	1	7	5
6.99	8	9	7	9	9
7.01	8	4	5	6	12
7.03	10	10	7	8	13
7.05	6	15	4	5	7
7.07	9	8	5	6	9
7.09	7	11	9	10	6
7.11	7	12	5	7	12
7.13	9	6	6	4	6
7.15	6	7	5	8	8
7.17	10	11	10	5	7
7.19	6	12	4	5	13
7.21	4	8	5	6	9
7.23	4	8	7	5	12
7.25	10	6	7	12	7
7.27	10	8	5	5	7
7.29	6	9	7	8	5
7.31	5	10	2	4	7
7.33	6	8	3	9	7
7.35	6	6	6	6	5
7.37	4	10	6	13	9
7.39	5	6	6	8	7
7.41	3	10	8	9	12
7.43	6	11	6	13	10
7.45	4	6	4	8	10
7.47	7	11	9	9	10
7.49	5	4	8	5	9
7.51	2	8	7	3	6
7.53	10	5	3	7	8
7.55	8	8	11	7	6
7.57	5	7	3	9	6
7.59	3	8	5	10	6
7.61	2	10	9	3	4
7.63	8	13	7	8	8
7.65	6	8	8	3	9
7.67	7	14	7	9	9
7.69	6	12	8	11	15
7.71	4	9	9	6	11
7.73	9	14	8	8	5
7.75	7	5	3	2	6
7.77	14	15	2	8	7
7.79	5	9	4	7	8
7.81	10	10	4	4	11
7.83	6	6	4	11	9
7.85	2	7	12	11	4
7.87	12	11	7	6	6
7.89	7	8	7	5	6
7.91	13	12	10	5	9
7.93	8	11	5	9	9
7.95	6	9	8	2	7
7.97	11	12	5	4	7
7.99	4	11	3	10	8
8.01	4	8	11	8	11
8.03	5	7	8	2	10
8.05	6	10	9	10	4
8.07	7	7	2	7	10
8.09	7	10	8	4	6
8.11	6	10	5	6	4
8.13	10	4	3	5	8
8.15	8	7	8	4	10
8.17	10	11	7	10	12
8.19	4	9	6	8	5
8.21	5	11	6	10	9
8.23	3	13	7	5	11
8.25	4	10	8	5	6
8.27	8	13	6	5	10
8.29	7	11	3	6	10
8.31	7	8	7	3	12
8.33	8	12	8	6	8
8.35	4	9	5	6	5
8.37	8	9	3	9	9
8.39	9	11	4	5	5
8.41	13	6	5	9	10
8.43	11	12	5	3	8
8.45	6	8	3	6	15
8.47	7	10	6	10	6
8.49	7	7	9	5	4
8.51	10	18	4	7	3
8.53	9	12	10	6	4
8.55	8	12	3	8	6
8.57	7	11	5	6	10
8.59	4	11	6	10	14
8.61	7	9	8	10	4
8.63	7	7	5	6	7
8.65	3	9	11	13	5
8.67	5	7	10	7	6
8.69	5	10	8	5	4
8.71	9	9	10	4	6
8.73	13	9	12	9	7
8.75	5	8	5	11	7
8.77	10	7	7	6	6
8.79	6	9	6	4	7
8.81	7	9	3	5	7
8.83	9	10	5	7	5
8.85	2	5	13	5	7
8.87	7	11	2	11	2
8.89	7	9	5	7	3
8.91	7	16	4	7	9
8.93	10	7	5	7	1
8.95	7	4	7	3	5
8.97	5	6	5	4	4
8.99	4	8	8	3	5
9.01	8	9	5	9	5
9.03	3	6	7	9	5
9.05	11	4	9	7	13
9.07	12	7	1	9	8
9.09	7	8	8	10	7
9.11	8	6	5	4	6
9.13	2	12	6	4	7
9.15	6	10	11	5	5
9.17	7	11	7	8	9
9.19	9	6	5	8	1
9.21	3	13	12	8	7
9.23	7	15	6	8	4
9.25	8	8	9	16	4
9.27	9	16	3	8	8
9.29	5	5	5	5	3
9.31	9	12	3	11	5
9.33	4	11	9	11	4
9.35	10	16	7	4	11
9.37	4	10	3	9	4
9.39	9	10	9	5	6
9.41	10	10	8	10	8
9.43	3	11	7	7	9
9.45	11	6	10	6	6
9.47	10	7	6	9	6
9.49	6	7	12	9	10
9.51	7	5	6	19	12
9.53	8	9	8	12	5
9.55	8	9	8	7	10
9.57	4	12	2	7	8
9.59	8	9	5	5	7
9.61	10	6	8	6	8
9.63	4	5	3	5	7
9.65	4	8	4	8	7
9.67	10	7	7	10	11
9.69	6	11	5	2	9
9.71	7	7	3	6	7
9.73	6	12	7	9	7
9.75	7	6	5	5	9
9.77	9	13	5	8	13
9.79	5	12	3	5	12
9.81	9	8	3	5	7
9.83	4	9	3	8	4
9.85	11	12	9	8	11
9.87	3	9	6	4	9
9.89	7	7	8	12	6
9.91	7	12	6	5	5
9.93	2	7	5	5	10
9.95	7	12	11	8	7
9.97	10	2	6	3	7
9.99	2	9	14	5	7
10.01	9	10	10	6	6
10.03	1	11	11	5	8
10.05	5	7	7	3	13
10.07	7	10	11	5	10
10.09	6	13	5	4	8
10.11	6	9	9	3	6
10.13	8	16	4	7	8
10.15	4	16	7	5	8
10.17	8	9	5	8	8
10.19	8	8	5	8	5
10.21	6	14	7	6	7
10.23	4	5	6	4	7
10.25	5	10	8	9	10
10.27	10	4	10	6	5
10.29	15	10	4	8	9
10.31	5	8	7	9	6
10.33	7	10	1	1	4
10.35	7	10	6	6	10
10.37	12	7	7	4	6
10.39	8	7	10	10	9
10.41	8	9	4	8	3
10.43	7	7	8	10	12
10.45	2	7	4	7	10
10.47	7	13	9	3	12
10.49	8	12	6	3	4
10.51	7	12	2	6	5
10.53	13	14	8	8	9
10.55	11	12	2	12	3
10.57	5	10	3	8	10
10.59	9	15	6	8	8
10.61	8	7	3	5	5
10.63	7	12	4	10	6
10.65	5	14	12	7	10
10.67	3	9	7	4	4
10.69	13	8	12	6	5
10.71	8	8	3	11	3
10.73	6	2	6	6	4
10.75	7	8	8	6	8
10.77	6	10	5	9	5
10.79	11	8	12	7	9
10.81	4	11	5	5	7
10.83	5	11	3	6	10
10.85	1	11	12	8	9
10.87	6	9	3	4	7
10.89	6	6	5	6	8
10.91	8	15	6	8	4
10.93	7	9	8	9	10
10.95	6	9	9	6	2
10.97	13	16	10	8	6
10.99	6	13	10	9	4
11.01	8	11	7	10	6
11.03	6	12	8	8	5
11.05	7	12	4	8	5
11.07	5	6	4	2	6
11.09	9	7	8	9	7
11.11	2	8	7	7	8
11.13	9	9	3	5	4
11.15	9	10	7	4	10
11.17	9	12	7	7	4
11.19	8	9	7	8	3
11.21	6	8	9	6	5
11.23	11	9	11	7	7
11.25	4	11	12	6	6
11.27	8	11	10	8	5
11.29	7	7	9	10	4
11.31	6	5	4	5	10
11.33	12	5	10	5	6
11.35	10	5	8	6	7
11.37	2	7	5	6	7
11.39	8	13	7	12	9
11.41	7	8	6	7	9
11.43	4	8	7	11	4
11.45	4	12	7	7	10
11.47	3	11	6	10	5
11.49	11	9	11	10	6
11.51	7	11	7	9	5
11.53	10	11	6	10	7
11.55	11	7	5	10	9
11.57	8	14	6	5	7
11.59	7	10	7	9	5
11.61	5	7	7	10	11
11.63	1	12	8	9	7
11.65	9	12	5	6	3
11.67	7	10	6	11	4
11.69	4	9	6	5	9
11.71	7	7	10	5	4
11.73	12	7	5	7	7
11.75	7	8	8	5	10
11.77	3	5	5	8	8
11.79	7	4	7	6	5
11.81	6	7	7	6	4
11.83	7	10	6	6	11
11.85	6	7	6	8	1
11.87	3	12	9	7	6
11.89	9	8	3	5	9
11.91	9	12	2	10	6
11.93	12	4	8	7	1
11.95	3	6	7	5	11
11.97	9	9	5	4	13
11.99	11	9	8	5	7
12.01	5	3	5	3	8
12.03	7	5	6	3	8
12.05	5	8	5	7	7
12.07	10	10	2	5	5
12.09	5	8	9	5	7
12.11	6	10	5	10	9
12.13	8	11	3	10	1
12.15	7	3	5	4	7
12.17	5	2	3	6	11
12.19	5	7	8	5	11
12.21	2	12	4	6	5
12.23	5	5	5	7	7
12.25	6	11	4	3	7
12.27	6	11	7	13	8
12.29	8	11	3	7	8
12.31	6	10	11	2	7
12.33	7	9	8	10	5
12.35	3	8	4	6	9
12.37	12	11	5	3	8
12.39	10	8	5	8	8
12.41	3	10	7	5	6
12.43	8	12	5	6	7
12.45	9	8	6	7	10
12.47	9	9	4	5	3
12.49	9	13	7	7	4
12.51	6	10	5	6	5
12.53	11	10	2	5	12
12.55	6	6	4	5	6
12.57	6	11	4	7	4
12.59	7	7	4	6	10
12.61	9	13	3	8	6
12.63	5	6	4	7	5
12.65	10	7	9	8	9
12.67	5	12	7	8	4
12.69	8	10	2	9	6
12.71	4	4	6	4	7
12.73	5	6	10	9	7
12.75	9	8	8	11	4
12.77	9	8	9	5	11
12.79	7	9	7	12	2
12.81	10	9	6	9	5
12.83	10	14	4	7	9
12.85	9	10	5	6	8
12.87	13	10	6	7	3
12.89	9	12	8	5	6
12.91	2	8	5	3	6
12.93	12	12	9	7	7
12.95	8	8	7	3	10
12.97	10	3	10	4	8
12.99	5	5	14	6	8
13.01	7	9	7	4	12
13.03	6	11	3	3	4
13.05	7	3	3	7	8
13.07	5	4	5	10	8
13.09	7	10	2	5	7
13.11	6	11	5	5	4
13.13	7	7	10	7	4
13.15	8	12	7	5	9
13.17	4	8	3	9	8
13.19	8	10	7	4	4
13.21	2	12	7	5	4
13.23	7	11	2	5	10
13.25	7	11	6	8	8
13.27	4	12	5	7	6
13.29	7	9	6	7	3
13.31	8	6	5	4	7
13.33	4	8	4	6	6
13.35	4	12	8	5	7
13.37	5	7	7	4	2
13.39	5	9	6	5	9
13.41	8	4	7	5	8
13.43	8	8	7	6	8
13.45	2	12	7	7	3
13.47	4	8	7	12	6
13.49	6	12	8	5	4
13.51	7	4	3	6	8
13.53	9	6	6	5	5
13.55	7	11	4	5	4
13.57	13	13	7	10	12
13.59	9	9	5	6	4
13.61	9	4	11	2	6
13.63	4	14	6	7	5
13.65	7	7	10	6	7
13.67	4	7	7	10	3
13.69	9	9	4	6	12
13.71	4	5	11	6	7
13.73	3	9	6	12	7
13.75	3	6	3	6	6
13.77	6	7	3	9	8
13.79	10	8	11	4	7
13.81	9	11	4	9	6
13.83	7	9	8	6	6
13.85	13	5	4	4	3
13.87	2	11	5	10	4
13.89	5	14	10	11	5
13.91	6	10	5	6	4
13.93	3	5	5	7	7
13.95	8	12	2	8	8
13.97	7	10	8	7	3
13.99	8	14	13	6	3
14.01	8	6	7	6	5
14.03	6	13	10	14	6
14.05	13	7	6	4	7
14.07	11	8	3	8	4
14.09	2	7	6	7	5
14.11	4	6	6	9	6
14.13	7	7	6	6	10
14.15	3	13	4	11	7
14.17	5	12	7	7	3
14.19	4	9	7	7	7
14.21	4	14	4	4	14
14.23	4	10	10	5	3
14.25	3	8	10	8	7
14.27	5	8	9	8	9
14.29	0	5	4	5	9
14.31	8	5	4	9	9
14.33	6	10	2	5	5
14.35	3	7	2	7	4
14.37	3	12	5	8	5
14.39	6	10	10	4	3
14.41	10	9	13	8	10
14.43	7	12	11	7	8
14.45	9	14	6	6	9
14.47	5	10	5	2	9
14.49	4	6	5	7	3
14.51	3	7	3	5	4
14.53	6	14	2	13	10
14.55	9	8	5	9	7
14.57	9	5	9	11	5
14.59	6	10	5	6	11
14.61	10	9	4	5	6
14.63	5	11	6	5	7
14.65	13	8	9	7	4
14.67	7	6	12	7	6
14.69	6	5	3	7	2
14.71	5	15	5	5	5
14.73	6	8	8	4	7
14.75	13	10	3	3	6
14.77	6	16	5	7	7
14.79	5	13	5	3	7
14.81	6	10	11	5	8
14.83	10	6	8	11	7
14.85	6	8	14	8	7
14.87	6	9	10	3	4
14.89	5	12	6	10	4
14.91	6	7	5	3	9
14.93	6	8	3	7	8
14.95	4	7	3	5	11
14.97	5	8	4	6	7
14.99	10	5	7	4	8
15.01	6	7	7	8	4
15.03	10	10	12	14	11
15.05	4	11	10	6	3
15.07	12	15	12	15	7
15.09	6	18	11	7	6
15.11	7	12	5	11	6
15.13	6	11	6	7	7
15.15	7	11	4	6	6
15.17	3	12	9	11	14
15.19	4	14	5	7	9
15.21	7	12	4	9	7
15.23	5	9	7	7	5
15.25	10	11	5	1	8
15.27	12	13	9	8	10
15.29	11	21	11	3	5
15.31	11	12	7	5	6
15.33	13	17	11	5	4
15.35	10	11	12	7	8
15.37	11	22	11	3	8
15.39	5	25	10	9	11
15.41	13	28	10	10	7
15.43	8	22	19	4	5
15.45	10	23	13	6	6
15.47	18	20	17	8	10
15.49	11	18	22	11	8
15.51	9	20	12	8	8
15.53	7	15	15	4	8
15.55	17	18	11	10	7
15.57	13	22	21	4	7
15.59	8	21	12	10	4
15.61	13	8	17	10	8
15.63	11	17	14	11	7
15.65	8	20	14	7	9
15.67	11	14	18	9	5
15.69	9	24	13	6	10
15.71	4	17	16	8	10
15.73	7	14	14	5	12
15.75	12	17	18	14	8
15.77	5	20	16	15	13
15.79	8	17	11	9	13
15.81	6	18	14	13	12
15.83	7	14	14	13	12
15.85	4	18	14	13	15
15.87	3	8	12	13	14
15.89	6	12	13	8	19
15.91	4	9	12	20	19
15.93	5	6	5	19	18
15.95	4	10	8	17	21
15.97	10	4	13	12	11
15.99	6	14	8	13	10
16.01	4	7	11	10	12
16.03	7	9	11	13	17
16.05	8	12	8	16	12
16.07	6	12	5	12	13
16.09	9	10	7	15	10
16.11	7	13	8	27	15
16.13	4	13	11	15	9
16.15	11	8	9	12	13
16.17	4	4	6	18	9
16.19	1	6	10	13	22
16.21	4	7	5	15	12
16.23	5	9	6	11	10
16.25	7	12	6	12	10
16.27	4	7	6	11	6
16.29	3	6	5	7	8
16.31	7	6	6	7	7
16.33	5	14	4	10	11
16.35	4	8	7	8	8
16.37	10	4	5	7	2
16.39	7	13	2	7	6
16.41	3	11	5	10	6
16.43	6	6	7	8	10
16.45	7	7	9	7	6
16.47	8	5	5	8	8
16.49	8	9	6	7	10
16.51	6	9	7	9	11
16.53	8	11	7	6	7
16.55	7	8	9	3	7
16.57	4	6	7	8	7
16.59	7	16	7	12	10
16.61	6	9	7	7	7
16.63	7	11	5	4	6
16.65	7	10	5	4	7
16.67	10	8	7	9	3
16.69	6	12	4	9	6
16.71	8	9	10	6	2
16.73	5	11	8	7	6
16.75	4	7	8	7	6
16.77	2	9	5	5	3
16.79	4	11	5	5	6
16.81	7	9	4	6	4
16.83	5	10	4	6	1
16.85	7	12	10	10	4
16.87	10	14	7	9	7
16.89	6	13	6	4	6
16.91	7	13	5	2	9
16.93	3	15	5	3	7
16.95	10	12	3	6	4
16.97	9	10	9	6	7
16.99	14	9	8	3	9
17.01	8	11	4	2	7
17.03	4	16	6	10	10
17.05	12	13	10	8	7
17.07	8	9	7	6	5
17.09	9	8	12	2	7
17.11	8	16	10	4	4
17.13	8	10	12	8	3
17.15	6	13	15	4	5
17.17	9	13	10	4	5
17.19	11	12	11	4	3
17.21	9	17	11	7	7
17.23	6	17	8	5	5
17.25	10	11	11	9	7
17.27	6	17	13	4	6
17.29	11	14	13	4	7
17.31	15	21	11	9	8
17.33	11	18	9	6	7
17.35	13	24	18	11	4
17.37	13	26	19	7	8
17.39	12	20	11	4	5
17.41	9	15	19	4	5
17.43	7	25	27	6	7
17.45	11	22	19	7	6
17.47	14	24	23	5	7
17.49	11	28	16	9	10
17.51	9	23	15	10	5
17.53	12	25	12	6	6
17.55	7	21	23	9	9
17.57	12	21	20	10	8
17.59	15	21	28	8	6
17.61	8	13	18	10	6
17.63	4	21	24	9	11
17.65	8	17	17	8	10
17.67	7	13	14	10	14
17.69	9	13	14	12	10
17.71	4	10	16	12	12
17.73	6	10	11	10	18
17.75	11	11	17	16	19
17.77	5	15	13	19	16
17.79	7	12	9	16	10
17.81	10	13	7	14	13
17.83	10	10	9	20	14
17.85	9	9	5	16	17
17.87	5	6	11	18	16
17.89	6	7	8	18	13
17.91	6	8	8	14	13
17.93	7	6	9	17	18
17.95	5	8	8	23	11
17.97	4	10	5	24	15
17.99	3	8	6	21	14
18.01	8	7	8	18	11
18.03	7	5	5	19	18
18.05	9	6	6	21	11
18.07	7	10	4	20	10
18.09	6	9	3	17	7
18.11	6	9	5	14	7
18.13	7	11	8	10	12
18.15	8	10	5	10	11
18.17	10	9	5	9	10
18.19	7	13	9	7	9
18.21	7	10	9	17	7
18.23	6	7	7	7	3
18.25	6	9	7	8	6
18.27	6	8	9	14	5
18.29	5	6	9	13	5
18.31	7	7	4	10	7
18.33	9	8	6	8	7
18.35	10	10	6	12	8
18.37	11	12	7	6	5
18.39	8	11	4	4	7
18.41	5	9	6	11	3
18.43	5	7	7	4	6
18.45	3	13	6	6	9
18.47	4	9	4	8	6
18.49	4	7	4	6	1
18.51	6	8	6	6	4
18.53	4	8	8	7	5
18.55	4	9	11	8	5
18.57	3	11	8	6	10
18.59	2	11	8	5	6
18.61	3	4	4	9	4
18.63	5	6	4	9	5
18.65	5	12	6	5	9
18.67	5	8	8	3	5
18.69	8	7	3	4	5
18.71	5	11	4	9	5
18.73	5	9	4	6	3
18.75	7	8	5	5	5
18.77	3	9	5	7	4
18.79	5	12	5	7	5
18.81	6	10	7	2	7
18.83	3	8	5	3	6
18.85	6	10	4	7	5
18.87	7	6	5	7	5
18.89	10	3	6	6	7
18.91	9	6	7	10	3
18.93	4	8	7	7	3
18.95	8	8	5	6	4
18.97	4	8	3	5	8
18.99	5	10	5	6	8
19.01	8	14	6	8	8
19.03	8	12	8	7	10
19.05	5	8	5	8	11
19.07	6	5	8	8	8
19.09	5	7	8	10	4
19.11	9	8	8	7	6
19.13	7	7	7	5	6
19.15	6	8	5	9	10
19.17	4	9	4	9	5
19.19	7	8	5	7	9
19.21	8	7	4	3	5
19.23	9	5	7	1	4
19.25	7	4	7	4	8
19.27	5	3	9	6	10
19.29	4	8	7	11	7
19.31	6	11	7	11	7
19.33	4	8	6	10	6
19.35	6	5	4	7	8
19.37	3	7	4	4	7
19.39	4	7	7	4	4
19.41	7	9	8	9	9
19.43	5	9	10	7	4
19.45	5	8	8	8	6
19.47	5	10	6	8	10
19.49	8	8	7	8	9
19.51	9	9	4	5	6
19.53	5	7	4	7	6
19.55	8	7	5	8	6
19.57	5	8	4	5	4
19.59	4	10	6	9	7
19.61	5	12	7	6	8
19.63	6	11	5	4	6
19.65	8	10	6	6	6
19.67	8	11	5	8	7
19.69	7	8	5	6	6
19.71	5	10	5	7	3
19.73	5	12	6	5	4
19.75	6	9	6	4	8
19.77	5	11	5	5	8
19.79	5	10	7	5	8
19.81	6	7	6	5	9
19.83	4	6	6	4	8
19.85	7	5	7	4	7
19.87	7	8	5	7	8
19.89	6	6	4	5	6
19.91	9	5	2	7	5
19.93	9	8	4	8	6
19.95	7	7	8	6	6
19.97	7	6	8	4	5
19.99	6	8	7	3	7
20.01	5	8	6	5	6
20.03	4	12	5	4	6
20.05	9	15	3	1	4
20.07	9	9	8	4	7
20.09	8	7	6	6	6
20.11	8	8	8	4	4
20.13	7	11	10	4	4
20.15	6	10	6	3	4
20.17	6	7	4	6	5
20.19	7	7	8	8	7
20.21	7	8	9	8	5
20.23	9	7	8	6	5
20.25	10	7	7	7	5
20.27	9	9	5	8	5
20.29	9	9	4	7	6
20.31	7	8	4	6	5
20.33	5	8	6	4	5
20.35	7	10	6	5	5
20.37	6	9	4	8	5
20.39	3	8	6	8	6
20.41	5	8	7	5	6
20.43	7	6	4	5	7
20.45	6	5	7	6	5
20.47	4	6	8	8	4
20.49	5	7	5	7	7
20.51	4	9	7	7	7
20.53	3	7	6	7	6
20.55	5	7	4	8	6
20.57	6	6	4	10	6
20.59	3	7	5	9	7
20.61	3	10	8	6	8
20.63	5	9	8	4	8
20.65	7	8	6	5	4
20.67	7	6	8	9	3
20.69	6	6	6	8	5
20.71	7	8	6	5	5
20.73	6	7	6	3	6
20.75	3	8	7	4	5
20.77	3	6	10	6	5
20.79	6	4	9	7	5
20.81	7	7	8	5	5
20.83	5	6	6	5	4
20.85	7	8	6	6	5
20.87	5	13	7	8	9
20.89	6	9	5	10	9
20.91	7	7	4	6	6
20.93	5	7	9	5	4
20.95	3	9	9	5	4
20.97	6	10	5	5	6
20.99	7	11	6	5	6
21.01	5	9	6	3	4
21.03	3	4	4	3	6
21.05	4	7	8	6	8
21.07	8	7	8	6	5
21.09	9	5	6	5	6
21.11	7	9	6	3	11
21.13	8	9	3	5	9
21.15	8	8	4	5	5
21.17	7	5	7	5	5
21.19	5	5	10	7	6
21.21	5	4	10	8	8
21.23	5	7	8	9	5
21.25	4	8	6	7	3
21.27	5	5	6	4	5
21.29	6	6	6	5	9
21.31	6	7	4	7	8
21.33	6	6	4	7	7
21.35	7	4	3	8	6
21.37	4	5	4	6	3
21.39	2	6	4	5	4
21.41	4	9	5	6	6
21.43	5	8	4	6	7
21.45	8	3	7	4	6
21.47	8	6	9	3	5
21.49	5	6	4	5	6
21.51	4	5	4	5	6
21.53	5	7	7	5	5
21.55	5	8	8	7	5
21.57	6	11	8	8	7
21.59	7	9	8	9	7
21.61	6	5	8	8	5
21.63	6	5	9	5	6
21.65	6	6	8	7	6
21.67	6	7	7	6	7
21.69	5	8	9	4	9
21.71	6	8	10	5	5
21.73	8	8	8	6	4
21.75	7	8	5	5	3
21.77	8	11	5	8	5
21.79	10	13	6	8	8
21.81	11	8	5	8	4
21.83	8	6	5	7	5
21.85	8	9	3	6	6
21.87	10	12	8	7	8
21.89	10	13	11	6	9
21.91	10	11	8	6	7
21.93	9	17	6	8	10
21.95	9	20	8	7	9
21.97	12	12	7	5	10
21.99	12	17	10	8	9
22.01	10	21	13	10	6
22.03	17	20	14	8	6
22.05	19	22	17	7	5
22.07	15	20	18	9	3
22.09	12	23	16	8	5
22.11	11	27	17	8	4
22.13	15	29	21	7	6
22.15	17	32	26	7	8
22.17	19	34	27	7	7
22.19	21	41	27	8	7
22.21	18	42	28	6	5
22.23	14	36	36	5	7
22.25	13	36	37	6	9
22.27	15	40	38	8	9
22.29	14	41	34	8	7
22.31	10	34	31	7	5
22.33	9	38	35	9	6
22.35	12	38	37	7	8
22.37	14	30	34	8	9
22.39	11	23	31	11	9
22.41	6	20	32	10	7
22.43	6	20	30	9	9
22.45	11	19	25	10	15
22.47	13	17	25	12	21
22.49	9	14	24	14	17
22.51	9	12	23	16	14
22.53	11	11	17	18	19
22.55	10	10	15	22	21
22.57	8	12	17	28	22
22.59	8	12	14	30	19
22.61	10	11	13	21	20
22.63	9	10	14	22	21
22.65	8	10	14	29	23
22.67	7	15	14	26	33
22.69	5	15	10	30	28
22.71	5	13	9	30	21
22.73	6	12	10	32	26
22.75	5	12	9	33	27
22.77	4	13	9	35	25
22.79	6	9	5	35	20
22.81	8	9	8	25	16
22.83	7	10	10	22	18
22.85	5	8	7	22	15
22.87	5	8	9	19	10
22.89	6	11	8	20	10
22.91	4	12	7	19	9
22.93	6	9	7	14	8
22.95	6	8	10	16	7
22.97	3	9	9	16	12
22.99	5	11	6	10	12
23.01	7	10	9	14	6
23.03	6	10	10	16	11
23.05	3	13	9	11	11
23.07	6	12	12	12	5
23.09	6	11	11	8	7
23.11	5	12	7	5	11
23.13	6	14	4	8	7
23.15	4	11	7	11	5
23.17	7	9	9	10	7
23.19	7	8	11	8	8
23.21	7	10	7	8	7
23.23	6	10	7	9	7
23.25	4	12	8	11	10
23.27	7	8	9	8	9
23.29	7	10	8	5	7
23.31	7	13	9	4	8
23.33	9	13	11	4	13
23.35	8	12	10	5	10
23.37	6	10	11	8	5
23.39	15	11	12	8	6
23.41	19	13	12	4	6
23.43	14	18	18	6	8
23.45	13	24	15	5	3
23.47	13	25	20	6	6
23.49	14	26	22	5	7
23.51	14	31	13	4	5
23.53	14	32	17	6	4
23.55	18	34	18	3	4
23.57	12	37	23	4	7
23.59	8	33	24	6	9
23.61	11	33	29	9	9
23.63	11	30	25	5	12
23.65	11	27	26	6	9
23.67	10	18	30	8	9
23.69	9	19	31	10	7
23.71	7	25	31	11	9
23.73	6	13	24	9	7
23.75	6	15	18	10	9
23.77	9	14	18	9	8
23.79	9	11	21	9	9
23.81	7	11	15	10	6
23.83	7	11	16	13	6
23.85	8	9	10	9	10
23.87	6	11	9	11	14
23.89	5	13	9	15	13
23.91	6	12	9	17	17
23.93	7	14	13	18	19
23.95	3	11	10	21	20
23.97	4	9	7	17	24
23.99	4	8	6	11	23
24.01	4	11	8	13	19
24.03	6	8	10	20	21
24.05	4	10	10	23	21
24.07	6	11	8	22	14
24.09	8	9	9	30	13
24.11	6	8	12	31	14
24.13	6	8	10	27	13
24.15	6	9	9	23	13
24.17	4	18	8	13	10
24.19	9	14	7	17	10
24.21	8	14	8	14	11
24.23	6	13	13	14	7
24.25	11	12	12	12	10
24.27	6	15	11	12	11
24.29	5	20	17	10	12
24.31	9	18	14	10	10
24.33	12	19	15	7	10
24.35	15	15	19	8	9
24.37	10	13	15	9	11
24.39	9	13	10	12	9
24.41	13	19	11	11	6
24.43	11	24	15	13	2
24.45	10	25	21	9	3
24.47	14	32	18	10	7
24.49	12	31	15	10	5
24.51	17	31	22	6	4
24.53	20	35	24	6	6
24.55	20	45	32	7	8
24.57	18	52	31	8	9
24.59	26	50	31	7	6
24.61	34	49	26	6	10
24.63	35	57	27	10	9
24.65	32	70	40	10	7
24.67	33	85	48	9	10
24.69	36	79	44	9	13
24.71	41	85	50	11	10
24.73	50	103	60	10	10
24.75	42	103	74	10	12
24.77	37	101	75	12	7
24.79	44	116	88	15	7
24.81	43	123	96	12	12
24.83	43	108	98	12	15
24.85	39	129	105	14	16
24.87	53	132	105	19	15
24.89	43	120	125	19	16
24.91	40	107	119	18	16
24.93	37	111	110	17	15
24.95	37	108	94	22	16
24.97	39	113	108	27	17
24.99	51	106	113	24	21
25.01	41	97	111	28	27
25.03	43	100	110	36	27
25.05	32	100	96	36	38
25.07	40	89	95	34	40
25.09	34	101	104	44	44
25.11	33	90	99	50	44
25.13	31	85	86	52	41
25.15	33	74	81	58	51
25.17	31	66	87	66	59
25.19	21	62	79	59	51
25.21	16	52	83	77	55
25.23	21	45	70	84	69
25.25	17	45	61	87	72
25.27	23	37	51	94	70
25.29	16	31	42	99	70
25.31	15	20	45	96	67
25.33	12	25	36	107	63
25.35	15	23	26	94	69
25.37	11	15	28	102	69
25.39	9	18	30	80	58
25.41	9	23	15	99	50
25.43	10	25	20	108	56
25.45	6	13	20	95	46
25.47	4	14	11	96	48
25.49	7	15	15	93	50
25.51	9	8	5	89	55
25.53	12	11	8	89	57
25.55	9	9	11	78	38
25.57	6	11	9	89	35
25.59	7	17	12	77	39
25.61	6	14	10	73	35
25.63	6	16	13	76	39
25.65	8	11	7	59	16
25.67	8	11	18	58	21
25.69	5	9	19	57	17
25.71	9	14	9	50	26
25.73	6	10	10	49	21
25.75	5	7	13	36	7
25.77	3	10	9	28	10
25.79	3	8	4	23	8
25.81	5	12	5	31	8
25.83	7	8	12	29	10
25.85	9	9	7	18	8
25.87	5	12	3	23	9
25.89	1	11	6	16	7
25.91	3	6	8	19	9
25.93	5	6	11	20	10
25.95	7	6	6	15	8
25.97	2	12	12	15	8
25.99	3	8	8	14	8
26.01	7	10	4	16	6
26.03	8	3	11	16	6
26.05	4	6	6	12	8
26.07	4	6	3	10	6
26.09	6	10	6	14	9
26.11	4	12	6	10	11
26.13	3	6	7	7	6
26.15	7	13	7	5	6
26.17	3	13	4	7	7
26.19	6	12	8	7	7
26.21	4	9	8	8	4
26.23	5	8	4	11	5
26.25	4	8	7	8	8
26.27	6	10	4	11	7
26.29	5	5	10	10	8
26.31	6	11	4	9	11
26.33	8	7	4	5	9
26.35	7	8	6	9	7
26.37	5	10	10	15	8
26.39	9	6	10	10	9
26.41	3	13	2	7	7
26.43	1	8	4	9	3
26.45	2	5	8	9	5
26.47	3	11	6	5	9
26.49	5	10	8	9	11
26.51	9	9	6	12	4
26.53	4	10	4	8	8
26.55	9	13	6	5	6
26.57	5	9	4	4	5
26.59	7	9	5	4	9
26.61	1	9	3	9	6
26.63	5	8	8	8	9
26.65	6	9	4	9	3
26.67	11	4	10	8	4
26.69	4	12	6	8	7
26.71	6	12	5	3	5
26.73	1	12	11	3	8
26.75	5	10	7	4	11
26.77	4	4	10	8	6
26.79	7	9	4	4	3
26.81	9	10	7	3	6
26.83	6	10	5	7	2
26.85	8	11	6	0	7
26.87	6	13	8	4	3
26.89	4	10	7	7	4
26.91	6	14	9	11	8
26.93	2	17	15	5	7
26.95	9	11	16	5	11
26.97	7	15	8	3	9
26.99	4	21	9	7	6
27.01	14	12	8	6	4
27.03	7	13	16	6	19
27.05	15	11	16	6	7
27.07	8	19	16	6	8
27.09	12	26	13	3	4
27.11	10	17	9	5	5
27.13	12	25	20	4	4
27.15	11	23	15	5	5
27.17	10	26	27	11	9
27.19	6	18	19	7	5
27.21	24	27	17	8	6
27.23	12	24	19	4	6
27.25	13	28	20	7	3
27.27	8	25	22	8	7
27.29	11	12	17	5	8
27.31	17	35	20	9	8
27.33	5	24	21	7	14
27.35	12	23	22	7	9
27.37	4	18	22	3	6
27.39	7	11	15	8	8
27.41	9	17	14	7	7
27.43	10	19	20	9	12
27.45	7	12	8	7	11
27.47	11	13	18	9	4
27.49	4	9	12	7	9
27.51	6	11	11	11	11
27.53	10	14	17	9	10
27.55	6	11	9	15	11
27.57	5	12	15	17	10
27.59	10	15	11	15	7
27.61	3	10	9	20	14
27.63	10	14	6	21	11
27.65	8	9	8	24	21
27.67	6	12	11	20	12
27.69	4	17	8	17	20
27.71	9	11	6	23	18
27.73	5	15	8	22	15
27.75	2	9	5	17	13
27.77	7	8	8	25	11
27.79	7	14	16	18	11
27.81	7	17	5	24	8
27.83	7	10	11	21	11
27.85	13	9	6	12	9
27.87	9	13	6	17	12
27.89	9	13	13	14	10
27.91	7	13	11	17	7
27.93	4	12	9	6	4
27.95	9	13	12	10	9
27.97	8	16	15	12	7
27.99	10	15	13	12	5
28.01	11	14	15	11	14
28.03	15	21	7	8	8
28.05	17	17	13	9	10
28.07	12	24	17	9	3
28.09	5	29	26	9	10
28.11	12	22	20	14	6
28.13	21	31	17	11	6
28.15	12	23	14	5	16
28.17	14	33	20	7	9
28.19	17	32	30	8	9
28.21	21	38	32	18	10
28.23	27	40	29	9	8
28.25	29	45	26	12	4
28.27	37	68	42	9	6
28.29	31	57	45	9	6
28.31	36	56	49	8	9
28.33	45	76	55	10	8
28.35	36	84	56	7	4
28.37	49	92	61	6	6
28.39	54	115	94	9	12
28.41	49	109	80	8	10
28.43	35	131	102	9	13
28.45	55	137	97	11	7
28.47	44	124	102	8	10
28.49	52	153	129	16	8
28.51	52	153	123	13	11
28.53	56	140	126	21	18
28.55	44	134	126	24	15
28.57	36	123	130	18	20
28.59	34	126	115	17	19
28.61	32	79	127	24	12
28.63	23	89	125	21	31
28.65	25	69	106	28	27
28.67	28	75	102	28	27
28.69	21	61	87	33	28
28.71	23	45	88	38	34
28.73	19	42	70	36	36
28.75	18	44	57	46	34
28.77	17	35	47	59	42
28.79	14	26	41	55	53
28.81	10	33	35	67	43
28.83	10	25	31	86	57
28.85	13	17	33	74	69
28.87	16	15	30	86	64
28.89	8	20	26	90	76
28.91	8	18	24	100	75
28.93	5	17	22	104	76
28.95	8	18	18	107	56
28.97	11	15	15	113	58
28.99	9	12	12	117	78
29.01	6	19	10	119	63
29.03	5	9	13	114	50
29.05	4	11	15	118	53
29.07	8	9	12	104	38
29.09	4	11	13	85	37
29.11	5	13	16	72	31
29.13	13	14	11	80	33
29.15	6	13	11	68	29
29.17	5	9	8	61	33
29.19	5	11	10	63	16
29.21	2	7	13	44	16
29.23	7	12	6	42	9
29.25	4	10	8	35	16
29.27	6	14	9	37	13
29.29	4	10	5	28	10
29.31	6	11	6	25	13
29.33	4	13	9	22	7
29.35	3	10	9	14	8
29.37	5	9	6	16	12
29.39	4	8	11	15	9
29.41	6	6	9	18	5
29.43	8	4	9	10	12
29.45	4	6	7	8	10
29.47	6	8	5	15	7
29.49	6	8	3	11	6
29.51	4	9	7	8	3
29.53	4	4	6	11	8
29.55	6	3	7	6	9
29.57	3	5	11	13	10
29.59	6	10	8	9	8
29.61	6	9	6	9	10
29.63	9	14	5	7	4
29.65	8	8	5	9	4
29.67	5	7	7	8	6
29.69	3	6	10	9	4
29.71	4	8	6	11	4
29.73	5	8	4	7	5
29.75	10	5	2	11	5
29.77	8	4	4	4	3
29.79	6	6	8	9	7
29.81	7	7	9	8	7
29.83	3	9	6	6	5
29.85	4	8	4	9	8
29.87	3	9	6	12	11
29.89	4	7	8	6	6
29.91	4	9	8	7	7
29.93	6	8	9	3	4
29.95	5	7	5	4	1
29.97	3	9	8	6	4
29.99	6	8	6	8	6
30.01	5	8	7	6	8
30.03	5	8	10	8	6
30.05	6	6	5	3	3
30.07	4	6	3	8	5
30.09	4	5	4	7	8
30.11	3	6	9	7	6
30.13	3	9	5	8	5
30.15	4	9	2	8	6
30.17	6	8	4	6	5
30.19	6	9	6	7	5
30.21	3	5	7	5	3
30.23	5	5	6	6	3
30.25	6	7	7	6	2
30.27	3	7	5	5	8
30.29	2	7	5	4	9
30.31	4	7	8	6	4
30.33	6	5	4	3	7
30.35	5	5	6	6	6
30.37	3	7	10	4	8
30.39	5	6	9	2	4
30.41	5	6	11	5	3
30.43	3	8	6	5	5
30.45	4	6	7	7	9
30.47	2	5	6	8	8
30.49	3	7	9	3	5
30.51	4	10	5	4	2
30.53	4	5	8	6	3
30.55	5	4	7	6	3
30.57	6	4	10	4	2
30.59	4	5	7	6	4
30.61	5	3	4	6	5
30.63	7	4	8	5	5
30.65	7	8	8	5	5
30.67	6	7	6	6	3
30.69	4	6	7	6	4
30.71	4	9	7	6	4
30.73	8	9	6	7	4
30.75	8	11	5	3	1
30.77	5	9	8	4	5
30.79	5	7	8	9	5
30.81	6	7	5	5	3
30.83	7	6	5	4	9
30.85	7	5	6	6	5
30.87	4	5	7	6	4
30.89	5	6	8	6	5
30.91	8	12	10	6	5
30.93	8	14	7	4	6
30.95	5	10	6	7	5
30.97	5	7	5	7	4
30.99	5	9	11	5	2
31.01	4	11	10	3	3
31.03	4	8	6	3	5
31.05	4	11	9	5	4
31.07	5	11	8	9	4
31.09	7	7	7	7	4
31.11	7	8	8	6	4
31.13	4	10	10	7	5
31.15	6	12	9	6	4
31.17	7	13	9	4	5
31.19	10	13	10	3	4
31.21	10	15	8	4	6
31.23	5	12	7	8	6
31.25	9	10	8	6	4
31.27	7	12	14	5	5
31.29	6	16	11	7	11
31.31	8	25	12	7	9
31.33	6	18	9	4	4
31.35	9	19	14	4	9
31.37	10	24	17	6	7
31.39	10	23	19	5	5
31.41	14	29	23	6	7
31.43	16	26	25	5	8
31.45	17	28	21	6	5
31.47	19	36	20	10	5
31.49	23	47	24	6	5
31.51	26	48	35	9	3
31.53	30	42	36	12	5
31.55	35	40	32	12	9
31.57	27	53	35	10	9
31.59	24	62	44	9	5
31.61	23	71	61	12	4
31.63	25	69	57	9	6
31.65	27	75	52	8	8
31.67	26	95	67	10	11
31.69	27	87	82	15	10
31.71	28	68	74	11	6
31.73	21	67	77	6	5
31.75	18	65	80	10	12
31.77	21	58	66	13	11
31.79	17	49	72	14	13
31.81	15	45	69	9	11
31.83	13	46	63	12	6
31.85	21	44	65	19	8
31.87	19	36	66	21	10
31.89	9	30	57	24	16
31.91	12	27	50	26	24
31.93	12	27	44	27	24
31.95	8	23	38	25	22
31.97	10	17	31	25	24
31.99	8	19	23	36	31
32.01	7	23	18	38	43
32.03	9	22	18	34	41
32.05	8	20	17	43	31
32.07	9	17	16	52	35
32.09	9	16	16	55	41
32.11	7	14	13	56	38
32.13	7	12	9	56	36
32.15	7	8	9	66	39
32.17	9	11	10	62	36
32.19	9	15	11	64	29
32.21	7	12	8	69	28
32.23	7	8	11	63	27
32.25	5	10	13	58	29
32.27	4	10	10	54	27
32.29	3	12	7	57	21
32.31	4	14	8	49	17
32.33	3	12	7	43	12
32.35	3	11	7	44	12
32.37	8	9	7	32	15
32.39	9	12	8	30	16
32.41	5	12	11	25	13
32.43	4	8	10	20	12
32.45	4	10	8	18	15
32.47	5	12	5	15	12
32.49	7	13	5	16	9
32.51	6	14	14	16	8
32.53	4	15	14	10	6
32.55	6	19	9	8	9
32.57	6	19	10	10	8
32.59	7	17	12	9	4
32.61	12	16	15	10	6
32.63	17	18	13	8	5
32.65	15	22	14	6	6
32.67	15	26	15	6	6
32.69	14	28	20	8	7
32.71	16	32	21	6	7
32.73	14	37	21	6	6
32.75	12	35	26	6	8
32.77	14	37	29	8	8
32.79	21	39	32	12	7
32.81	25	37	33	12	6
32.83	21	44	39	12	8
32.85	19	49	36	12	9
32.87	18	43	34	10	7
32.89	17	43	41	9	7
32.91	17	44	42	11	7
32.93	15	39	40	11	8
32.95	13	35	36	13	8
32.97	14	30	37	15	9
32.99	12	27	34	9	10
33.01	10	22	25	8	7
33.03	9	14	26	9	6
33.05	9	16	26	12	7
33.07	8	15	22	13	9
33.09	9	13	22	13	13
33.11	8	16	22	18	13
33.13	6	12	23	19	13
33.15	3	12	18	22	16
33.17	4	14	15	24	22
33.19	7	11	13	23	24
33.21	7	11	11	22	22
33.23	5	9	10	27	19
33.25	8	5	11	28	23
33.27	8	10	11	31	25
33.29	4	13	8	35	22
33.31	6	7	7	38	24
33.33	8	7	10	43	21
33.35	5	12	10	42	15
33.37	7	13	9	35	16
33.39	6	11	7	36	18
33.41	3	9	11	43	15
33.43	3	9	15	32	12
33.45	3	11	11	25	13
33.47	6	15	8	26	13
33.49	7	14	7	19	10
33.51	5	11	7	17	8
33.53	5	13	9	18	7
33.55	9	14	11	18	10
33.57	11	15	12	18	12
33.59	8	17	13	15	11
33.61	8	19	14	15	9
33.63	9	18	20	15	5
33.65	10	20	19	12	6
33.67	14	24	18	15	5
33.69	13	26	24	12	5
33.71	15	32	22	8	8
33.73	16	30	22	7	7
33.75	15	27	24	9	8
33.77	10	32	25	6	7
33.79	10	34	29	6	4
33.81	15	38	36	8	5
33.83	16	35	36	7	7
33.85	11	25	30	8	6
33.87	9	24	35	10	4
33.89	11	21	30	10	7
33.91	12	23	30	9	6
33.93	12	26	28	7	5
33.95	8	20	26	8	8
33.97	8	11	20	11	9
33.99	7	12	20	12	9
34.01	7	15	23	13	11
34.03	8	14	19	11	10
34.05	7	14	16	14	12
34.07	4	15	15	16	14
34.09	4	13	13	15	12
34.11	8	13	12	19	13
34.13	6	9	9	19	13
34.15	4	10	10	16	17
34.17	7	10	15	21	21
34.19	4	8	12	26	19
34.21	4	6	11	27	17
34.23	6	12	10	26	15
34.25	5	11	8	26	12
34.27	2	6	8	25	13
34.29	2	6	6	30	14
34.31	3	9	5	30	15
34.33	4	10	4	26	15
34.35	5	9	8	24	10
34.37	4	6	10	23	9
34.39	5	6	6	21	9
34.41	7	9	6	20	11
34.43	5	9	7	18	9
34.45	3	10	7	16	6
34.47	5	10	7	15	8
34.49	3	5	5	16	7
34.51	4	5	4	18	2
34.53	6	5	4	14	3
34.55	3	6	7	12	4
34.57	5	10	6	12	2
34.59	6	9	4	13	3
34.61	6	6	3	9	4
34.63	8	8	4	5	5
34.65	6	6	3	5	5
34.67	6	6	7	9	5
34.69	5	7	8	11	1
34.71	3	6	6	8	1
34.73	3	7	7	6	4
34.75	6	4	10	6	5
34.77	4	6	8	5	5
34.79	4	10	8	5	4
34.81	6	10	10	6	6
34.83	4	7	6	8	7
34.85	2	8	9	9	3
34.87	2	5	8	9	4
34.89	4	8	8	6	6
34.91	7	10	6	7	5
34.93	6	7	7	3	6
34.95	5	8	7	5	6
34.97	7	8	8	2	5
34.99	5	7	10	2	3
35.01	6	7	8	3	5
35.03	6	9	7	3	6
35.05	8	12	9	5	6
35.07	4	12	8	5	3
35.09	8	14	9	7	3
35.11	7	15	9	5	5
35.13	8	16	10	5	3
35.15	10	13	9	2	4
35.17	8	9	15	3	9
35.19	7	9	15	5	8
35.21	10	15	8	5	3
35.23	11	19	12	8	3
35.25	7	16	16	10	4
35.27	14	18	15	6	7
35.29	16	20	21	6	4
35.31	10	27	22	6	2
35.33	13	32	24	6	5
35.35	12	37	26	7	6
35.37	10	34	23	5	8
35.39	13	43	27	4	6
35.41	19	40	36	4	9
35.43	10	45	40	8	8
35.45	17	43	34	10	5
35.47	15	43	40	11	7
35.49	13	49	37	8	9
35.51	12	46	37	8	7
35.53	16	38	38	8	4
35.55	13	35	41	9	5
35.57	10	43	44	9	7
35.59	14	44	32	9	7
35.61	13	43	38	13	7
35.63	11	38	36	18	10
35.65	13	42	33	16	11
35.67	13	38	39	15	10
35.69	12	30	34	13	15
35.71	14	37	38	15	9
35.73	16	30	29	17	10
35.75	17	29	36	20	13
35.77	12	25	31	23	15
35.79	9	27	26	17	18
35.81	8	26	23	25	25
35.83	11	14	25	25	15
35.85	7	16	24	30	14
35.87	9	22	24	33	20
35.89	10	22	23	32	20
35.91	7	27	25	35	23
35.93	8	17	31	38	23
35.95	7	16	30	37	24
35.97	6	18	19	35	23
35.99	8	18	22	31	18
36.01	9	14	16	29	15
36.03	8	16	16	29	18
36.05	3	8	14	36	20
36.07	5	11	12	33	20
36.09	8	7	13	40	20
36.11	8	12	15	34	16
36.13	8	11	12	32	25
36.15	6	15	13	24	23
36.17	4	17	11	25	16
36.19	6	17	14	20	16
36.21	11	13	10	20	12
36.23	7	12	12	29	14
36.25	8	14	17	28	18
36.27	3	13	16	28	10
36.29	5	16	7	23	13
36.31	8	18	13	21	10
36.33	9	18	13	19	7
36.35	9	21	11	17	10
36.37	8	24	15	15	9
36.39	12	23	25	13	7
36.41	12	21	30	17	11
36.43	10	20	18	22	10
36.45	9	17	17	21	8
36.47	5	20	19	11	6
36.49	6	20	12	10	8
36.51	6	22	14	13	7
36.53	8	14	14	14	5
36.55	7	20	22	11	8
36.57	6	17	18	8	11
36.59	7	12	25	10	5
36.61	5	13	18	5	6
36.63	5	9	11	8	6
36.65	7	14	14	11	8
36.67	6	10	14	11	6
36.69	8	6	16	16	9
36.71	8	8	16	16	7
36.73	3	9	9	8	6
36.75	5	7	13	11	7
36.77	5	11	10	10	11
36.79	2	8	9	15	12
36.81	4	3	8	14	9
36.83	6	6	10	17	8
36.85	6	12	8	9	8
36.87	6	9	10	11	18
36.89	5	7	7	23	13
36.91	3	9	6	13	13
36.93	4	7	7	14	10
36.95	5	8	5	15	8
36.97	2	7	8	15	11
36.99	3	8	7	8	4
37.01	6	6	6	13	7
37.03	4	5	6	15	11
37.05	4	2	6	24	11
37.07	3	5	5	18	5
37.09	6	8	4	13	3
37.11	5	5	4	17	7
37.13	5	4	4	11	5
37.15	0	6	5	14	2
37.17	2	4	9	15	6
37.19	3	7	7	12	7
37.21	3	7	10	5	4
37.23	4	4	7	4	2
37.25	2	7	6	11	4
37.27	4	5	4	6	3
37.29	6	9	7	4	6
37.31	1	10	7	10	4
37.33	4	4	5	6	3
37.35	4	5	3	9	6
37.37	2	1	6	11	7
37.39	3	2	5	5	8
37.41	5	3	5	7	4
37.43	3	7	7	5	1
37.45	6	4	1	8	5
37.47	5	6	3	9	6
37.49	6	6	5	3	4
37.51	3	8	2	7	7
37.53	4	13	4	5	4
37.55	4	10	6	0	3
37.57	3	9	3	4	3
37.59	3	8	6	8	4
37.61	3	3	6	6	6
37.63	6	8	4	3	10
37.65	1	6	5	5	4
37.67	0	10	5	2	2
37.69	3	6	8	4	4
37.71	4	5	6	3	7
37.73	4	4	4	5	4
37.75	5	5	4	3	3
37.77	3	5	2	8	1
37.79	6	8	5	5	2
37.81	2	5	9	6	4
37.83	6	7	6	6	2
37.85	3	7	4	8	5
37.87	2	7	5	5	4
37.89	1	7	4	8	1
37.91	3	5	5	7	3
37.93	5	9	6	5	5
37.95	3	9	4	7	3
37.97	6	4	6	5	8
37.99	5	5	2	3	6
38.01	5	1	4	6	2
38.03	2	8	4	8	4
38.05	7	8	4	7	6
38.07	7	8	8	2	5
38.09	5	4	6	8	7
38.11	4	7	6	4	2
38.13	6	7	2	7	3
38.15	2	3	6	3	7
38.17	2	6	2	8	4
38.19	6	5	6	12	5
38.21	3	4	4	3	4
38.23	4	14	9	2	5
38.25	7	8	5	4	2
38.27	2	4	3	3	3
38.29	6	10	7	8	3
38.31	6	4	4	6	4
38.33	3	5	9	4	5
38.35	2	5	8	2	4
38.37	4	6	4	3	2
38.39	4	4	6	4	4
38.41	4	12	4	5	5
38.43	3	12	4	2	5
38.45	9	9	5	5	2
38.47	5	12	11	9	4
38.49	3	8	4	6	6
38.51	3	7	11	4	3
38.53	5	7	6	4	4
38.55	5	8	10	8	7
38.57	6	9	6	5	2
38.59	8	12	13	4	7
38.61	7	15	13	5	5
38.63	7	6	8	6	4
38.65	12	11	7	4	7
38.67	8	20	11	5	4
38.69	8	15	10	6	8
38.71	6	16	11	9	5
38.73	10	14	16	7	2
38.75	13	14	17	2	6
38.77	7	17	12	5	5
38.79	9	20	16	3	2
38.81	8	29	14	6	6
38.83	4	19	11	3	3
38.85	8	28	16	6	6
38.87	6	38	19	6	4
38.89	8	24	27	6	12
38.91	14	25	17	7	8
38.93	11	31	20	5	5
38.95	15	19	23	5	1
38.97	7	24	27	13	3
38.99	13	21	36	8	2
39.01	10	18	29	4	8
39.03	8	19	17	9	4
39.05	3	22	18	5	5
39.07	11	17	26	6	6
39.09	6	21	27	15	2
39.11	9	23	27	11	5
39.13	3	16	30	7	6
39.15	10	16	26	14	6
39.17	10	17	21	13	4
39.19	4	20	20	13	13
39.21	8	22	23	16	9
39.23	6	24	18	10	9
39.25	9	18	19	8	12
39.27	5	24	20	20	17
39.29	6	16	11	13	11
39.31	6	15	14	19	19
39.33	11	10	8	18	13
39.35	6	15	11	19	13
39.37	6	10	19	19	10
39.39	6	11	16	17	17
39.41	10	16	15	18	17
39.43	4	21	13	14	7
39.45	8	21	17	20	18
39.47	6	21	16	16	12
39.49	8	24	20	18	18
39.51	6	18	18	23	13
39.53	10	28	20	26	14
39.55	12	21	20	24	7
39.57	2	25	17	23	20
39.59	11	23	25	20	9
39.61	13	21	18	20	8
39.63	16	33	17	14	8
39.65	9	17	18	18	5
39.67	14	37	26	15	11
39.69	15	29	19	16	9
39.71	13	35	31	18	12
39.73	11	41	34	12	7
39.75	20	52	41	11	7
39.77	19	45	36	14	3
39.79	17	41	40	17	6
39.81	15	54	46	10	8
39.83	13	54	40	11	7
39.85	16	33	41	7	12
39.87	21	37	44	12	8
39.89	12	36	48	12	9
39.91	16	37	54	16	7
39.93	17	39	44	13	10
39.95	21	41	38	6	9
39.97	18	42	44	12	8
39.99	14	50	37	11	11
40.01	17	51	41	16	13
40.03	13	29	34	15	18
40.05	11	44	40	20	12
40.07	15	38	37	16	13
40.09	17	27	40	19	13
40.11	21	26	38	17	15
40.13	8	38	47	23	15
40.15	15	35	35	32	26
40.17	14	35	34	32	17
40.19	11	42	44	31	24
40.21	12	29	33	42	13
40.23	17	23	30	30	19
40.25	13	24	30	38	27
40.27	10	30	27	41	17
40.29	11	16	24	33	24
40.31	8	19	28	32	16
40.33	2	11	20	32	25
40.35	11	14	26	47	19
40.37	8	16	18	35	21
40.39	5	11	21	40	18
40.41	8	14	17	35	24
40.43	8	20	21	35	15
40.45	6	12	11	36	16
40.47	8	17	18	36	9
40.49	4	8	18	30	23
40.51	9	12	12	32	13
40.53	3	5	7	34	15
40.55	5	8	11	35	9
40.57	11	7	8	33	22
40.59	4	6	10	32	20
40.61	2	8	6	29	9
40.63	6	6	4	32	15
40.65	4	14	11	23	13
40.67	3	12	7	24	13
40.69	7	10	6	27	23
40.71	2	13	5	30	14
40.73	9	6	12	25	12
40.75	7	5	8	14	5
40.77	2	5	5	25	8
40.79	5	9	7	10	7
40.81	8	16	8	18	5
40.83	6	14	9	11	9
40.85	4	11	4	11	7
40.87	7	17	8	8	6
40.89	5	6	7	11	6
40.91	4	9	6	9	3
40.93	6	10	2	8	8
40.95	8	12	8	7	8
40.97	2	8	12	12	6
40.99	8	14	8	7	3
41.01	10	10	8	7	7
41.03	6	12	11	7	4
41.05	8	7	11	10	5
41.07	5	8	15	5	3
41.09	8	11	12	10	6
41.11	8	12	7	9	4
41.13	5	7	8	9	6
41.15	5	9	9	10	6
41.17	4	10	9	9	4
41.19	7	16	10	7	4
41.21	6	11	8	6	5
41.23	10	18	10	8	9
41.25	3	9	5	9	6
41.27	0	8	8	12	1
41.29	2	14	13	5	6
41.31	5	9	9	10	7
41.33	3	9	7	13	4
41.35	6	9	5	5	5
41.37	6	5	5	6	9
41.39	5	7	11	10	3
41.41	3	6	11	6	5
41.43	4	7	8	9	6
41.45	4	7	2	10	7
41.47	4	6	9	6	4
41.49	5	6	9	8	4
41.51	8	8	5	2	4
41.53	4	7	8	9	6
41.55	7	8	3	10	2
41.57	2	9	10	9	7
41.59	6	8	7	9	10
41.61	3	4	3	9	5
41.63	2	7	6	11	4
41.65	5	6	6	4	5
41.67	2	9	12	8	8
41.69	4	9	5	6	6
41.71	4	9	12	10	2
41.73	4	7	9	7	4
41.75	5	6	5	12	5
41.77	3	5	6	7	6
41.79	4	4	6	6	5
41.81	8	8	8	5	5
41.83	4	6	8	5	8
41.85	6	6	7	10	5
41.87	4	3	11	4	8
41.89	3	3	7	3	4
41.91	3	7	4	4	4
41.93	4	8	3	10	2
[truncated: 1,403 more rows]
