# Supplementary material for: Interfacial engineering of Bi2S3/Ti3C2Tx MXene based on work function for rapid photo-excited bacteria-killing
Source: Nat Commun. 2021 Feb 22;12:1224. doi: 10.1038/s41467-021-21435-6 (PMC7900204; doi:10.1038/s41467-021-21435-6)
Supplement: Supplementary file 4 — Source Data [file 41467_2021_21435_MOESM4_ESM.zip › Source Data/Supplymentary Fig. 7.xlsx]

## Sheet: Supplymentary Fig.7a
Supplymentary Fig.7a Hydrodynamic sizes of Ti3C2Tx
Size (nm)	Persennt (%)
229.5	5.67
243.5	17.56
258.3	28.32
274.1	27.48
290.8	15.86
308.6	5.11

## Sheet: Supplymentary Fig.7b
Supplymentary Fig.7b Hydrodynamic sizes of Bi2S3
Size (nm)	Persennt (%)
187.8	17.516
196.4	28.025
205.5	31.847
215.1	16.561
225.2	6.051

## Sheet: Supplymentary Fig.7c
Supplymentary Fig.7c Hydrodynamic sizes of Bi2S3/Ti3C2Tx-2
Size (nm)	Persennt (%)
182.2	4.483
190.4	21.379
199.2	34.483
208.3	27.241
218	12.414

## Sheet: Supplymentary Fig.7d
Supplymentary Fig.7d Hydrodynamic sizes of Bi2S3/Ti3C2Tx-5
Size (nm)	Persennt (%)
157.8	17.516
166.4	28.025
175.5	31.847
185.1	16.561
195.2	6.051

## Sheet: Supplymentary Fig.7e
Supplymentary Fig.7e Hydrodynamic sizes of Bi2S3/Ti3C2Tx-7
Size (nm)	Persennt (%)
160.3	20.382
166.7	31.847
173.6	29.936
180.9	14.013
188.7	3.822

## Sheet: Supplymentary Fig.7f
Supplymentary Fig.7f Hydrodynamic sizes of Bi2S3/Ti3C2Tx-10
Size (nm)	Persennt (%)
128.5	18.612
133.7	27.76
139.2	31.546
145.1	15.773
151.4	6.309
