# Supplementary material for: Interfacial engineering of Bi2S3/Ti3C2Tx MXene based on work function for rapid photo-excited bacteria-killing
Source: Nat Commun. 2021 Feb 22;12:1224. doi: 10.1038/s41467-021-21435-6 (PMC7900204; doi:10.1038/s41467-021-21435-6)
Supplement: Supplementary file 4 — Source Data [file 41467_2021_21435_MOESM4_ESM.zip › Source Data/Supplymentary Fig. 8.xlsx]

## Sheet: Sheet1
Supplementary Fig. 8. Raman spectra.
Ti3C2Tx		Bi2S3		Bi2S3/Ti3C2Tx-2		Bi2S3/Ti3C2Tx-5		Bi2S3/Ti3C2Tx-7		Bi2S3/Ti3C2Tx-10
Raman shift (cm-1)	Intensty (a.u.)	Raman shift (cm-1)	Intensty (a.u.)	Raman shift (cm-1)	Intensty (a.u.)	Raman shift (cm-1)	Intensty (a.u.)	Raman shift (cm-1)	Intensty (a.u.)	Raman shift (cm-1)	Intensty (a.u.)
187.171	702.463	187.34	991.459	187.34	290.759	187.34	323.421	187.34	244.548	187.34	561.83
188.135	698.905	188.304	986.048	188.304	287.31	188.304	320.266	188.304	240.435	188.304	546.997
189.099	697.617	189.269	982.855	189.269	282.604	189.269	318.756	189.269	237.572	189.269	532.788
190.063	700.487	190.233	976.088	190.233	279.046	190.233	317.696	190.233	235.234	190.233	521.043
191.028	704.789	191.197	967.906	191.197	276.861	191.197	316.645	191.197	233.041	191.197	511.137
191.992	709.632	192.161	960.635	192.161	275.578	192.161	315.355	192.161	230.84	192.161	502.617
192.956	714.48	193.126	955.715	193.126	274.782	193.126	313.595	193.126	228.428	193.126	494.984
193.92	719.186	194.09	952.89	194.09	274.529	194.09	311.114	194.09	225.471	194.09	488.143
194.885	721.026	195.054	947.171	195.054	274.199	195.054	308.238	195.054	222.698	195.054	482.399
195.849	720.228	196.018	938.766	196.018	273.409	196.018	305.256	196.018	220.783	196.018	478.132
196.813	719.023	196.982	930.122	196.982	272.262	196.982	302.381	196.982	219.732	196.982	475.397
197.777	719.783	197.947	923.552	197.947	270.906	197.947	299.863	197.947	219.394	197.947	474.09
198.742	724.895	198.911	920.557	198.911	269.382	198.911	298.187	198.911	219.473	198.911	473.961
199.706	725.386	199.875	916.095	199.875	267.619	199.875	297.132	199.875	219.807	199.875	474.562
200.67	721.178	200.839	908.9	200.839	266.23	200.839	295.867	200.839	219.894	200.839	474.749
201.634	713.646	201.804	901.287	201.804	265.329	201.804	294.116	201.804	219.55	201.804	474.353
202.599	703.672	202.768	895.91	202.768	264.788	202.768	291.871	202.768	218.756	202.768	473.087
203.563	687.643	203.732	894.416	203.732	263.839	203.732	289.781	203.732	217.855	203.732	469.098
204.527	674.399	204.696	893.082	204.696	262.555	204.696	288.295	204.696	217.551	204.696	461.168
205.491	668.094	205.661	892.347	205.661	261.156	205.661	286.809	205.661	216.674	205.661	452.948
206.455	666.114	206.625	891.467	206.625	259.835	206.625	285.291	206.625	214.442	206.625	444.932
207.42	663.923	207.589	889.033	207.589	258.651	207.589	283.771	207.589	210.678	207.589	437.132
208.384	655.606	208.553	881.019	208.553	256.951	208.553	281.925	208.553	207.974	208.553	430.845
209.348	645.856	209.518	872.885	209.518	253.991	209.518	278.634	209.518	207.812	209.518	427.19
210.312	638.582	210.482	870.467	210.482	250.918	210.482	275.741	210.482	208.221	210.482	424.233
211.277	634.036	211.446	873.322	211.446	248.033	211.446	274.571	211.446	208.365	211.446	421.104
212.241	631.137	212.41	878.028	212.41	245.444	212.41	275.837	212.41	207.787	212.41	417.277
213.205	626.992	213.375	874.255	213.375	243.743	213.375	277.354	213.375	206.673	213.375	413.052
214.169	621.982	214.339	863.539	214.339	244.177	214.339	275.792	214.339	204.988	214.339	408.594
215.133	617.262	215.303	855.136	215.303	245.459	215.303	272.879	215.303	203.103	215.303	404.023
216.098	612.757	216.267	851.868	216.267	246.328	216.267	270.559	216.267	201.429	216.267	399.519
217.062	608.296	217.231	853.622	217.231	245.593	217.231	270.714	217.231	200.37	217.231	395.297
218.026	606.035	218.196	853.287	218.196	243.192	218.196	273.139	218.196	199.982	218.196	391.436
218.99	607.603	219.16	849.387	219.16	240.574	219.16	273.406	219.16	199.851	219.16	387.98
219.955	609.836	220.124	846.205	220.124	237.685	220.124	271.555	220.124	200.099	220.124	385.149
220.919	611.889	221.088	846.193	221.088	235.166	221.088	268.736	221.088	200.422	221.088	382.656
221.883	613.642	222.053	850.255	222.053	233.956	222.053	266.457	222.053	200.303	222.053	379.883
222.847	613.988	223.017	850.827	223.017	235.572	223.017	264.422	223.017	198.841	223.017	375.482
223.812	613.751	223.981	843.118	223.981	236.172	223.981	263.458	223.981	198.107	223.981	372.495
224.776	612.058	224.945	834.11	224.945	235.586	224.945	264.365	224.945	198.462	224.945	372.47
225.74	606.734	225.91	827.633	225.91	234.133	225.91	266.216	225.91	199.486	225.91	373.683
226.704	595.898	226.874	825.982	226.874	232.356	226.874	267.258	226.874	200.4	226.874	372.834
227.668	587.007	227.838	827.36	227.838	229.958	227.838	266.016	227.838	200.898	227.838	366.007
228.633	590.021	228.802	830.172	228.802	227.724	228.802	264.758	228.802	201.264	228.802	359.865
229.597	599.514	229.767	833.223	229.767	225.762	229.767	263.967	229.767	201.545	229.767	356.163
230.561	609.822	230.731	834.744	230.731	224.159	230.731	263.733	230.731	201.781	230.731	354.849
231.525	615.348	231.695	832.888	231.695	222.98	231.695	263.955	231.695	202.024	231.695	354.947
232.49	615.617	232.659	827.948	232.659	222.572	232.659	264.801	232.659	202.369	232.659	356.325
233.454	615.135	233.623	826.928	233.623	222.41	233.623	265.755	233.623	202.604	233.623	357.557
234.418	613.96	234.588	830.434	234.588	222.285	234.588	266.476	234.588	202.572	234.588	357.42
235.382	612.396	235.552	835.628	235.552	222.054	235.552	266.846	235.552	202.227	235.552	355.629
236.347	610.886	236.516	837.915	236.516	221.541	236.516	266.855	236.516	201.592	236.516	352.444
237.311	609.457	237.48	833.995	237.48	219.782	237.48	266.54	237.48	200.778	237.48	348.713
238.275	607.842	238.445	831.132	238.445	217.029	238.445	266.228	238.445	199.992	238.445	344.872
239.239	603.906	239.409	828.029	239.409	214.908	239.409	265.548	239.409	199.391	239.409	342.461
240.204	599.628	240.373	825.653	240.373	214.198	240.373	263.953	240.373	199.036	240.373	342.527
241.168	599.359	241.337	826.5	241.337	215.048	241.337	261.062	241.337	198.892	241.337	345.375
242.132	611.634	242.302	838.789	242.302	215.272	242.302	259.548	242.302	198.485	242.302	346.161
243.096	621.015	243.266	846.725	243.266	214.367	243.266	260.009	243.266	197.693	243.266	343.083
244.06	621.688	244.23	843.261	244.23	213.458	244.23	260.904	244.23	196.818	244.23	340.119
245.025	615.519	245.194	831.274	245.194	213.179	245.194	261.721	245.194	195.851	245.194	339.207
245.989	608.41	246.159	818.988	246.159	213.788	246.159	262.353	246.159	194.67	246.159	341.024
246.953	607.369	247.123	817.549	247.123	213.619	247.123	262.175	247.123	193.641	247.123	341.968
247.917	609.153	248.087	820.293	248.087	211.967	248.087	260.783	248.087	193.274	248.087	340.699
248.882	611.288	249.051	822.196	249.051	209.933	249.051	259.356	249.051	193.3	249.051	339.118
249.846	613.08	250.015	821.801	250.015	208.069	250.015	258.68	250.015	193.567	250.015	338.396
250.81	614.707	250.98	819.278	250.98	206.658	250.98	259.236	250.98	193.936	250.98	339.202
251.774	617.939	251.944	815.238	251.944	205.598	251.944	260.214	251.944	194.129	251.944	340.327
252.739	623.606	252.908	810.568	252.908	205.05	252.908	260.356	252.908	193.897	252.908	339.567
253.703	628.356	253.872	808.148	253.872	204.676	253.872	259.875	253.872	193.287	253.872	337.688
254.667	630.631	254.837	809.638	254.837	203.875	254.837	259.079	254.837	192.36	254.837	336.132
255.631	629.906	255.801	815.171	255.801	202.004	255.801	258.322	255.801	191.204	255.801	336.543
256.596	627.629	256.765	816.298	256.765	198.956	256.765	257.755	256.765	189.876	256.765	339.606
257.56	621.75	257.729	810.855	257.729	197.08	257.729	257.355	257.729	188.489	257.729	340.594
258.524	616.399	258.693	803.881	258.693	196.762	258.693	257.091	258.693	187.1	258.693	338.55
259.488	614.018	259.658	796.921	259.658	196.937	259.658	256.801	259.658	185.467	259.658	335.22
260.452	615.625	260.622	790.418	260.622	196.044	260.622	256.298	260.622	183.179	260.622	333.348
261.417	616.618	261.586	785.43	261.586	193.057	261.586	255.567	261.586	179.263	261.586	335.089
262.381	612.417	262.55	781.971	262.55	190.724	262.55	254.986	262.55	176.503	262.55	335.866
263.345	608.342	263.515	779.872	263.515	189.101	263.515	254.387	263.515	175.662	263.515	334.41
264.309	608.58	264.479	779.712	264.479	187.85	264.479	253.513	264.479	175.549	264.479	331.132
265.274	615.531	265.443	781.772	265.443	186.59	265.443	252.098	265.443	174.314	265.443	327.043
266.238	623.842	266.407	783.836	266.407	185.697	266.407	249.923	266.407	170.172	266.407	322.935
267.202	624.223	267.372	781.746	267.372	184.646	267.372	248.115	267.372	166.29	267.372	319.444
268.166	619.995	268.336	777.603	268.336	182.901	268.336	247.249	268.336	163.984	268.336	316.783
269.131	615.016	269.3	774.122	269.3	180.697	269.3	247.043	269.3	163.034	269.3	314.698
270.095	612.683	270.264	773.681	270.264	178.503	270.264	246.866	270.264	162.697	270.264	312.586
271.059	613.241	271.228	776.536	271.228	177.071	271.228	245.641	271.228	162.078	271.228	309.072
272.023	613.356	272.193	778.106	272.193	175.866	272.193	243.524	272.193	161.001	272.193	304.652
272.988	612.816	273.157	778.305	273.157	174.275	273.157	241.276	273.157	159.526	273.157	301.493
273.952	611.915	274.121	777.349	274.121	172.408	274.121	239.27	274.121	157.839	274.121	300.354
274.916	611.172	275.085	775.493	275.085	170.719	275.085	237.83	275.085	156.221	275.085	301.096
275.88	611.499	276.05	772.542	276.05	170.333	276.05	237.369	276.05	155.109	276.05	301.547
276.844	610.723	277.014	769.634	277.014	171.55	277.014	237.711	277.014	154.296	277.014	300.63
277.809	608.548	277.978	765.657	277.978	172.278	277.978	238.062	277.978	153.51	277.978	299.26
278.773	605.497	278.942	762.164	278.942	171.656	278.942	238.385	278.942	152.508	278.942	297.028
279.737	601.698	279.907	761.086	279.907	169.695	279.907	238.5	279.907	151.23	279.907	293.737
280.701	595.631	280.871	764.632	280.871	168.157	280.871	237.432	280.871	150.081	280.871	290.207
281.666	591.078	281.835	767.697	281.835	168.484	281.835	234.648	281.835	150.314	281.835	287.712
282.63	591.38	282.799	767.777	282.799	168.839	282.799	232.226	282.799	150.244	282.799	286
283.594	594.484	283.764	766.366	283.764	168.608	283.764	230.695	283.764	148.935	283.764	285.037
284.558	597.249	284.728	765.675	284.728	167.641	284.728	230.047	284.728	146.321	284.728	284.58
285.522	595.62	285.692	768.471	285.692	166.437	285.692	229.539	285.692	143.935	285.692	283.94
286.487	591.972	286.656	773.664	286.656	165.253	286.656	228.512	286.656	143.367	286.656	281.979
287.451	590.795	287.62	777.854	287.62	164.165	287.62	227.431	287.62	143.425	287.62	280.048
288.415	591.769	288.585	780.473	288.585	163.275	288.585	226.654	288.585	143.726	288.585	279.214
289.38	593.554	289.549	781.813	289.549	162.642	289.549	226.337	289.549	144.034	289.549	279.902
290.344	593.818	290.513	783.104	290.513	162.28	290.513	226.361	290.513	144.262	290.513	281.644
291.308	592.912	291.477	785.876	291.477	162.201	291.477	225.986	291.477	143.751	291.477	282.373
292.272	591.096	292.442	786.643	292.442	162.133	292.442	225.189	292.442	142.636	292.442	282.065
293.236	587.37	293.406	783.584	293.406	161.673	293.406	224.302	293.406	141.341	293.406	281.192
294.201	582.576	294.37	778.116	294.37	160.566	294.37	223.559	294.37	140.117	294.37	280.084
295.165	579.69	295.334	775.195	295.334	158.727	295.334	223.049	295.334	138.977	295.334	278.844
296.129	580.085	296.299	776.2	296.299	157.359	296.299	222.422	296.299	138.181	296.299	277.481
297.093	580.784	297.263	778.325	297.263	156.642	297.263	221.904	297.263	137.884	297.263	275.583
298.058	581.489	298.227	783.924	298.227	156.144	298.227	221.28	298.227	137.746	298.227	274.274
299.022	582.291	299.191	791.168	299.191	155.612	299.191	220.212	299.191	137.642	299.191	274.343
299.986	583.701	300.156	794.642	300.156	154.958	300.156	218.348	300.156	137.606	300.156	276.156
300.95	588.384	301.12	784.71	301.12	154.268	301.12	217.007	301.12	137.112	301.12	277.237
301.914	591.582	302.084	772.928	302.084	153.844	302.084	216.945	302.084	135.783	302.084	277.51
302.879	589.802	303.048	764.866	303.048	153.452	303.048	217.358	303.048	134.47	303.048	277.383
303.843	583.674	304.012	761.79	304.012	152.812	304.012	217.748	304.012	133.722	304.012	276.754
304.807	576.666	304.977	762.27	304.977	151.686	304.977	217.813	304.977	133.831	304.977	275.357
305.771	576.354	305.941	763.486	305.941	150.58	305.941	217.589	305.941	134.282	305.941	274.024
306.736	580.229	306.905	764.869	306.905	150.084	306.905	217.201	306.905	134.526	306.905	273.722
307.7	583.428	307.869	766.026	307.869	149.864	307.869	216.548	307.869	134.58	307.869	273.817
308.664	584.189	308.834	766.503	308.834	149.616	308.834	215.467	308.834	134.55	308.834	273.904
309.628	582.447	309.798	765.826	309.798	149.094	309.798	213.849	309.798	134.554	309.798	273.705
310.593	581.021	310.762	763.332	310.762	148.399	310.762	211.897	310.762	134.541	310.762	273.228
311.557	581.592	311.726	758.893	311.726	148.131	311.726	210.858	311.726	133.811	311.726	271.705
312.521	582.591	312.691	755.839	312.691	148.36	312.691	210.753	312.691	132.357	312.691	269.13
313.485	584.063	313.655	756.061	313.655	148.531	313.655	211.027	313.655	130.781	313.655	266.519
314.45	586.006	314.619	759.537	314.619	147.992	314.619	211.128	314.619	129.74	314.619	265.007
315.414	587.125	315.583	761.061	315.583	146.212	315.583	211.042	315.583	129.527	315.583	265.258
316.378	585.26	316.548	758.257	316.548	144.729	316.548	210.685	316.548	129.302	316.548	265.295
317.342	583.669	317.512	753.815	317.512	143.482	317.512	209.779	317.512	129.105	317.512	265.294
318.307	583.3	318.476	746.903	318.476	142.421	318.476	208.699	318.476	128.81	318.476	264.82
319.271	584.538	319.44	738.096	319.44	141.529	319.44	207.95	319.44	128.299	319.44	263.292
320.235	587.332	320.404	731.586	320.404	140.887	320.404	208.117	320.404	127.516	320.404	259.929
321.199	593.959	321.369	734.848	321.369	140.602	321.369	208.03	321.369	126.822	321.369	257.79
322.163	600.119	322.333	740.565	322.333	140.624	322.333	206.496	322.333	125.927	322.333	258.01
323.128	602.259	323.297	744.301	323.297	140.752	323.297	204.474	323.297	125.121	323.297	259.222
324.092	599.116	324.261	744.021	324.261	140.897	324.261	203.18	324.261	124.897	324.261	260.085
325.056	592.303	325.226	740.599	325.226	141.133	325.226	203.928	325.226	125.95	325.226	259.588
326.02	588.984	326.19	737.169	326.19	141.132	326.19	205.661	326.19	127.344	326.19	258.42
326.985	588.549	327.154	733.97	327.154	140.192	327.154	206.159	327.154	127.183	327.154	257.716
327.949	588.896	328.118	730.729	328.118	138.55	328.118	205.663	328.118	125.854	328.118	257.25
328.913	588.927	329.082	727.134	329.082	136.844	329.082	204.813	329.082	124.353	329.082	256.587
329.877	588.578	330.047	723.106	330.047	135.982	330.047	204.518	330.047	124.081	330.047	255.164
330.841	590.505	331.011	721.766	331.011	136.203	331.011	204.912	331.011	125.437	331.011	252.534
331.806	596.043	331.975	724.276	331.975	135.857	331.975	204.531	331.975	125.802	331.975	250.011
332.77	600.779	332.94	726.29	332.94	134.805	332.94	203.2	332.94	124.989	332.94	247.943
333.734	602.361	333.904	725.996	333.904	133.602	333.904	201.671	333.904	123.656	333.904	246.63
334.698	600.144	334.868	723.027	334.868	133.046	334.868	201.02	334.868	122.671	334.868	246.28
335.663	597.558	335.832	718.224	335.832	133.463	335.832	201.7	335.832	121.589	335.832	247.093
336.627	596.109	336.796	710.447	336.796	133.774	336.796	202.184	336.796	121.414	336.796	247.618
337.591	595.837	337.761	703.53	337.761	133.869	337.761	202.241	337.761	123.019	337.761	247.27
338.555	596.957	338.725	699.662	338.725	133.742	338.725	201.963	338.725	125.234	338.725	246.504
339.52	599.424	339.689	699.737	339.689	133.419	339.689	201.584	339.689	126.421	339.689	246.144
340.484	602.487	340.653	702.193	340.653	132.888	340.653	201.496	340.653	125.102	340.653	247.368
341.448	605.133	341.618	705.699	341.618	132.466	341.618	201.239	341.618	123.592	341.618	248.804
342.412	606.824	342.582	708.619	342.582	132.233	342.582	200.018	342.582	123.113	342.582	249.215
343.377	606.976	343.546	709.193	343.546	132.093	343.546	198.261	343.546	123.401	343.546	248.759
344.341	605.461	344.51	706.525	344.51	131.955	344.51	196.789	344.51	124.049	344.51	247.941
345.305	602.907	345.474	701.215	345.474	131.789	345.474	196.825	345.474	124.763	345.474	247.529
346.269	603.216	346.439	696.213	346.439	131.614	346.439	198.029	346.439	125.313	346.439	247.633
347.233	606.106	347.403	690.302	347.403	131.168	347.403	198.372	347.403	124.671	347.403	247.577
348.198	609.438	348.367	685.9	348.367	130.468	348.367	197.821	348.367	122.815	348.367	247.42
349.162	611.846	349.331	685.087	349.331	129.904	349.331	196.903	349.331	120.765	349.331	247.475
350.126	612.966	350.296	689.029	350.296	130.207	350.296	196.558	350.296	120.435	350.296	248.232
351.09	613.76	351.26	690.919	351.26	132.269	351.26	196.977	351.26	123.527	351.26	249.643
352.055	615.208	352.224	691.15	352.224	133.003	352.224	196.868	352.224	124.915	352.224	250.084
353.019	617.058	353.188	690.631	353.188	131.734	353.188	196.483	353.188	123.702	353.188	249.416
353.983	618.499	354.153	688.962	354.153	129.518	354.153	195.849	354.153	121.209	354.153	248.488
354.947	618.778	355.117	685.464	355.117	128.227	355.117	194.792	355.117	119.803	355.117	248.604
355.912	619.322	356.081	681.853	356.081	129.057	356.081	192.363	356.081	120.924	356.081	250.758
356.876	621.344	357.045	680.857	357.045	129.671	357.045	190.672	357.045	121.811	357.045	252.805
357.84	624.443	358.01	680.103	358.01	129.242	358.01	190.435	358.01	121.451	358.01	254.034
358.804	629.238	358.974	677.315	358.974	128.07	358.974	190.948	358.974	120.276	358.974	254.266
359.769	635.997	359.938	671.442	359.938	126.733	359.938	191.149	359.938	119.14	359.938	253.499
360.733	643.411	360.902	664.904	360.902	125.677	360.902	190.104	360.902	118.968	360.902	251.672
361.697	646.513	361.866	664.2	361.866	125.173	361.866	188.883	361.866	119.252	361.866	249.993
362.661	646.717	362.831	667.581	362.831	125.671	362.831	188.617	362.831	119.357	362.831	249.125
363.625	646.776	363.795	672.046	363.795	126.844	363.795	189.088	363.795	119.304	363.795	249.145
364.59	648.386	364.759	675.514	364.759	127.897	364.759	189.639	364.759	119.227	364.759	250.149
365.554	651.32	365.723	677.619	365.723	127.561	365.723	189.237	365.723	119.317	365.723	252.335
366.518	654.742	366.688	678.335	366.688	125.571	366.688	187.685	366.688	119.615	366.688	255.931
367.482	659.144	367.652	677.13	367.652	124.396	367.652	186.451	367.652	119.93	367.652	258.548
368.447	663.694	368.616	675.904	368.616	124.132	368.616	185.442	368.616	120.183	368.616	259.614
369.411	668.264	369.58	675.822	369.58	124.408	369.58	184.544	369.58	120.317	369.58	259.525
370.375	673.132	370.545	677.262	370.545	124.583	370.545	183.641	370.545	120.309	370.545	259.392
371.339	677.669	371.509	679.291	371.509	125.029	371.509	182.68	371.509	120.344	371.509	259.761
372.303	680.985	372.473	682.522	372.473	125.154	372.473	182.44	372.473	120.31	372.473	260.622
373.268	683.93	373.437	684.918	373.437	124.481	373.437	183.416	373.437	120.085	373.437	261.938
374.232	686.867	374.401	685.382	374.401	123.5	374.401	184.85	374.401	119.729	374.401	263.408
375.196	690.058	375.366	683.546	375.366	122.967	375.366	185.603	375.366	119.306	375.366	264.604
376.161	694.129	376.33	680.47	376.33	123.428	376.33	184.679	376.33	118.636	376.33	264.848
377.125	700.275	377.294	675.804	377.294	123.903	377.294	183.225	377.294	118.007	377.294	264.61
378.089	706.74	378.259	670.842	378.259	124.461	378.259	182.094	378.259	117.833	378.259	265.095
379.053	711.527	379.223	667.127	379.223	124.983	379.223	181.353	379.223	118.085	379.223	266.355
380.017	713.703	380.187	665.514	380.187	125.143	380.187	180.818	380.187	118.634	380.187	267.966
380.982	714.189	381.151	665.623	381.151	124.323	381.151	180.082	381.151	119.312	381.151	269.032
381.946	720.496	382.115	665.142	382.115	122.93	382.115	179.296	382.115	119.878	382.115	269.713
382.91	732.742	383.08	664.66	383.08	122.335	383.08	179.05	383.08	119.958	383.08	271.042
383.874	743.601	384.044	664.719	384.044	122.475	384.044	179.286	384.044	119.571	384.044	272.923
384.839	747.722	385.008	665.815	385.008	122.905	385.008	179.791	385.008	119.056	385.008	275.219
385.803	743.203	385.972	668.04	385.972	122.972	385.972	180.3	385.972	118.962	385.972	277.838
386.767	741.011	386.937	667.368	386.937	122.499	386.937	181.126	386.937	119.698	386.937	281.469
387.731	742.826	387.901	660.672	387.901	122.372	387.901	181.19	387.901	119.971	387.901	284.154
388.695	744.471	388.865	654.609	388.865	122.844	388.865	179.81	388.865	119.447	388.865	285.44
389.66	744.625	389.829	653.346	389.829	123.516	389.829	177.982	389.829	118.618	389.829	285.992
390.624	743.396	390.793	657.891	390.793	123.828	390.793	177.17	390.793	118.161	390.793	286.769
391.588	742.388	391.758	661.228	391.758	123.476	391.758	178.357	391.758	118.312	391.758	288.128
392.552	741.918	392.722	656.86	392.722	123.078	392.722	178.954	392.722	118.499	392.722	288.822
393.517	741.595	393.686	651.457	393.686	122.879	393.686	178.349	393.686	118.808	393.686	288.148
394.481	740.808	394.65	648.844	394.65	122.642	394.65	176.974	394.65	118.976	394.65	286.853
395.445	739.401	395.615	649.966	395.615	122.069	395.615	175.19	395.615	118.73	395.615	286.029
396.409	737.933	396.579	651.942	396.579	120.874	396.579	172.993	396.579	117.869	396.579	286.878
397.374	739.228	397.543	647.641	397.543	119.864	397.543	171.588	397.543	116.889	397.543	288.269
398.338	742.138	398.507	641.083	398.507	119.746	398.507	172.339	398.507	116.136	398.507	288.317
399.302	744.866	399.472	637.07	399.472	120.138	399.472	174.17	399.472	115.495	399.472	287.325
400.266	746.561	400.436	637.575	400.436	120.532	400.436	175.372	400.436	114.829	400.436	285.858
401.231	747.089	401.4	641.83	401.4	120.439	401.4	174.179	401.4	114.015	401.4	284.562
402.195	746.17	402.364	644.184	402.364	119.831	402.364	170.725	402.364	113.088	402.364	283.555
403.159	743.575	403.329	644.285	403.329	118.91	403.329	168.876	403.329	112.246	403.329	282.861
404.123	740.425	404.293	643.679	404.293	117.575	404.293	168.714	404.293	111.406	404.293	282.443
405.087	736.27	405.257	642.08	405.257	116.193	405.257	169.164	405.257	110.721	405.257	281.852
406.052	731.118	406.221	639.511	406.221	115.193	406.221	169.122	406.221	110.406	406.221	280.55
407.016	727.214	407.185	638.001	407.185	114.822	407.185	168.375	407.185	110.697	407.185	278.041
407.98	726.563	408.15	639.952	408.15	114.287	408.15	167.53	408.15	110.829	408.15	275.918
408.944	726.331	409.114	641.572	409.114	113.491	409.114	166.766	409.114	111.086	409.114	275.266
409.909	725.693	410.078	641.326	410.078	112.769	410.078	166.034	410.078	111.181	410.078	274.768
410.873	724.577	411.042	639.384	411.042	112.428	411.042	165.211	411.042	110.799	411.042	273.077
411.837	723.605	412.007	637.591	412.007	112.624	412.007	164.123	412.007	109.708	412.007	269.262
412.801	723.99	412.971	638.155	412.971	112.647	412.971	163.094	412.971	108.347	412.971	265.285
413.766	723.428	413.935	638.708	413.935	112.097	413.935	162.333	413.935	106.761	413.935	262.369
414.73	720.385	414.899	638.008	414.899	111.426	414.899	161.902	414.899	105.37	414.899	260.383
415.694	715.07	415.864	636.038	415.864	110.903	415.864	161.889	415.864	104.458	415.864	259.274
416.658	708.691	416.828	633.308	416.828	110.65	416.828	162.278	416.828	104.154	416.828	258.812
417.623	703.148	417.792	630.128	417.792	110.532	417.792	162.619	417.792	104.302	417.792	258.035
418.587	698.604	418.756	626.77	418.756	110.623	418.756	162.084	418.756	105.04	418.756	255.127
419.551	696.324	419.721	626.953	419.721	110.873	419.721	161.066	419.721	106.146	419.721	251.171
420.515	697.313	420.685	632.675	420.685	110.929	420.685	160.091	420.685	106.909	420.685	247.955
421.479	699.811	421.649	641.187	421.649	110.511	421.649	159.506	421.649	106.811	421.649	246.755
422.444	698.347	422.613	643.576	422.613	109.547	422.613	159.33	422.613	105.773	422.613	247.795
423.408	687.321	423.577	632.228	423.577	109.123	423.577	159.378	423.577	104.858	423.577	247.856
424.372	679.204	424.542	623.321	424.542	109.448	424.542	159.647	424.542	103.762	424.542	246.496
425.336	675.945	425.506	619.207	425.506	109.629	425.506	159.703	425.506	102.785	425.506	244.093
426.301	676.066	426.47	618.069	426.47	109.342	426.47	159.407	426.47	102.288	426.47	240.54
427.265	676.441	427.434	615.657	427.434	108.658	427.434	158.853	427.434	102.458	427.434	235.916
428.229	676.858	428.399	608.405	428.399	107.796	428.399	158.407	428.399	102.344	428.399	232.993
429.193	673.985	429.363	600.733	429.363	106.419	429.363	158.26	429.363	101.38	429.363	233.271
430.158	664.824	430.327	594.634	430.327	105.046	430.327	157.89	430.327	100.217	430.327	233.808
431.122	652.435	431.291	590.064	431.291	103.9	431.291	156.847	431.291	99.0397	431.291	233.587
432.086	641.394	432.255	586.534	432.255	103.069	432.255	155.154	432.255	97.9643	432.255	232.333
433.05	636.511	433.22	583.516	433.22	102.498	433.22	153.605	433.22	97.1189	433.22	230.453
434.014	636.125	434.184	581.237	434.184	102.159	434.184	153.324	434.184	96.7297	434.184	227.187
434.979	635.713	435.148	580.572	435.148	101.871	435.148	153.479	435.148	96.4856	435.148	223.525
435.943	634.99	436.113	581.145	436.113	101.618	436.113	153.72	436.113	96.3397	436.113	220.74
436.907	632.782	437.077	581.103	437.077	101.393	437.077	153.887	437.077	96.2442	437.077	219.227
437.871	627.426	438.041	577.962	438.041	101.179	438.041	153.921	438.041	96.0975	438.041	218.478
438.836	617.653	439.005	570.78	439.005	100.844	439.005	153.474	439.005	95.3923	439.005	216.287
439.8	610.308	439.969	563.996	439.969	100.46	439.969	152.632	439.969	94.1389	439.969	212.659
440.764	606.307	440.934	557.59	440.934	99.9324	440.934	151.565	440.934	93.0214	440.934	210.139
441.728	603.145	441.898	550.984	441.898	99.0585	441.898	150.214	441.898	92.2454	441.898	209.777
442.693	598.361	442.862	543.93	442.862	97.8841	442.862	148.545	442.862	91.7085	442.862	211.037
443.657	591.218	443.826	536.895	443.826	96.975	443.826	146.665	443.826	90.9472	443.826	211.079
444.621	584.137	444.791	528.071	444.791	96.6944	444.791	143.919	444.791	89.617	444.791	209.306
445.585	576.823	445.755	515.184	445.755	96.3814	445.755	141.777	445.755	88.477	445.755	206.943
446.55	570.686	446.719	502.428	446.719	96.015	446.719	140.662	446.719	87.7087	446.719	203.655
447.514	567.073	447.683	493.394	447.683	95.5246	447.683	140.315	447.683	87.2015	447.683	199.749
448.478	566.65	448.647	489.917	448.647	94.8004	448.647	140.132	448.647	86.6846	448.647	196.059
449.442	567.222	449.612	488.377	449.612	93.6546	449.612	140.257	449.612	86.0782	449.612	193.485
450.406	566.864	450.576	485.698	450.576	92.4698	450.576	139.96	450.576	85.4137	450.576	191.218
451.371	565.903	451.54	481.973	451.54	91.4281	451.54	138.515	451.54	84.6573	451.54	188.631
452.335	564.575	452.504	476.795	452.504	90.473	452.504	136.233	452.504	83.8042	452.504	185.717
453.299	562.995	453.469	469.969	453.469	89.4261	453.469	133.767	453.469	82.8293	453.469	182.628
454.263	561.053	454.433	461.812	454.433	88.02	454.433	131.93	454.433	81.6738	454.433	179.609
455.228	558.14	455.397	454.863	455.397	86.5114	455.397	130.829	455.397	80.5165	455.397	176.934
456.192	554.425	456.361	449.023	456.361	85.8352	456.361	130.177	456.361	79.8523	456.361	174.657
457.156	550.015	457.326	443.327	457.326	86.0323	457.326	129.969	457.326	79.6847	457.326	172.682
458.12	543.865	458.29	436.812	458.29	86.447	458.29	129.812	458.29	79.7831	458.29	171.194
459.084	535.464	459.254	429.235	459.254	86.0446	459.254	129.087	459.254	79.822	459.254	170.613
460.049	532.111	460.218	424.309	460.218	84.0812	460.218	127.247	460.218	79.8215	460.218	171.846
461.013	539.539	461.183	425.596	461.183	82.781	461.183	125.88	461.183	79.5805	461.183	171.646
461.977	546.177	462.147	426.021	462.147	82.7101	462.147	125.522	462.147	79.2416	462.147	169.976
462.942	547.148	463.111	421.955	463.111	82.9987	463.111	125.435	463.111	78.7567	463.111	167.646
463.906	542.218	464.075	413.477	464.075	82.6483	464.075	124.654	464.075	77.9326	464.075	165.101
464.87	536.592	465.039	405.442	465.039	81.0323	465.039	122.373	465.039	76.4161	465.039	161.84
465.834	534.936	466.004	402.925	466.004	79.7746	466.004	120.884	466.004	75.2456	466.004	159.292
466.798	533.131	466.968	400.971	466.968	79.5965	466.968	121.619	466.968	74.9407	466.968	158.024
467.763	529.656	467.932	397.644	467.932	79.8071	467.932	122.862	467.932	74.9077	467.932	157.225
468.727	524.933	468.896	393.154	468.896	79.9666	468.896	123.225	468.896	74.7035	468.896	156.592
469.691	520.351	469.861	389.126	469.861	79.8656	469.861	121.968	469.861	74.1077	469.861	156.091
470.655	516.898	470.825	388.32	470.825	79.5665	470.825	119.996	470.825	73.4267	470.825	155.579
471.62	514.407	471.789	388.893	471.789	78.9653	471.789	118.748	471.789	73.0239	471.789	153.922
472.584	514.701	472.753	386.148	472.753	78.1797	472.753	117.879	472.753	72.8155	472.753	151.685
473.548	518.337	473.718	379.354	473.718	77.4074	473.718	116.854	473.718	72.8201	473.718	149.963
474.512	523.696	474.682	370.457	474.682	76.7678	474.682	115.332	474.682	73.0486	474.682	149.428
475.476	527.005	475.646	363.661	475.646	76.2361	475.646	113.341	475.646	73.4534	475.646	149.937
476.441	527.228	476.61	359.716	476.61	75.6211	476.61	112.294	476.61	73.2019	476.61	149.447
477.405	527.149	477.575	357.904	477.575	74.807	477.575	112.457	477.575	72.1393	477.575	147.926
478.369	525.778	478.539	359.632	478.539	74.3512	478.539	113.022	478.539	71.1714	478.539	146.724
479.333	523.981	479.503	362.636	479.503	74.7195	479.503	113.957	479.503	70.6239	479.503	146.201
480.298	523.22	480.467	363.805	480.467	75.8376	480.467	115.176	480.467	70.4396	480.467	146.153
481.262	524.503	481.431	361.964	481.431	76.2013	481.431	115.506	481.431	70.1585	481.431	145.959
482.226	524.909	482.396	358.525	482.396	74.6024	482.396	113.8	482.396	69.5127	482.396	145.368
483.19	525.046	483.36	354.175	483.36	73.132	483.36	112.092	483.36	68.9565	483.36	144.802
484.155	524.52	484.324	349.523	484.324	72.6091	484.324	110.944	484.324	68.6254	484.324	144.723
485.119	522.023	485.288	344.726	485.288	72.9333	485.288	110.442	485.288	68.5705	485.288	145.102
486.083	516.163	486.253	339.685	486.253	73.2331	486.253	110.33	486.253	68.8051	486.253	145.395
487.047	510.324	487.217	335.289	487.217	72.3724	487.217	110.681	487.217	69.633	487.217	144.311
488.012	509.876	488.181	332.968	488.181	71.3153	488.181	110.972	488.181	70.4467	488.181	143.359
488.976	512.563	489.145	331.677	489.145	70.9947	489.145	110.675	489.145	70.6846	489.145	144.343
489.94	515.835	490.11	330.228	490.11	71.3887	490.11	109.859	490.11	70.378	490.11	147.05
490.904	518.041	491.074	327.879	491.074	72.0279	491.074	108.877	491.074	69.8327	491.074	150.105
491.868	519.574	492.038	324.844	492.038	72.1475	492.038	108.265	492.038	69.5232	492.038	151.205
492.833	519.845	493.002	321.374	493.002	71.629	493.002	108.128	493.002	69.5091	493.002	149.928
493.797	518.331	493.966	317.503	493.966	71.1907	493.966	108.349	493.966	69.4155	493.966	149.728
494.761	517.141	494.931	313.388	494.931	70.7727	494.931	109.209	494.931	69.0895	494.931	150.752
495.725	516.924	495.895	308.354	495.895	70.4163	495.895	110.032	495.895	68.7525	495.895	152.394
496.69	517.513	496.859	302.193	496.859	70.2386	496.859	109.682	496.859	68.8103	496.859	153.81
497.654	519.245	497.823	298.335	497.823	70.4568	497.823	107.099	497.823	69.6376	497.823	154.838
498.618	525.76	498.788	299.406	498.788	70.532	498.788	105.45	498.788	70.2654	498.788	156.363
499.582	530.166	499.752	300.846	499.752	70.2823	499.752	105.505	499.752	70.6925	499.752	158.672
500.547	528.526	500.716	301.19	500.716	69.9251	500.716	106.026	500.716	70.8309	500.716	161.033
501.511	521.691	501.68	300.381	501.68	69.7424	501.68	105.875	501.68	70.5465	501.68	162.801
502.475	515.262	502.645	299.571	502.645	69.94	502.645	104.543	502.645	69.7301	502.645	163.686
503.439	515.548	503.609	300.282	503.609	69.9228	503.609	103.108	503.609	68.8628	503.609	164.569
504.404	517.843	504.573	301.105	504.573	68.977	504.573	102.304	504.573	68.0793	504.573	166.772
505.368	518.588	505.537	301.047	505.537	67.9151	505.537	102.028	505.537	67.6666	505.537	169.558
506.332	517.489	506.502	299.944	506.502	67.5167	506.502	102.265	506.502	68.0621	506.502	171.968
507.296	515.645	507.466	297.96	507.466	68.1406	507.466	102.918	507.466	69.3989	507.466	173.33
508.26	514.928	508.43	295.42	508.43	69.3428	508.43	103.732	508.43	71.1732	508.43	173.715
509.225	515.619	509.394	292.223	509.394	69.7225	509.394	104.015	509.394	71.6294	509.394	173.748
510.189	516.012	510.358	287.824	510.358	69.4623	510.358	103.87	510.358	71.0778	510.358	173.495
511.153	516.004	511.323	281.259	511.323	68.9043	511.323	103.391	511.323	70.2282	511.323	173.565
512.117	515.826	512.287	274.762	512.287	68.1466	512.287	102.536	512.287	69.3647	512.287	174.536
513.082	515.899	513.251	272.093	513.251	67.2197	513.251	101.359	513.251	68.5007	513.251	176.321
514.046	516.755	514.215	276.691	514.215	66.5002	514.215	100.603	514.215	67.684	514.215	176.381
515.01	516.549	515.18	278.391	515.18	66.2354	515.18	100.67	515.18	67.0465	515.18	172.683
515.974	515.661	516.144	275.308	516.144	65.8966	516.144	100.699	516.144	66.3143	516.144	169.786
516.938	513.925	517.108	270.684	517.108	65.4313	517.108	100.53	517.108	65.2955	517.108	169.482
517.903	510.391	518.072	266.951	518.072	64.8423	518.072	100.225	518.072	64.1336	518.072	170.954
518.867	504.015	519.037	264.802	519.037	64.1048	519.037	99.9881	519.037	63.2861	519.037	171.127
519.831	498.949	520.001	263.741	520.001	62.7759	520.001	99.9796	520.001	63.1284	520.001	167.066
520.795	499.017	520.965	263.89	520.965	61.7997	520.965	99.9388	520.965	63.1498	520.965	163.053
521.76	500.857	521.929	264.408	521.929	61.7097	521.929	99.7147	521.929	63.0868	521.929	161.054
522.724	501.9	522.893	264.766	522.893	62.2304	522.893	99.3041	522.893	62.971	522.893	160.359
523.688	500.989	523.858	264.697	523.858	62.8932	523.858	98.7451	523.858	63.0041	523.858	159.522
524.652	499.125	524.822	264.276	524.822	63.3202	524.822	98.0749	524.822	63.506	524.822	157.207
525.617	499.303	525.786	263.756	525.786	63.4776	525.786	97.4321	525.786	64.1458	525.786	154.01
526.581	500.656	526.75	262.938	526.75	63.3261	526.75	97.1107	526.75	63.9237	526.75	151.445
527.545	501.329	527.715	260.754	527.715	62.8994	527.715	97.0757	527.715	62.9297	527.715	149.499
528.509	500.68	528.679	256.364	528.679	62.3891	528.679	97.0124	528.679	61.7272	528.679	147.947
529.473	498.76	529.643	250.417	529.643	61.992	529.643	96.5489	529.643	60.8946	529.643	146.51
530.438	495.825	530.607	247.174	530.607	61.7368	530.607	95.4907	530.607	60.4961	530.607	145.089
531.402	490.401	531.572	250.293	531.572	61.3166	531.572	94.6988	531.572	60.1293	531.572	143.644
532.366	487.446	532.536	252.61	532.536	60.7418	532.536	94.1264	532.536	59.8855	532.536	142.327
533.33	488.108	533.5	253.082	533.5	60.0376	533.5	93.7588	533.5	59.5747	533.5	140.82
534.295	491.077	534.464	252.036	534.464	59.1115	534.464	93.7467	534.464	59.0256	534.464	138.89
535.259	493.561	535.428	250.254	535.428	57.923	535.428	94.188	535.428	58.2056	535.428	136.542
536.223	493.255	536.393	246.765	536.393	57.0817	536.393	94.3298	536.393	57.5536	536.393	134.382
537.187	492.944	537.357	243.832	537.357	57.1062	537.357	93.5492	537.357	57.566	537.357	132.927
538.152	495.282	538.321	243.424	538.321	57.3104	538.321	92.8101	538.321	57.555	538.321	131.726
539.116	499.198	539.285	244.399	539.285	57.4178	539.285	92.5737	539.285	56.959	539.285	130.218
540.08	502.967	540.25	245.048	540.25	57.3102	540.25	92.8708	540.25	55.7746	540.25	128.34
541.044	505.037	541.214	243.922	541.214	56.9984	541.214	93.3221	541.214	54.6499	541.214	126.717
542.009	505.537	542.178	241.498	542.178	56.4192	542.178	93.4552	542.178	54.7037	542.178	126.895
542.973	505.454	543.142	239.16	543.142	55.6597	543.142	93.3886	543.142	55.2752	543.142	127.493
543.937	504.856	544.107	236.947	544.107	54.8329	544.107	93.4532	544.107	55.5315	544.107	126.6
544.901	503.868	545.071	235.192	545.071	54.0041	545.071	93.7149	545.071	55.3607	545.071	124.109
545.865	502.673	546.035	234.27	546.035	53.2351	546.035	93.91	546.035	54.9694	546.035	121.048
546.83	501.459	546.999	234.408	546.999	52.596	546.999	93.4025	546.999	54.7316	546.999	119.285
547.794	499.862	547.963	233.176	547.963	51.9977	547.963	91.5158	547.963	54.7712	547.963	119.24
548.758	495.402	548.928	228.68	548.928	51.7001	548.928	90.3441	548.928	54.3842	548.928	118.919
549.722	492.651	549.892	225.027	549.892	51.951	549.892	90.2327	549.892	53.0377	549.892	118.151
550.687	494.642	550.856	224.281	550.856	52.3506	550.856	90.6094	550.856	51.497	550.856	117.07
551.651	501.116	551.82	226.32	551.82	52.3822	551.82	90.789	551.82	50.9022	551.82	115.891
552.615	506.101	552.785	228.173	552.785	51.9094	552.785	90.7698	552.785	51.9674	552.785	114.694
553.579	505.596	553.749	229.013	553.749	51.4269	553.749	90.649	553.749	52.6752	553.749	114.025
554.544	504.888	554.713	229.278	554.713	50.9832	554.713	90.331	554.713	52.3929	554.713	114.541
555.508	505.921	555.677	228.928	555.677	50.6215	555.677	90.0266	555.677	51.7663	555.677	115.132
556.472	508.429	556.642	228.125	556.642	50.4134	556.642	89.9569	556.642	51.1987	556.642	114.453
557.436	510.919	557.606	227.199	557.606	50.382	557.606	90.2054	557.606	50.8655	557.606	111.912
558.4	512.035	558.57	226.652	558.57	50.3537	558.57	90.439	558.57	50.789	558.57	109.528
559.365	511.864	559.534	225.814	559.534	49.9222	559.534	89.9789	559.534	51.3653	559.534	111.057
560.329	509.685	560.499	223.336	560.499	49.3661	560.499	89.2415	560.499	52.0427	560.499	113.959
561.293	506.112	561.463	219.506	561.463	49.0526	561.463	88.7349	561.463	52.0987	561.463	115.446
562.257	503.989	562.427	215.848	562.427	49.1245	562.427	88.6618	562.427	51.2636	562.427	114.403
563.222	507.097	563.391	214.337	563.391	49.4687	563.391	88.8794	563.391	49.8209	563.391	111.602
564.186	517.499	564.356	215.767	564.356	49.6592	564.356	88.8292	564.356	48.8525	564.356	110.035
565.15	522.458	565.32	215.209	565.32	49.689	565.32	88.3866	565.32	48.3722	565.32	110.006
566.114	517.624	566.284	210.884	566.284	49.5529	566.284	88.0587	566.284	48.2797	566.284	109.973
567.079	511.813	567.248	206.36	567.248	49.0981	567.248	88.0626	567.248	48.9463	567.248	110.096
568.043	511.724	568.212	204.268	568.212	48.5133	568.212	88.2984	568.212	50.0361	568.212	110.232
569.007	518.35	569.177	204.942	569.177	48.33	569.177	88.4146	569.177	50.555	569.177	109.689
569.971	524.121	570.141	205.912	570.141	49.1514	570.141	88.1961	570.141	50.0106	570.141	107.306
570.936	529.466	571.105	208.388	571.105	49.5094	571.105	88.1394	571.105	49.443	571.105	105.9
571.9	533.35	572.069	209.973	572.069	48.8562	572.069	88.3256	572.069	49.0531	572.069	106.193
572.864	533.931	573.034	208.381	573.034	47.7249	573.034	88.6587	573.034	48.7108	573.034	107.391
573.828	531.48	573.998	203.897	573.998	46.7334	573.998	89.1626	573.998	48.1959	573.998	108.753
574.793	528.964	574.962	200.056	574.962	46.2212	574.962	89.9878	574.962	47.3412	574.962	110.067
575.757	528.82	575.926	202.26	575.926	46.0119	575.926	90.535	575.926	46.6109	575.926	111.118
576.721	530.6	576.89	205.897	576.89	45.6985	576.89	89.6718	576.89	46.345	576.89	111.105
577.685	535.379	577.855	206.222	577.855	45.4237	577.855	88.1488	577.855	46.4284	577.855	110.403
578.649	542.596	578.819	202.965	578.819	45.531	578.819	87.049	578.819	46.9582	578.819	109.797
579.614	549.693	579.783	197.995	579.783	46.2271	579.783	87.0612	579.783	47.9725	579.783	109.855
580.578	552.449	580.747	194.188	580.747	47.3806	580.747	88	580.747	49.3001	580.747	110.507
581.542	549.574	581.712	191.761	581.712	47.932	581.712	88.4359	581.712	49.4704	581.712	110.248
582.506	550.164	582.676	191.674	582.676	47.8409	582.676	88.3146	582.676	48.3093	582.676	108.807
583.471	556.13	583.64	195.964	583.64	47.7529	583.64	88.2921	583.64	47.4969	583.64	108.248
584.435	563.676	584.604	200.677	584.604	47.9761	584.604	88.7941	584.604	47.8873	584.604	109.844
585.399	568.692	585.569	200.868	585.569	48.4171	585.569	89.6577	585.569	49.2321	585.569	113.128
586.363	570.336	586.533	194.16	586.533	48.4953	586.533	89.8625	586.533	49.9062	586.533	115.202
587.327	572.064	587.497	190.386	587.497	47.6496	587.497	88.3604	587.497	49.0447	587.497	114.471
588.292	574.013	588.461	192.838	588.461	47.0156	588.461	87.2835	588.461	48.3241	588.461	114.032
589.256	576.053	589.426	196.194	589.426	46.7456	589.426	87.1256	589.426	47.8102	589.426	114.082
590.22	577.964	590.39	197.323	590.39	46.753	590.39	87.491	590.39	47.5893	590.39	114.527
591.184	579.76	591.354	195.499	591.354	46.9361	591.354	87.7618	591.354	47.8628	591.354	115.467
592.149	581.957	592.318	192.887	592.318	47.3678	592.318	87.6642	592.318	49.0196	592.318	117.586
593.113	585.774	593.283	191.184	593.283	47.8755	593.283	87.507	593.283	50.3081	593.283	119.79
594.077	590.077	594.247	190.231	594.247	48.234	594.247	87.4197	594.247	51.0341	594.247	120.076
595.041	594.347	595.211	190.197	595.211	48.4256	595.211	87.3372	595.211	51.2424	595.211	119.301
596.006	598.368	596.175	191.035	596.175	48.3961	596.175	87.1921	596.175	50.8656	596.175	118.939
596.97	601.974	597.139	192.55	597.139	48.127	597.139	86.9572	597.139	49.8891	597.139	120.136
597.934	604.675	598.104	194.434	598.104	47.7032	598.104	86.6965	598.104	48.5113	598.104	122.687
598.898	605.881	599.068	196.729	599.068	47.8909	599.068	86.9083	599.068	48.3624	599.068	124.817
599.862	606.509	600.032	197.413	600.032	48.8233	600.032	87.6874	600.032	49.4496	600.032	126.867
600.827	606.865	600.996	196.157	600.996	49.4776	600.996	88.5022	600.996	50.7824	600.996	128.975
601.791	606.813	601.961	193.702	601.961	49.077	601.961	89.2143	601.961	52.1107	601.961	130.981
602.755	605.48	602.925	190.776	602.925	47.678	602.925	89.7338	602.925	53.3549	602.925	132.688
603.72	600.848	603.889	186.851	603.889	46.91	603.889	89.6048	603.889	53.9327	603.889	134.179
604.684	601.549	604.853	184.184	604.853	47.4536	604.853	87.6308	604.853	52.6968	604.853	134.797
605.648	610.891	605.817	183.879	605.817	48.0646	605.817	86.2872	605.817	51.992	605.817	136.055
606.612	621.052	606.782	183.496	606.782	48.7355	606.782	86.3903	606.782	52.5324	606.782	138.895
607.576	627.225	607.746	180.869	607.746	49.3386	607.746	87.4086	607.746	53.872	607.746	142.62
608.541	628.329	608.71	175.62	608.71	49.629	608.71	88.2852	608.71	55.1084	608.71	145.806
609.505	627.622	609.674	171.018	609.674	49.2391	609.674	88.4508	609.674	55.7406	609.674	147.389
610.469	627.536	610.639	171.512	610.639	48.8539	610.639	88.054	610.639	55.9639	610.639	148.191
611.433	627.708	611.603	173.577	611.603	49.2867	611.603	87.1613	611.603	55.9574	611.603	149.148
612.398	627.656	612.567	175.066	612.567	50.1709	612.567	86.0981	612.567	55.8722	612.567	150.407
613.362	627.167	613.531	175.321	613.531	50.9519	613.531	85.339	613.531	55.8975	613.531	152.02
614.326	626.41	614.496	174.654	614.496	51.1859	614.496	85.2268	614.496	56.1628	614.496	153.946
615.29	626.096	615.46	173.733	615.46	50.8997	615.46	85.6253	615.46	56.6155	615.46	156.081
616.255	626.359	616.424	172.5	616.424	50.2916	616.424	85.7614	616.424	57.0237	616.424	158.186
617.219	623.805	617.388	169.733	617.388	49.3394	617.388	85.7402	617.388	57.4313	617.388	160.264
618.183	617.164	618.353	164.379	618.353	48.6011	618.353	85.3599	618.353	57.7291	618.353	162.783
619.147	609.18	619.317	158.665	619.317	48.3344	619.317	84.2526	619.317	57.808	619.317	166.037
620.111	603.282	620.281	155.712	620.281	48.5225	620.281	82.482	620.281	57.6769	620.281	169.958
621.076	599.624	621.245	156.666	621.245	48.9213	621.245	81.2868	621.245	57.6105	621.245	173.938
622.04	598.413	622.21	157.758	622.21	49.8524	622.21	81.2456	622.21	57.3764	622.21	178.291
623.004	602.12	623.174	159.123	623.174	50.5844	623.174	81.1634	623.174	57.4227	623.174	181.897
623.968	604.413	624.138	159.785	624.138	50.9938	624.138	81.0058	624.138	58.1393	624.138	184.752
624.933	600.467	625.102	159.163	625.102	51.2092	625.102	80.7777	625.102	59.2437	625.102	187.191
625.897	589.815	626.067	157.218	626.067	51.5057	626.067	80.4596	626.067	60.1884	626.067	189.53
626.861	579.221	627.031	154.572	627.031	52.1823	627.031	79.9481	627.031	60.6364	627.031	191.642
627.825	575.702	627.995	150.275	627.995	52.4554	627.995	79.3083	627.995	60.6934	627.995	193.397
628.79	574.549	628.959	146.397	628.959	51.4972	628.959	78.5167	628.959	60.5105	628.959	195.065
629.754	573.482	629.923	144.908	629.923	49.8869	629.923	77.7336	629.923	60.1683	629.923	196.522
630.718	571.466	630.888	145.666	630.888	48.468	630.888	77.3457	630.888	59.7828	630.888	197.686
631.682	567.89	631.852	146.95	631.852	47.8407	631.852	77.6055	631.852	59.4426	631.852	198.509
632.646	561.874	632.816	146.075	632.816	47.8445	632.816	78.2725	632.816	59.1422	632.816	198.968
633.611	553.05	633.78	142.694	633.78	47.3671	633.78	77.4599	633.78	58.8074	633.78	198.316
634.575	545.163	634.745	139.568	634.745	46.3968	634.745	75.221	634.745	58.494	634.745	196.801
635.539	538.65	635.709	136.644	635.709	45.7548	635.709	73.2022	635.709	58.1084	635.709	195.281
636.503	532.683	636.673	134.121	636.673	45.9507	636.673	72.1019	636.673	57.3803	636.673	193.79
637.468	525.891	637.637	132.383	637.637	46.8166	637.637	71.7789	637.637	56.3984	637.637	192.24
638.432	517.062	638.601	131.855	638.601	47.3069	638.601	71.4276	638.601	56.0048	638.601	190.983
639.396	510.824	639.566	130.544	639.566	47.2558	639.566	71.2729	639.566	57.234	639.566	191.043
640.36	508.222	640.53	127.509	640.53	46.868	640.53	70.7103	640.53	57.7932	640.53	189.822
641.325	506.857	641.494	124.583	641.494	45.9235	641.494	69.5153	641.494	57.099	641.494	186.954
642.289	507.163	642.458	122.778	642.458	44.8494	642.458	68.054	642.458	55.7784	642.458	183.312
643.253	508.563	643.423	122.204	643.423	44.2488	643.423	66.7861	643.423	54.7652	643.423	179.883
644.217	507.276	644.387	122.065	644.387	44.5135	644.387	65.9143	644.387	54.6109	644.387	176.956
645.182	495.985	645.351	121.985	645.351	44.7802	645.351	65.0452	645.351	54.2385	645.351	173.327
646.146	483.144	646.315	121.72	646.315	44.3384	646.315	63.7901	646.315	52.438	646.315	167.918
647.11	475.009	647.28	121.419	647.28	43.4521	647.28	62.4215	647.28	50.0262	647.28	161.863
648.074	471.847	648.244	120.916	648.244	42.322	648.244	61.2658	648.244	47.9379	648.244	156.482
649.038	471.648	649.208	119.574	649.208	41.0943	649.208	60.5088	649.208	46.7144	649.208	152.537
650.003	472.022	650.172	116.41	650.172	39.8448	650.172	60.0793	650.172	46.1972	650.172	149.732
650.967	472.459	651.136	111.452	651.136	38.8658	651.136	59.7251	651.136	45.8197	651.136	146.784
651.931	467.633	652.101	109.169	652.101	38.1212	652.101	59.4916	652.101	45.5965	652.101	143.647
652.895	455.541	653.065	110.06	653.065	37.6616	653.065	58.9092	653.065	45.252	653.065	140.2
653.86	443.624	654.029	111.843	654.029	37.7618	654.029	57.6295	654.029	44.7283	654.029	136.23
654.824	439.03	654.994	113.163	654.994	38.1504	654.994	55.8781	654.994	44.0078	654.994	131.791
655.788	443.501	655.958	114.28	655.958	37.9841	655.958	54.3887	655.958	43.0232	655.958	127.213
656.752	445.476	656.922	113.528	656.922	36.7986	656.922	53.2009	656.922	41.3075	656.922	122.047
657.717	442.747	657.886	108.347	657.886	35.6941	657.886	52.2497	657.886	40.0668	657.886	117.298
658.681	439.145	658.85	104.015	658.85	34.8434	658.85	51.7264	658.85	39.9872	658.85	113.885
659.645	435.739	659.815	102.966	659.815	34.2843	659.815	51.4697	659.815	40.3015	659.815	111.414
660.609	432.365	660.779	104.546	660.779	34.0778	660.779	51.3367	660.779	40.1204	660.779	109.124
661.573	427.995	661.743	105.914	661.743	34.2367	661.743	51.2399	661.743	38.998	661.743	106.418
662.538	421.153	662.707	104.987	662.707	34.3707	662.707	50.949	662.707	37.6863	662.707	103.784
663.502	414.391	663.672	103.216	663.672	33.959	663.672	50.1164	663.672	37.0433	663.672	102.489
664.466	410.436	664.636	101.583	664.636	33.3677	664.636	49.0682	664.636	36.745	664.636	101.546
665.43	408.21	665.6	100.247	665.6	33.0215	665.6	48.0509	665.6	36.5497	665.6	99.921
666.395	405.128	666.564	99.5863	666.564	33.0453	666.564	47.1871	666.564	36.3555	666.564	97.2898
667.359	398.814	667.529	99.979	667.529	33.2036	667.529	46.5384	667.529	36.1829	667.529	94.1007
668.323	389.929	668.493	101.217	668.493	32.8819	668.493	46.2637	668.493	36.0844	668.493	91.3613
669.287	385.917	669.457	100.166	669.457	31.8795	669.457	46.4487	669.457	36.0905	669.457	89.0074
670.252	387.106	670.421	96.6469	670.421	31.055	670.421	46.5438	670.421	35.7942	670.421	86.5961
671.216	388.632	671.385	92.7747	671.385	30.5935	671.385	46.6307	671.385	35.0852	671.385	84.3354
672.18	388.334	672.35	89.1825	672.35	30.343	672.35	46.6513	672.35	34.1907	672.35	82.3607
673.144	386.256	673.314	85.9012	673.314	30.044	673.314	46.4952	673.314	33.3955	673.314	80.6422
674.109	383.478	674.278	83.8244	674.278	29.6114	674.278	46.1442	674.278	32.7313	674.278	79.0039
675.073	379.37	675.242	84.8671	675.242	29.2132	675.242	45.4348	675.242	31.9208	675.242	77.2254
676.037	375.634	676.207	85.278	676.207	28.9873	676.207	44.0353	676.207	30.6486	676.207	75.0863
677.001	372.443	677.171	83.4924	677.171	28.7217	677.171	42.6317	677.171	29.4729	677.171	73.0249
677.966	369.817	678.135	80.8747	678.135	28.2102	678.135	41.7498	678.135	28.7921	678.135	71.6663
678.93	368.145	679.099	80.0209	679.099	27.4608	679.099	41.488	679.099	28.6959	679.099	71.1136
679.894	368.189	680.063	83.0123	680.063	26.8091	680.063	41.3892	680.063	28.9155	680.063	70.5117
680.858	367.438	681.028	86.0511	681.028	26.6988	681.028	40.9761	681.028	29.474	681.028	68.3552
681.822	360.95	681.992	83.8198	681.992	26.805	681.992	40.3542	681.992	29.9284	681.992	65.5539
682.787	352.471	682.956	79.189	682.956	26.7981	682.956	39.5328	682.956	29.717	682.956	63.1017
683.751	347.945	683.92	76.1781	683.92	26.6583	683.92	38.587	683.92	28.8446	683.92	61.1913
684.715	350.508	684.885	76.9821	684.885	26.5392	684.885	37.7617	684.885	27.6633	684.885	59.6934
685.679	357.913	685.849	80.5916	685.849	26.665	685.849	37.4207	685.849	26.6605	685.849	58.3872
686.644	360.336	686.813	82.7513	686.813	27.1039	686.813	37.6808	686.813	25.7947	686.813	57.194
687.608	356.841	687.777	83.3278	687.777	27.2895	687.777	37.7031	687.777	25.5462	687.777	56.2654
688.572	352.391	688.742	83.1115	688.742	27.2958	688.742	37.3499	688.742	26.4548	688.742	55.7587
689.536	346.527	689.706	81.698	689.706	27.0124	689.706	36.9147	689.706	27.3464	689.706	55.2289
690.5	340.392	690.67	79.6525	690.67	26.27	690.67	36.6903	690.67	27.4224	690.67	54.5429
691.465	336.657	691.634	78.2373	691.634	25.0477	691.634	36.7247	691.634	26.6622	691.634	53.8035
692.429	336.708	692.599	77.8463	692.599	23.9385	692.599	36.4543	692.599	25.7049	692.599	52.7246
693.393	337.216	693.563	77.5419	693.563	22.9139	693.563	35.3179	693.563	24.2585	693.563	50.7663
694.357	337.663	694.527	77.464	694.527	22.2453	694.527	34.2786	694.527	23.1176	694.527	49.0958
695.322	337.752	695.491	77.0964	695.491	22.2323	695.491	33.7281	695.491	22.5656	695.491	48.1292
696.286	337.331	696.456	75.9065	696.456	22.6849	696.456	33.5755	696.456	22.5797	696.456	47.7705
697.25	336.421	697.42	73.7729	697.42	23.1257	697.42	33.4423	697.42	23.0572	697.42	47.6963
698.214	335.243	698.384	71.3787	698.384	23.1067	698.384	32.9334	698.384	24.078	698.384	47.6986
699.179	334.476	699.348	69.0009	699.348	22.8717	699.348	32.3466	699.348	25.1597	699.348	47.1712
700.143	333.155	700.312	67.1188	700.312	23.0946	700.312	32.401	700.312	25.5415	700.312	45.3625
701.107	329.423	701.277	66.8054	701.277	23.6302	701.277	32.9299	701.277	25.3609	701.277	42.7547
702.071	323.302	702.241	68.0631	702.241	23.9414	702.241	33.3656	702.241	24.9879	702.241	40.6182
703.035	317.024	703.205	69.6261	703.205	23.588	703.205	33.2637	703.205	24.7079	703.205	39.9587
704	314.525	704.169	69.2785	704.169	22.5974	704.169	32.643	704.169	24.5216	704.169	40.779
704.964	317.604	705.134	66.2746	705.134	22.0793	705.134	32.1069	705.134	24.1071	705.134	41.3918
705.928	318.834	706.098	64.8338	706.098	22.3869	706.098	31.4642	706.098	23.1587	706.098	41.8604
706.893	316.516	707.062	65.5663	707.062	22.5816	707.062	31.0956	707.062	22.3791	707.062	41.8404
707.857	313.156	708.026	66.9579	708.026	22.4132	708.026	31.3277	708.026	21.9272	708.026	41.2574
708.821	310.894	708.99	68.0926	708.99	21.9977	708.99	31.902	708.99	21.7627	708.99	40.1942
709.785	310.103	709.955	69.0132	709.955	21.6273	709.955	32.1328	709.955	21.8168	709.955	38.6795
710.749	309.08	710.919	69.4014	710.919	21.4514	710.919	31.6907	710.919	22.3407	710.919	36.1776
711.714	307.118	711.883	68.3741	711.883	21.2259	711.883	31.1526	711.883	22.6551	711.883	34.4331
712.678	305.148	712.847	67.574	712.847	20.6189	712.847	30.6351	712.847	22.2803	712.847	34.4071
713.642	303.552	713.812	68.3118	713.812	19.9972	713.812	30.1826	713.812	21.6648	713.812	35.0251
714.606	301.894	714.776	69.8582	714.776	19.8753	714.776	29.8398	714.776	21.366	714.776	35.0761
715.571	299.179	715.74	70.0348	715.74	20.4758	715.74	29.6222	715.74	21.6386	715.74	33.9518
716.535	294.332	716.704	66.4117	716.704	21.2762	716.704	29.4843	716.704	22.0574	716.704	32.2634
717.499	289.17	717.669	61.5003	717.669	20.9359	717.669	29.4745	717.669	21.5382	717.669	31.498
718.463	286.741	718.633	60.5775	718.633	19.9657	718.633	29.5036	718.633	20.4977	718.633	31.3777
719.428	286.618	719.597	62.7086	719.597	19.477	719.597	29.2191	719.597	19.7784	719.597	31.2061
720.392	287.28	720.561	64.5015	720.561	19.8344	720.561	28.4557	720.561	19.6239	720.561	30.7374
721.356	287.589	721.526	63.2557	721.526	20.6505	721.526	27.5244	721.526	19.8831	721.526	30.0794
722.32	287.513	722.49	59.087	722.49	20.9876	722.49	27.2347	722.49	20.2428	722.49	29.612
723.284	287.364	723.454	57.2206	723.454	20.5365	723.454	28.2555	723.454	21.0962	723.454	29.9177
724.249	288.181	724.418	59.5548	724.418	20.1438	724.418	28.8101	724.418	21.3359	724.418	29.6447
725.213	287.395	725.383	61.4289	725.383	19.7174	725.383	28.6667	725.383	20.5454	725.383	27.9576
726.177	283.127	726.347	61.6653	726.347	19.4032	726.347	28.2953	726.347	19.536	726.347	26.3667
727.141	276.878	727.311	60.8324	727.311	19.4227	727.311	28.0483	727.311	18.9796	727.311	26.3687
728.106	272.36	728.275	60.3013	728.275	19.8172	728.275	27.9755	728.275	18.9904	728.275	28.1967
729.07	271.723	729.239	60.8299	729.239	20.0033	729.239	27.8481	729.239	18.9705	729.239	29.4039
730.034	271.613	730.204	61.0205	730.204	19.2369	730.204	27.6077	730.204	18.4391	730.204	27.9841
730.998	270.537	731.168	60.0535	731.168	18.4793	731.168	27.2506	731.168	17.8891	731.168	26.1129
731.962	268.927	732.132	58.6071	732.132	18.3788	732.132	26.5981	732.132	17.6046	732.132	24.6757
732.927	266.978	733.096	57.2394	733.096	18.8704	733.096	25.7786	733.096	17.5887	733.096	23.9432
733.891	264.694	734.061	56.1991	734.061	19.4252	734.061	25.1612	734.061	17.6485	734.061	23.8925
734.855	262.028	735.025	55.379	735.025	19.4153	735.025	25.1955	735.025	17.5317	735.025	24.4948
735.819	258.913	735.989	54.7231	735.989	18.8759	735.989	25.7368	735.989	17.2777	735.989	25.3749
736.784	256.104	736.953	54.2679	736.953	18.5985	736.953	25.8837	736.953	17.4815	736.953	25.7014
737.748	255.223	737.918	53.8836	737.918	18.679	737.918	25.6899	737.918	18.2761	737.918	25.8674
738.712	256.751	738.882	53.4836	738.882	18.6861	738.882	25.315	738.882	18.9103	738.882	25.7138
739.676	259.294	739.846	53.3354	739.846	18.0904	739.846	24.742	739.846	18.657	739.846	24.7224
740.641	260.494	740.81	54.1956	740.81	16.7984	740.81	23.9242	740.81	17.4245	740.81	22.7151
741.605	260.101	741.774	57.5859	741.774	16.2422	741.774	23.5087	741.774	16.5856	741.774	21.7179
742.569	258.539	742.739	58.3526	742.739	17.1651	742.739	23.6496	742.739	16.117	742.739	22.0767
743.533	255.691	743.703	54.4137	743.703	17.8869	743.703	23.9209	743.703	15.9695	743.703	22.2755
744.498	252.078	744.667	50.3366	744.667	18.107	744.667	24.5172	744.667	16.5624	744.667	22.5062
745.462	247.194	745.631	49.1966	745.631	17.931	745.631	25.195	745.631	17.4614	745.631	22.6856
746.426	241.159	746.596	51.1322	746.596	17.548	746.596	25.4756	746.596	17.8114	746.596	22.434
747.39	236.569	747.56	53.1106	747.56	16.9636	747.56	24.9943	747.56	17.0001	747.56	21.307
748.355	236.881	748.524	53.1043	748.524	16.3958	748.524	24.383	748.524	16.0461	748.524	20.2835
749.319	238.136	749.488	52.8425	749.488	15.8718	749.488	24.2374	749.488	15.9033	749.488	20.1841
750.283	237.495	750.453	53.4824	750.453	15.496	750.453	24.3175	750.453	16.2013	750.453	20.4416
751.247	235.45	751.417	54.678	751.417	15.5225	751.417	24.3523	751.417	16.5395	751.417	20.5845
752.211	234.058	752.381	55.4939	752.381	16.0484	752.381	24.2229	752.381	16.726	752.381	20.4394
753.176	235.31	753.345	55.0811	753.345	16.866	753.345	24.0169	753.345	16.8332	753.345	20.1095
754.14	238.327	754.309	53.5897	754.309	17.3455	754.309	23.9579	754.309	17.0454	754.309	19.5936
755.104	238.136	755.274	52.1208	755.274	17.4053	755.274	24.1118	755.274	17.4312	755.274	18.8414
756.068	235.375	756.238	50.7815	756.238	17.5137	756.238	24.1442	756.238	17.6227	756.238	18.5063
757.033	232.022	757.202	49.3329	757.202	17.8	757.202	23.8822	757.202	17.4615	757.202	18.5253
757.997	228.108	758.166	47.0572	758.166	18.0599	758.166	23.5068	758.166	17.0985	758.166	18.7282
758.961	223.806	759.131	44.2767	759.131	17.9682	759.131	23.3178	759.131	16.7272	759.131	19.0491
759.925	221.602	760.095	43.5497	760.095	17.3538	760.095	23.444	760.095	16.3243	760.095	19.656
760.889	224.616	761.059	47.5154	761.059	17.038	761.059	23.4355	761.059	16.1027	761.059	20.5207
761.854	225.12	762.023	50.0525	762.023	17.4445	762.023	23.0569	762.023	16.3112	762.023	22.5845
762.818	219.918	762.988	49.6957	762.988	17.896	762.988	22.649	762.988	16.4761	762.988	23.906
763.782	213.428	763.952	48.0459	763.952	18.0529	763.952	22.318	763.952	16.2318	763.952	22.6657
764.746	210.827	764.916	46.7172	764.916	17.8657	764.916	22.1247	764.916	15.6266	764.916	19.2468
765.711	214.193	765.88	46.2837	765.88	17.4546	765.88	22.1834	765.88	15.0807	765.88	15.9855
766.675	218.79	766.845	46.4335	766.845	16.8116	766.845	22.8136	766.845	15.0684	766.845	15.1205
767.639	220.314	767.809	47.9002	767.809	16.1568	767.809	23.5277	767.809	15.2851	767.809	15.917
768.603	219.715	768.773	49.1863	768.773	15.8159	768.773	23.455	768.773	15.1914	768.773	17.365
769.568	216.346	769.737	48.1994	769.737	15.768	769.737	22.7193	769.737	14.8262	769.737	19.1425
770.532	210.874	770.702	44.8231	770.702	15.898	770.702	21.9085	770.702	14.4127	770.702	20.1545
771.496	206.375	771.666	40.9884	771.666	16.1246	771.666	21.5355	771.666	14.1494	771.666	19.4123
772.46	208.104	772.63	39.8807	772.63	16.4651	772.63	21.6165	772.63	14.0528	772.63	17.0258
773.425	217.827	773.594	42.16	773.594	16.7835	773.594	21.9123	773.594	14.0735	773.594	15.7722
774.389	222.043	774.558	43.581	774.558	17.4339	774.558	22.7686	774.558	14.1947	774.558	15.9767
775.353	218.093	775.523	44.1257	775.523	17.5821	775.523	23.3337	775.523	14.3986	775.523	16.4574
776.317	212.034	776.487	43.9134	776.487	16.6535	776.487	23.2441	776.487	14.7934	776.487	17.1818
777.282	207.609	777.451	42.5305	777.451	15.1129	777.451	22.7321	777.451	15.2268	777.451	17.788
778.246	204.984	778.415	39.9845	778.415	14.0365	778.415	22.3466	778.415	15.3581	778.415	17.5759
779.21	203.69	779.38	38.6496	779.38	13.8738	779.38	22.3058	779.38	14.9697	779.38	16.0878
780.174	204.954	780.344	40.4199	780.344	13.8693	780.344	22.2671	780.344	14.6019	780.344	14.6952
781.138	205.816	781.308	42.2363	781.308	13.479	781.308	21.97	781.308	14.6553	781.308	14.0496
782.103	205.161	782.272	43.4686	782.272	13.1459	782.272	21.6758	782.272	14.7899	782.272	13.9442
783.067	203.463	783.236	44.063	783.236	13.3823	783.236	21.6379	783.236	14.5801	783.236	14.1401
784.031	201.651	784.201	44.0405	784.201	14.2986	784.201	21.9273	784.201	13.9296	784.201	14.5066
784.995	200.346	785.165	43.3535	785.165	15.4588	785.165	22.4089	785.165	13.2259	785.165	15.1348
785.96	199.848	786.129	42.5718	786.129	16.1869	786.129	22.9917	786.129	13.1589	786.129	16.4797
786.924	200.901	787.093	42.9815	787.093	16.4721	787.093	23.5414	787.093	13.6496	787.093	18.1951
787.888	202.614	788.058	44.0224	788.058	16.3815	788.058	23.3951	788.058	14.3359	788.058	18.7806
788.852	203.429	789.022	44.4865	789.022	15.8631	789.022	22.3411	789.022	15.3102	789.022	17.9893
789.817	202.712	789.986	43.8297	789.986	15.2079	789.986	21.1366	789.986	16.0562	789.986	16.6731
790.781	200.648	790.95	42.4802	790.95	14.7679	790.95	20.8619	790.95	15.7543	790.95	15.7486
791.745	197.662	791.915	41.702	791.915	14.5961	791.915	21.9713	791.915	13.9438	791.915	15.1818
792.709	192.594	792.879	41.7469	792.879	14.4839	792.879	22.3005	792.879	12.8696	792.879	15.4464
793.673	189.605	793.843	42.255	793.843	14.4037	793.843	20.9497	793.843	12.9526	793.843	17.2128
794.638	189.849	794.807	44.1857	794.807	14.3362	794.807	19.8265	794.807	13.1518	794.807	18.5196
795.602	190.479	795.771	45.7073	795.771	14.2726	795.771	19.8829	795.771	13.013	795.771	18.4041
796.566	188.619	796.736	44.7851	796.736	14.2146	796.736	20.8191	796.736	12.6418	796.736	17.1536
797.53	183.726	797.7	41.0359	797.7	14.1592	797.7	21.5597	797.7	12.5406	797.7	15.8306
798.495	179.745	798.664	37.8073	798.664	14.0669	798.664	21.5241	798.664	13.2231	798.664	15.0171
799.459	180.739	799.629	37.4056	799.629	14.1177	799.629	21.1403	799.629	13.8643	799.629	14.7215
800.423	182.873	800.593	38.0346	800.593	14.5884	800.593	20.6904	800.593	13.4078	800.593	14.9881
801.387	184.697	801.557	39.4549	801.557	15.2156	801.557	20.2667	801.557	12.4709	801.557	15.4317
802.352	185.701	802.521	41.1412	802.521	15.5449	802.521	19.9871	802.521	12.1258	802.521	15.4524
803.316	185.492	803.485	42.264	803.485	15.3406	803.485	19.9309	803.485	12.9494	803.485	14.7609
804.28	183.633	804.45	42.0346	804.45	14.836	804.45	20.1332	804.45	14.4831	804.45	13.6508
805.244	180.486	805.414	40.6793	805.414	14.8239	805.414	20.7738	805.414	15.1775	805.414	12.9256
806.208	178.225	806.378	39.373	806.378	15.504	806.378	22.106	806.378	14.8414	806.378	12.4575
807.173	176.792	807.342	38.0828	807.342	15.7566	807.342	22.6964	807.342	14.1683	807.342	12.1287
808.137	176.179	808.307	37.2633	808.307	15.2545	808.307	21.9689	808.307	12.8931	808.307	11.9725
809.101	177.185	809.271	37.4024	809.271	14.3923	809.271	20.6664	809.271	11.4961	809.271	11.9681
810.065	179.066	810.235	38.2308	810.235	13.5943	810.235	19.7077	810.235	10.5526	810.235	12.2395
811.03	178.09	811.199	38.4228	811.199	12.7888	811.199	19.1502	811.199	10.0718	811.199	13.0917
811.994	171.255	812.163	37.5258	812.163	12.4909	812.163	18.9178	812.163	10.204	812.163	13.7897
812.958	166.706	813.128	36.7343	813.128	13.0726	813.128	18.9275	813.128	11.6187	813.128	13.4995
813.922	166.262	814.092	36.0527	814.092	13.8068	814.092	19.1671	814.092	12.9009	814.092	12.8899
814.887	167.324	815.056	35.5357	815.056	14.5775	815.056	20.0049	815.056	13.2444	815.056	12.4412
815.851	167.473	816.02	35.1648	816.02	15.21	816.02	21.1583	816.02	12.7628	816.02	12.2628
816.815	166.068	816.985	34.9504	816.985	15.3831	816.985	21.8068	816.985	12.1394	816.985	12.1952
817.779	164.827	817.949	35.1005	817.949	14.692	817.949	21.1047	817.949	11.9365	817.949	12.0851
818.744	166.98	818.913	36.3186	818.913	13.5543	818.913	19.6417	818.913	12.0122	818.913	12.0762
819.708	169.659	819.877	37.804	819.877	12.8197	819.877	18.6945	819.877	12.0005	819.877	12.3415
820.672	169	820.842	38.5192	820.842	12.4416	820.842	18.1953	820.842	11.8883	820.842	12.6134
821.636	165.198	821.806	38.5249	821.806	12.4071	821.806	18.007	821.806	11.6883	821.806	12.3407
822.601	161.547	822.77	38.7901	822.77	12.7952	822.77	18.0894	822.77	11.4116	822.77	11.1896
823.565	161.886	823.734	40.4722	823.734	13.5195	823.734	18.4297	823.734	11.0994	823.734	9.51173
824.529	166.456	824.698	43.7091	824.698	13.8183	824.698	18.8053	824.698	10.9072	824.698	8.80789
825.493	167.867	825.663	44.8951	825.663	13.1811	825.663	19.517	825.663	10.9626	825.663	10.1143
826.457	164.923	826.627	43.2466	826.627	12.6798	826.627	19.8224	826.627	10.9584	826.627	10.9657
827.422	162.459	827.591	41.6641	827.591	12.4152	827.591	19.3651	827.591	10.8042	827.591	10.883
828.386	162.846	828.556	41.3922	828.556	12.2223	828.556	18.637	828.556	10.5935	828.556	10.2553
829.35	165.112	829.52	41.9946	829.52	11.8355	829.52	18.1773	829.52	10.4672	829.52	9.56172
830.314	166.154	830.484	41.9333	830.484	11.1644	830.484	18.1352	830.484	10.4904	830.484	9.03645
831.279	164.848	831.448	39.8895	831.448	10.8292	831.448	18.3037	831.448	10.5138	831.448	8.99682
832.243	162.087	832.412	38.9428	832.412	11.6629	832.412	18.8457	832.412	10.3384	832.412	9.76866
833.207	157.881	833.377	41.9261	833.377	12.6784	833.377	19.2883	833.377	10.152	833.377	10.7498
834.171	153.282	834.341	45.3333	834.341	13.2702	834.341	19.1273	834.341	10.083	834.341	11.8702
835.135	148.767	835.305	45.1694	835.305	13.3621	835.305	18.4672	835.305	10.1349	835.305	12.8475
836.1	144.829	836.269	40.6151	836.269	13.1407	836.269	17.8698	836.269	10.2631	836.269	13.0484
837.064	142.294	837.234	35.5072	837.234	12.7994	837.234	17.9718	837.234	10.4363	837.234	11.7526
838.028	142.837	838.198	35.8584	838.198	12.3761	838.198	18.7118	838.198	10.6358	838.198	9.23216
838.992	145.381	839.162	40.1203	839.162	12.2066	839.162	19.0734	839.162	10.5297	839.162	8.2516
839.957	146.462	840.126	42.5488	840.126	12.2824	840.126	19.0154	840.126	10.031	840.126	8.9575
840.921	145.768	841.091	42.6746	841.091	12.4718	841.091	18.8459	841.091	9.61133	841.091	9.64492
841.885	144.858	842.055	42.0009	842.055	12.8644	842.055	18.6209	842.055	9.57548	842.055	9.43685
842.849	145.734	843.019	42.248	843.019	13.3681	843.019	18.3916	843.019	9.84186	843.019	8.54914
843.814	148.966	843.983	43.7132	843.983	13.4544	843.983	18.4165	843.983	9.97275	843.983	7.88622
844.778	149.983	844.947	43.905	844.947	12.6529	844.947	18.9177	844.947	9.80057	844.947	7.35096
845.742	146.629	845.912	41.6155	845.912	12.1144	845.912	19.3844	845.912	9.71987	845.912	7.44221
846.706	144.028	846.876	39.627	846.876	12.1311	846.876	19.7105	846.876	9.75653	846.876	8.96085
847.67	144.09	847.84	38.3219	847.84	12.4165	847.84	19.9251	847.84	9.91143	847.84	10.3801
848.635	145.462	848.804	37.8121	848.804	12.8618	848.804	20.0959	848.804	10.3104	848.804	10.1301
849.599	145.503	849.769	38.4336	849.769	13.3819	849.769	20.2409	849.769	10.9476	849.769	7.95224
850.563	142.812	850.733	40.6465	850.733	13.6673	850.733	20.2663	850.733	11.472	850.733	5.52829
851.528	139.445	851.697	42.7323	851.697	13.1396	851.697	19.986	851.697	11.4545	851.697	4.88359
852.492	137.317	852.661	43.1664	852.661	12.2535	852.661	19.5559	852.661	11.0417	852.661	5.37581
853.456	136.065	853.625	42.7511	853.625	11.6853	853.625	19.1696	853.625	10.2729	853.625	5.74785
854.42	135.265	854.59	41.9024	854.59	11.4847	854.59	18.8406	854.59	9.20477	854.59	5.8154
855.384	134.714	855.554	40.9177	855.554	11.5396	855.554	18.5917	855.554	8.32467	855.554	5.84113
856.349	134.443	856.518	40.3678	856.518	11.7672	856.518	18.4518	856.518	8.15306	856.518	6.17927
857.313	134.592	857.482	41.2878	857.482	12.1919	857.482	18.4256	857.482	8.73622	857.482	6.88569
858.277	135.218	858.447	44.0222	858.447	12.4246	858.447	18.4572	858.447	9.46392	858.447	7.00962
859.241	135.539	859.411	45.1523	859.411	12.3939	859.411	18.77	859.411	10.9584	859.411	6.0877
860.206	136.068	860.375	44.1951	860.375	12.2673	860.375	18.8341	860.375	11.7747	860.375	5.10113
861.17	135.79	861.339	42.5156	861.339	12.0333	861.339	18.3398	861.339	11.1641	861.339	4.28374
862.134	133.32	862.304	40.3856	862.304	11.7637	862.304	17.5896	862.304	9.78837	862.304	3.73762
863.098	129.071	863.268	37.9855	863.268	11.5695	863.268	17.1835	863.268	8.84288	863.268	3.61849
864.062	126.708	864.232	37.034	864.232	11.4838	864.232	17.417	864.232	8.70963	864.232	4.13225
865.027	128.676	865.196	39.4073	865.196	11.4726	865.196	17.5827	865.196	8.88052	865.196	4.56652
865.991	130.373	866.161	41.3362	866.161	11.5028	866.161	17.0028	866.161	9.17943	866.161	3.96017
866.955	130.106	867.125	40.9842	867.125	11.5374	867.125	16.2319	867.125	9.42482	867.125	2.97983
867.919	128.867	868.089	39.8299	868.089	11.6465	868.089	15.7289	868.089	9.42027	868.089	2.40583
868.884	127.909	869.053	39.9306	869.053	11.7974	869.053	15.629	869.053	9.17434	869.053	2.44964
869.848	127.78	870.018	42.0798	870.018	11.7837	870.018	15.8545	870.018	8.90706	870.018	2.79775
870.812	127.999	870.982	44.579	870.982	11.2753	870.982	16.334	870.982	8.92642	870.982	2.98052
871.776	128.324	871.946	44.3537	871.946	10.3052	871.946	17.0603	871.946	9.22989	871.946	3.08417
872.741	128.26	872.91	42.3719	872.91	9.88347	872.91	17.3567	872.91	9.14146	872.91	3.04072
873.705	125.51	873.875	41.0494	873.875	10.0698	873.875	17.0752	873.875	8.47627	873.875	2.46284
874.669	119.356	874.839	40.6809	874.839	10.4332	874.839	16.6803	874.839	7.814	874.839	1.72578
875.633	113.649	875.803	41.1739	875.803	10.8324	875.803	16.4203	875.803	7.48961	875.803	1.08522
876.597	114.013	876.767	42.8775	876.767	11.2436	876.767	16.2962	876.767	7.48914	876.767	0.59602
877.562	122.487	877.731	46.5086	877.731	11.4193	877.731	16.2661	877.731	7.63928	877.731	0.26031
878.526	126.11	878.696	47.3783	878.696	11.111	878.696	16.5607	878.696	8.07729	878.696	0.44846
879.49	120.587	879.66	42.1217	879.66	10.9011	879.66	16.6246	879.66	8.48468	879.66	0.48379
880.455	115.795	880.624	38.3661	880.624	11.1223	880.624	16.1237	880.624	8.91511	880.624	0.14592
881.419	114.908	881.588	39.1653	881.588	11.3783	881.588	15.4597	881.588	9.19985	881.588	-0.44715
882.383	116.475	882.553	42.7531	882.553	11.1058	882.553	15.073	882.553	9.07803	882.553	-1.34056
883.347	117.666	883.517	45.8186	883.517	10.1982	883.517	15.093	883.517	8.51354	883.517	-2.4378
884.311	117.57	884.481	47.1966	884.481	9.4155	884.481	15.2007	884.481	7.92805	884.481	-3.15712
885.276	116.793	885.445	47.4614	885.445	9.99483	885.445	14.9988	885.445	7.96061	885.445	-2.62052
886.24	115.294	886.409	46.6773	886.409	11.2194	886.409	14.5831	886.409	8.26835	886.409	-1.3403
887.204	113.616	887.374	45.4053	887.374	11.5874	887.374	14.0646	887.374	8.05279	887.374	-0.19827
888.168	112.395	888.338	43.9841	888.338	11.0029	888.338	13.4669	888.338	7.2768	888.338	0.71142
889.133	111.732	889.302	42.6331	889.302	10.2356	889.302	13.0818	889.302	6.6412	889.302	1.39973
890.097	111.192	890.266	41.6927	890.266	10.0809	890.266	13.2713	890.266	6.95428	890.266	1.98863
891.061	110.136	891.231	41.7274	891.231	10.5885	891.231	14.0963	891.231	8.31687	891.231	2.57361
892.025	108.466	892.195	42.8906	892.195	10.9183	892.195	14.5013	892.195	8.92691	892.195	2.18211
892.99	107.281	893.159	43.7642	893.159	10.8267	893.159	13.9965	893.159	7.89023	893.159	-1.05393
893.954	106.881	894.123	44.0799	894.123	10.837	894.123	13.6749	894.123	7.22155	894.123	-3.13007
894.918	106.464	895.088	44.5198	895.088	11.2255	895.088	13.8746	895.088	7.51938	895.088	-2.3746
895.882	105.271	896.052	45.4504	896.052	11.7065	896.052	14.3221	896.052	8.31079	896.052	-0.33227
896.846	103.699	897.016	46.801	897.016	11.8286	897.016	14.6416	897.016	8.90054	897.016	0.76586
897.811	103.54	897.98	48.3842	897.98	11.4281	897.98	14.7403	897.98	9.08039	897.98	0.2827
898.775	106.643	898.944	50.8855	898.944	10.9626	898.944	14.6907	898.944	9.19498	898.944	-0.49362
899.739	108.625	899.909	52.2644	899.909	10.6847	899.909	14.3311	899.909	9.72094	899.909	-1.12374
900.703	107.316	900.873	51.3202	900.873	10.5257	900.873	13.9362	900.873	10.1291	900.873	-1.65798
901.668	104.576	901.837	49.3698	901.837	10.4568	901.837	13.8268	901.837	9.80625	901.837	-1.88262
902.632	101.697	902.802	47.3247	902.802	10.4833	902.802	13.9899	902.802	8.81839	902.802	-1.7891
903.596	99.3553	903.766	45.6573	903.766	10.6582	903.766	14.1233	903.766	7.76177	903.766	-1.57599
904.56	98.0733	904.73	44.6454	904.73	11.0479	904.73	13.8637	904.73	7.3185	904.73	-1.50514
905.524	99.0771	905.694	44.7746	905.694	11.6492	905.694	13.2122	905.694	7.48419	905.694	-1.59491
906.489	101.737	906.658	45.9751	906.658	11.9139	906.658	12.9597	906.658	7.76221	906.658	-1.97803
907.453	101.991	907.623	47.0586	907.623	11.7927	907.623	13.1974	907.623	8.26587	907.623	-3.02784
908.417	99.3641	908.587	47.8851	908.587	11.5525	908.587	13.4545	908.587	8.58368	908.587	-3.72691
909.381	96.4133	909.551	49.2719	909.551	11.1924	909.551	13.6355	909.551	8.56674	909.551	-3.31208
910.346	95.2157	910.515	52.7021	910.515	10.8066	910.515	13.7212	910.515	8.27648	910.515	-2.23096
911.31	95.7448	911.48	58.0425	911.48	10.6168	911.48	13.5896	911.48	7.71716	911.48	-1.75255
912.274	96.2333	912.444	60.0721	912.444	10.6815	912.444	13.023	912.444	6.48806	912.444	-2.40107
913.238	98.3026	913.408	55.5125	913.408	10.8976	913.408	12.745	913.408	6.01786	913.408	-2.75445
914.203	98.7914	914.372	51.8329	914.372	11.2075	914.372	13.1893	914.372	7.61676	914.372	-2.09095
915.167	95.4617	915.337	49.7879	915.337	11.619	915.337	13.8002	915.337	9.35038	915.337	-1.24956
916.131	91.0947	916.301	49.0401	916.301	12.3539	916.301	14.2723	916.301	9.62605	916.301	-0.98423
917.095	88.6998	917.265	49.172	917.265	13.268	917.265	14.4976	917.265	8.42054	917.265	-1.25941
918.06	89.0023	918.229	50.0506	918.229	13.801	918.229	14.4411	918.229	6.99572	918.229	-1.2544
919.024	89.7545	919.193	51.8746	919.193	13.3027	919.193	13.9999	919.193	6.61723	919.193	0.03816
919.988	88.9536	920.158	55.7703	920.158	12.0746	920.158	13.3456	920.158	7.06315	920.158	2.03974
920.952	87.7	921.122	60.2445	921.122	11.3034	921.122	13.0986	921.122	7.27432	921.122	2.26465
921.917	87.1029	922.086	63.6664	922.086	10.9473	922.086	13.2252	922.086	7.24833	922.086	0.69727
922.881	87.1308	923.05	65.9019	923.05	10.8239	923.05	13.5429	923.05	7.38155	923.05	-0.83699
923.845	87.2781	924.015	67.1316	924.015	10.8747	924.015	14.0467	924.015	8.03637	924.015	-1.27065
924.809	87.0663	924.979	67.3666	924.979	11.0789	924.979	14.6558	924.979	9.0136	924.979	-0.8202
925.773	86.3864	925.943	66.7178	925.943	11.3436	925.943	15.0046	925.943	9.41672	925.943	-0.51279
926.738	85.3358	926.907	67.5546	926.907	11.7456	926.907	14.8879	926.907	8.71092	926.907	-0.4259
927.702	82.8208	927.871	71.5755	927.871	12.1205	927.871	14.9123	927.871	8.43269	927.871	0.00928
928.666	82.3589	928.836	74.9173	928.836	12.4278	928.836	15.296	928.836	9.09435	928.836	0.76587
929.63	87.0394	929.8	76.4308	929.8	12.6967	929.8	15.6724	929.8	9.85833	929.8	1.68936
930.595	92.3195	930.764	77.517	930.764	12.969	930.764	15.7515	930.764	10.0971	930.764	2.96303
931.559	91.5262	931.729	79.8916	931.729	13.2386	931.729	15.5366	931.729	9.79235	931.729	4.4402
932.523	82.8083	932.693	83.8414	932.693	13.4363	932.693	15.2893	932.693	9.45341	932.693	5.40736
933.487	75.2088	933.657	88.1074	933.657	13.4655	933.657	15.1847	933.657	9.48737	933.657	5.10967
934.452	76.4069	934.621	92.1863	934.621	13.4621	934.621	15.1966	934.621	9.66534	934.621	4.32921
935.416	79.1888	935.585	96.4658	935.585	13.552	935.585	15.1838	935.585	9.49013	935.585	4.02003
936.38	79.5746	936.55	101.012	936.55	13.7452	936.55	15.2023	936.55	9.1322	936.55	4.09781
937.344	77.9305	937.514	105.876	937.514	14.0823	937.514	15.4521	937.514	9.12024	937.514	4.40488
938.308	76.4126	938.478	110.912	938.478	14.5828	938.478	16.0575	938.478	9.77522	938.478	4.81538
939.273	76.7019	939.442	115.986	939.442	15.2431	939.442	16.8975	939.442	10.8857	939.442	5.40441
940.237	78.3844	940.407	121.558	940.407	16.1034	940.407	17.5764	940.407	11.7478	940.407	6.64085
941.201	79.9459	941.371	129.775	941.371	17.5701	941.371	17.9719	941.371	12.3038	941.371	9.57574
942.165	81.3689	942.335	140.692	942.335	18.4955	942.335	18.4827	942.335	12.7277	942.335	11.6605
943.13	82.1467	943.299	152.027	943.299	18.4991	943.299	19.228	943.299	12.9898	943.299	12.3674
944.094	82.5208	944.264	163.717	944.264	18.3367	944.264	19.9674	944.264	13.1499	944.264	12.6986
945.058	82.1738	945.228	175.596	945.228	18.5222	945.228	20.438	945.228	13.0641	945.228	13.052
946.022	80.1715	946.192	187.278	946.192	19.0669	946.192	20.675	946.192	12.8149	946.192	13.5463
946.986	75.9584	947.156	198.622	947.156	19.6585	947.156	21.0783	947.156	13.0442	947.156	14.7488
947.951	72.829	948.12	210.507	948.12	20.0421	948.12	21.7912	948.12	14.4279	948.12	17.4044
948.915	71.8674	949.085	222.578	949.085	20.6219	949.085	22.8488	949.085	15.9088	949.085	20.334
949.879	71.8651	950.049	235.762	950.049	21.6775	950.049	24.2599	950.049	16.5988	950.049	22.4372
950.843	73.0334	951.013	250.722	951.013	23.0577	951.013	25.9421	951.013	16.8674	951.013	24.1038
951.808	74.8239	951.977	267.368	951.977	24.5799	951.977	27.8257	951.977	17.3154	951.977	26.0099
952.772	76.495	952.942	285.8	952.942	26.1482	952.942	29.8682	952.942	18.2351	952.942	28.5384
953.736	77.5313	953.906	306.015	953.906	27.7612	953.906	32.019	953.906	19.451	953.906	31.5973
954.7	77.4671	954.87	325.005	954.87	29.4433	954.87	34.1782	954.87	20.6132	954.87	34.9304
955.665	74.5773	955.834	335.861	955.834	31.2444	955.834	36.3229	955.834	21.7314	955.834	38.5121
956.629	70.3514	956.798	341.675	956.798	32.554	956.798	38.501	956.798	22.4774	956.798	42.5541
957.593	68.6885	957.763	349.517	957.763	32.7046	957.763	40.4051	957.763	22.0518	957.763	46.8224
958.557	70.8025	958.727	361.144	958.727	33.0913	958.727	42.6667	958.727	22.1124	958.727	51.7991
959.521	73.8719	959.691	373.403	959.691	34.9194	959.691	45.994	959.691	24.2364	959.691	57.9921
960.486	73.6997	960.655	382.513	960.655	37.9978	960.655	50.2286	960.655	28.1314	960.655	65.2859
961.45	69.125	961.62	388.493	961.62	40.7228	961.62	54.0527	961.62	31.294	961.62	72.9476
962.414	66.7753	962.584	389.644	962.584	42.8084	962.584	57.2625	962.584	32.9889	962.584	82.0431
963.379	69.6009	963.548	383.616	963.548	44.3281	963.548	59.8138	963.548	34.0321	963.548	89.7131
964.343	71.3763	964.512	376.445	964.512	45.1576	964.512	61.4222	964.512	34.3123	964.512	94.0112
965.307	69.7356	965.477	369.16	965.477	45.5757	965.477	62.5734	965.477	34.4077	965.477	96.8257
966.271	66.406	966.441	361.935	966.441	45.7777	966.441	63.9119	966.441	35.0748	966.441	100.438
967.235	63.9203	967.405	354.439	967.405	45.8828	967.405	65.5508	967.405	36.4436	967.405	105.4
968.2	63.1056	968.369	346.293	968.369	46.0012	968.369	66.8235	968.369	37.7196	968.369	110.02
969.164	62.8748	969.334	337.709	969.334	46.2817	969.334	66.7095	969.334	37.704	969.334	111.95
970.128	62.2663	970.298	330.303	970.298	46.7025	970.298	65.3884	970.298	36.6403	970.298	111.275
971.092	61.7278	971.262	322.657	971.262	47.1027	971.262	64.7954	971.262	36.6247	971.262	110.539
972.057	61.9808	972.226	312.533	972.226	47.4708	972.226	65.1042	972.226	37.8251	972.226	109.758
973.021	63.0221	973.191	300.022	973.191	47.7483	973.191	65.0652	973.191	39.0171	973.191	108.262
973.985	63.892	974.155	286.871	974.155	47.9881	974.155	63.8858	974.155	39.5547	974.155	105.421
974.949	63.4879	975.119	274.4	975.119	48.1778	975.119	61.6855	975.119	39.4655	975.119	101.589
975.913	61.8795	976.083	262.644	976.083	48.0561	976.083	59.026	976.083	38.7006	976.083	98.4446
976.878	62.5018	977.047	253.96	977.047	47.477	977.047	55.386	977.047	36.6667	977.047	96.6127
977.842	68.2677	978.012	252.345	978.012	46.8857	978.012	52.2289	978.012	35.0058	978.012	94.8625
978.806	71.9166	978.976	247.651	978.976	46.383	978.976	49.7326	978.976	34.3549	978.976	92.7523
979.77	71.5863	979.94	237.008	979.94	45.7449	979.94	47.6426	979.94	33.7425	979.94	90.1214
980.735	69.3821	980.904	223.844	980.904	44.716	980.904	45.9333	980.904	32.1988	980.904	86.7502
981.699	67.7781	981.869	211.818	981.869	43.3629	981.869	44.5019	981.869	29.8154	981.869	82.8369
982.663	67.3392	982.833	201.779	982.833	42.0746	982.833	43.0275	982.833	27.6654	982.833	78.9627
983.627	66.6848	983.797	192.753	983.797	41.2464	983.797	41.2371	983.797	26.7221	983.797	75.67
984.592	63.7866	984.761	183.883	984.761	40.6334	984.761	39.2838	984.761	26.5755	984.761	72.8369
985.556	61.1226	985.726	175.701	985.726	39.6637	985.726	37.4766	985.726	26.2909	985.726	70.0993
986.52	60.8739	986.69	169.024	986.69	38.3697	986.69	35.7606	986.69	25.8599	986.69	67.2126
987.484	62.3972	987.654	163.515	987.654	37.009	987.654	33.9712	987.654	25.3801	987.654	63.7505
988.448	63.9337	988.618	158.401	988.618	35.782	988.618	32.0338	988.618	24.9822	988.618	59.6563
989.413	64.3055	989.582	153.166	989.582	34.6536	989.582	30.1412	989.582	24.5728	989.582	55.5467
990.377	63.99	990.547	147.752	990.547	33.351	990.547	28.7604	990.547	23.7304	990.547	52.5152
991.341	64.5759	991.511	141.859	991.511	31.4777	991.511	28.1012	991.511	22.0034	991.511	50.696
992.306	66.604	992.475	134.869	992.475	30.1718	992.475	27.3972	992.475	20.699	992.475	48.9025
993.27	67.4157	993.439	129.894	993.439	29.9271	993.439	26.5922	993.439	20.1122	993.439	47.4854
994.234	66.9004	994.404	128.666	994.404	29.6235	994.404	25.7592	994.404	19.5689	994.404	45.5588
995.198	65.2386	995.368	128.211	995.368	28.5743	995.368	24.9542	995.368	18.6657	995.368	42.411
996.162	61.5851	996.332	125.71	996.332	26.9967	996.332	24.1831	996.332	17.5307	996.332	38.576
997.127	56.182	997.296	121.294	997.296	25.5665	997.296	23.3852	997.296	16.5295	997.296	35.2119
998.091	53.1972	998.261	118.079	998.261	24.549	998.261	22.4756	998.261	15.7614	998.261	32.6525
999.055	55.9306	999.225	117.565	999.225	23.8642	999.225	21.5972	999.225	15.3343	999.225	30.782
