# Supplementary material for: Interfacial engineering of Bi2S3/Ti3C2Tx MXene based on work function for rapid photo-excited bacteria-killing
Source: Nat Commun. 2021 Feb 22;12:1224. doi: 10.1038/s41467-021-21435-6 (PMC7900204; doi:10.1038/s41467-021-21435-6)
Supplement: Supplementary file 4 — Source Data [file 41467_2021_21435_MOESM4_ESM.zip › Source Data/Supplymentary Fig. 9.xlsx]

## Sheet: Supplymentary Fig. 9a
Supplymentary Fig. 9a XPS survey scan.
Ti3C2Tx		Bi2S3		Bi2S3/Ti3C2Tx-5
Binding energy (eV)	Intensity (a.u.)	Binding energy (eV)	Intensity (a.u.)	Binding energy (eV)	Intensity (a.u.)
600.1	62550.3	600.2	111717	600.08	129710
599.1	63660.5	599.2	107267	599.08	128705
598.1	62722.1	598.2	104730	598.08	128997
597.1	62961.1	597.2	101987	597.08	128844
596.1	62888.1	596.2	109061	596.08	129642
595.1	64366.5	595.2	108158	595.08	131138
594.1	63400.5	594.2	106799	594.08	131363
593.1	62858.2	593.2	107284	593.08	131718
592.1	63510.2	592.2	110316	592.08	132696
591.1	63853.7	591.2	108795	591.08	132781
590.1	65313.4	590.2	110599	590.08	132365
589.1	64074.9	589.2	110338	589.08	130189
588.1	63886.7	588.2	106926	588.08	128553
587.1	65143.9	587.2	105856	587.08	128530
586.1	65185.3	586.2	106495	586.08	130655
585.1	67227.4	585.2	107305	585.08	131834
584.1	64435.6	584.2	110823	584.08	130957
583.1	65573.5	583.2	108186	583.08	130382
582.1	65499.1	582.2	108935	582.08	132149
581.1	66349.3	581.2	110254	581.08	133377
580.1	64666.3	580.2	111286	580.08	133373
579.1	64227	579.2	111400	579.08	134655
578.1	63438.7	578.2	106673	578.08	134545
577.1	63645.5	577.2	109918	577.08	133799
576.1	62532.9	576.2	110670	576.08	133736
575.1	62429	575.2	112157	575.08	132634
574.1	65476.6	574.2	106524	574.08	130600
573.1	63760.2	573.2	114731	573.08	128611
572.1	63099.1	572.2	113295	572.08	129237
571.1	60695.2	571.2	112589	571.08	132132
570.1	62996.9	570.2	111545	570.08	133503
569.1	66566.7	569.2	111896	569.08	132549
568.1	65495.2	568.2	107917	568.08	132542
567.1	65649.7	567.2	109687	567.08	133175
566.1	65484.1	566.2	109190	566.08	133903
565.1	68100.1	565.2	106550	565.08	135390
564.1	68866.6	564.2	116299	564.08	136691
563.1	68746.9	563.2	113335	563.08	134428
562.1	65658	562.2	111697	562.08	133164
561.1	67510.6	561.2	110622	561.08	132838
560.1	64549.5	560.2	113694	560.08	131830
559.1	62313.5	559.2	115891	559.08	131483
558.1	60971	558.2	112746	558.08	133061
557.1	60170.4	557.2	113026	557.08	132648
556.1	58384.1	556.2	116403	556.08	132074
555.1	58400.1	555.2	115085	555.08	132352
554.1	56733.8	554.2	111157	554.08	131850
553.1	56567	553.2	110729	553.08	131797
552.1	56683.1	552.2	114172	552.08	132956
551.1	55371.6	551.2	115436	551.08	133991
550.1	54832.3	550.2	115696	550.08	133611
549.1	56248.9	549.2	114148	549.08	133169
548.1	55035.1	548.2	113038	548.08	133674
547.1	52808.7	547.2	113913	547.08	133554
546.1	56421.5	546.2	112554	546.08	133192
545.1	54598.1	545.2	109494	545.08	133096
544.1	50636.5	544.2	111259	544.08	132860
543.1	51206.7	543.2	114322	543.08	131794
542.1	49408	542.2	112240	542.08	131305
541.1	49753.8	541.2	109137	541.08	131076
540.1	51306.4	540.2	109183	540.08	129892
539.1	51588.6	539.2	113890	539.08	128531
538.1	46032.6	538.2	111784	538.08	127852
537.1	47804	537.2	109063	537.08	128220
536.1	51429.4	536.2	110771	536.08	130079
535.1	59097.8	535.2	111983	535.08	133167
534.1	72427.1	534.2	127486	534.08	139872
533.1	85466.9	533.2	138063	533.08	151002
532.1	89216.3	532.2	144428	532.08	164177
531.1	88435.2	531.2	141077	531.08	169377
530.1	77100.9	530.2	124289	530.08	159897
529.1	65665.2	529.2	111615	529.08	143956
528.1	49223.4	528.2	108768	528.08	131628
527.1	46286.2	527.2	110558	527.08	126519
526.1	44711.5	526.2	109264	526.08	125594
525.1	47881.3	525.2	107182	525.08	125298
524.1	44477.8	524.2	107652	524.08	126913
523.1	42242.9	523.2	111637	523.08	126589
522.1	44755.4	522.2	111640	522.08	125370
521.1	44822.4	521.2	111576	521.08	125765
520.1	44415.6	520.2	109118	520.08	126605
519.1	42580.1	519.2	109012	519.08	127522
518.1	48829	518.2	110819	518.08	125536
517.1	44876.1	517.2	108780	517.08	124284
516.1	44960.2	516.2	111183	516.08	126062
515.1	44138.9	515.2	110711	515.08	127640
514.1	44840.4	514.2	112985	514.08	128217
513.1	48254.6	513.2	109041	513.08	129833
512.1	44630.4	512.2	109949	512.08	128880
511.1	44654.7	511.2	110005	511.08	128215
510.1	45970.3	510.2	111619	510.08	129355
509.1	45644.4	509.2	108798	509.08	130491
508.1	44755.8	508.2	109897	508.08	131106
507.1	45010.9	507.2	111509	507.08	130449
506.1	45622.8	506.2	115546	506.08	131153
505.1	46104.4	505.2	113357	505.08	130781
504.1	45727.4	504.2	113963	504.08	129857
503.1	46727.7	503.2	111200	503.08	128662
502.1	48042.1	502.2	109572	502.08	130160
501.1	46510	501.2	112668	501.08	130420
500.1	43466.2	500.2	112986	500.08	131045
499.1	43915.3	499.2	112536	499.08	129180
498.1	43202.6	498.2	110498	498.08	128732
497.1	44189.8	497.2	108385	497.08	130048
496.1	41681.7	496.2	110104	496.08	131615
495.1	42270	495.2	113124	495.08	133311
494.1	42421.4	494.2	115221	494.08	132952
493.1	45166.8	493.2	119799	493.08	132884
492.1	44580.9	492.2	115922	492.08	131834
491.1	43812.5	491.2	116727	491.08	133757
490.1	44765.6	490.2	113180	490.08	134876
489.1	46305.2	489.2	115592	489.08	134398
488.1	44292.1	488.2	113339	488.08	135771
487.1	44817.7	487.2	115149	487.08	138153
486.1	45373.8	486.2	114527	486.08	139395
485.1	47480.9	485.2	117384	485.08	140147
484.1	46776	484.2	116711	484.08	139212
483.1	44685.2	483.2	114887	483.08	138006
482.1	47160.2	482.2	111855	482.08	138156
481.1	46186.5	481.2	113080	481.08	137217
480.1	48405.6	480.2	112527	480.08	135674
479.1	48360.1	479.2	115991	479.08	133735
478.1	47543	478.2	111112	478.08	133412
477.1	45475.3	477.2	109026	477.08	133632
476.1	44523.9	476.2	111463	476.08	132541
475.1	43682.8	475.2	111149	475.08	131347
474.1	43409.8	474.2	109802	474.08	133267
473.1	42859.9	473.2	110464	473.08	134887
472.1	41304.5	472.2	110386	472.08	134094
471.1	42898.7	471.2	111060	471.08	133022
470.1	40393.2	470.2	114728	470.08	134335
469.1	40217.8	469.2	119528	469.08	140545
468.1	39566.8	468.2	124015	468.08	151546
467.1	38675.4	467.2	129861	467.08	166678
466.1	40215.8	466.2	138581	466.08	177587
465.1	41565.7	465.2	142190	465.08	178854
464.1	46375.5	464.2	131512	464.08	169057
463.1	50440.5	463.2	122865	463.08	154337
462.1	52329.8	462.2	120778	462.08	142864
461.1	54405.8	461.2	112220	461.08	141009
460.1	49958.5	460.2	108693	460.08	144601
459.1	51285.6	459.2	104100	459.08	142035
458.1	53022.5	458.2	102115	458.08	129736
457.1	63208.4	457.2	97927.5	457.08	117665
456.1	68989.2	456.2	99740.4	456.08	111500
455.1	55921.5	455.2	94283.9	455.08	108168
454.1	32891.8	454.2	93134.6	454.08	104884
453.1	19609.3	453.2	95401	453.08	102655
452.1	14634.3	452.2	94509.3	452.08	102074
451.1	13810.6	451.2	93565.8	451.08	103328
450.1	13665.4	450.2	90614.9	450.08	104316
449.1	13429	449.2	91299.6	449.08	105371
448.1	13087.9	448.2	94677.2	448.08	106461
447.1	13408.2	447.2	92599.6	447.08	106642
446.1	13621.9	446.2	95961	446.08	110576
445.1	13852.1	445.2	103411	445.08	120012
444.1	14025.7	444.2	110039	444.08	132950
443.1	13627.7	443.2	123245	443.08	149913
442.1	13283	442.2	138184	442.08	161993
441.1	14763	441.2	135467	441.08	157282
440.1	13579.4	440.2	123230	440.08	139760
439.1	13227.4	439.2	104092	439.08	117962
438.1	13647.4	438.2	90209	438.08	102644
437.1	14226.4	437.2	85479.9	437.08	93202.4
436.1	15053.8	436.2	81274.4	436.08	86530
435.1	15101.3	435.2	75728.5	435.08	82754.4
434.1	14804	434.2	72606.1	434.08	79903.7
433.1	13433.4	433.2	74218	433.08	79064.7
432.1	13852.1	432.2	72806.8	432.08	77650.8
431.1	14246.4	431.2	70980.9	431.08	75812.7
430.1	13273.1	430.2	70683.2	430.08	74683.5
429.1	14147.4	429.2	69421.8	429.08	75206.9
428.1	14924.1	428.2	67395.5	428.08	74523.5
427.1	13418.8	427.2	68259.2	427.08	73545.8
426.1	14295.8	426.2	69919.2	426.08	74220.1
425.1	14333.5	425.2	67404.8	425.08	75100.1
424.1	14129.2	424.2	69029.4	424.08	75948.3
423.1	14034.5	423.2	66523.8	423.08	74584.2
422.1	14043.3	422.2	71205.1	422.08	72984.1
421.1	13954.2	421.2	68864.2	421.08	73586.7
420.1	13488.7	420.2	67557.4	420.08	74668.7
419.1	14342.8	419.2	67325.2	419.08	74607.8
418.1	13353	418.2	70477.2	418.08	74072.4
417.1	13566.8	417.2	71327.1	417.08	74223.9
416.1	14031.4	416.2	69509.6	416.08	73114.4
415.1	14914.4	415.2	69999.7	415.08	72138.7
414.1	12936.2	414.2	67425.9	414.08	72589
413.1	13008.2	413.2	68040.2	413.08	73822.8
412.1	13317.6	412.2	68813	412.08	73792.7
411.1	14095	411.2	67179.9	411.08	73249
410.1	13690.9	410.2	67274.2	410.08	73034.8
409.1	13736.7	409.2	68529.5	409.08	73435.9
408.1	13638.9	408.2	67806.4	408.08	73918.7
407.1	13665.7	407.2	68774.5	407.08	73434.8
406.1	14286.6	406.2	68886.8	406.08	74240.5
405.1	15366.1	405.2	69940.5	405.08	74255.8
404.1	14765.2	404.2	69133.3	404.08	72965.2
403.1	14459.2	403.2	69202.2	403.08	72821.1
402.1	16905.1	402.2	72084.6	402.08	73547.2
401.1	16290.4	401.2	70604.9	401.08	74296.3
400.1	15551.4	400.2	70037.5	400.08	75237.7
399.1	14679	399.2	70073.2	399.08	74425.5
398.1	13271.5	398.2	67406.6	398.08	72908.6
397.1	15277.5	397.2	69521.8	397.08	73054
396.1	14697.8	396.2	67007.5	396.08	72777.4
395.1	14160.9	395.2	69055.3	395.08	72295.8
394.1	14935.5	394.2	70387.4	394.08	72803.8
393.1	14311.1	393.2	68373.9	393.08	73545.3
392.1	13627.7	392.2	70397	392.08	74148.2
391.1	12848	391.2	71060.4	391.08	72712.4
390.1	14213.4	390.2	72330.1	390.08	72529
389.1	15225.6	389.2	69731.3	389.08	74064.1
388.1	14487.4	388.2	71259.4	388.08	74722.1
387.1	14255.4	387.2	70611.1	387.08	74018.4
386.1	14082.9	386.2	70317.4	386.08	72494.1
385.1	13768.1	385.2	70168.6	385.08	73394.7
384.1	14260.4	384.2	68745.9	384.08	74309.8
383.1	15531.4	383.2	70762.5	383.08	73466.8
382.1	14184.4	382.2	71393.9	382.08	73012.2
381.1	14847.7	381.2	70717.6	381.08	74111.1
380.1	15048.1	380.2	69673.2	380.08	73983.8
379.1	14567.4	379.2	71329.4	379.08	73236.3
378.1	14576.5	378.2	71831.4	378.08	73337.6
377.1	14679.8	377.2	69838.8	377.08	75005.3
376.1	14679.4	376.2	70000.1	376.08	74712
375.1	14239.3	375.2	70833.5	375.08	74596.8
374.1	15829.1	374.2	72764.1	374.08	74837.9
373.1	15343.6	373.2	70640.3	373.08	74262.9
372.1	14544.7	372.2	72696.1	372.08	74611.1
371.1	15299.5	371.2	71688.3	371.08	75323.1
370.1	15271	370.2	73602.4	370.08	75321.3
369.1	15618.7	369.2	69759.2	369.08	74485.8
368.1	15199.1	368.2	71101.2	368.08	74343.6
367.1	15348.6	367.2	69343.7	367.08	75211.9
366.1	14491.2	366.2	71158.1	366.08	75374.9
365.1	13980.4	365.2	71726.2	365.08	75426.6
364.1	14000.1	364.2	75398.2	364.08	74589
363.1	14492.8	363.2	73489.7	363.08	73509.3
362.1	14801	362.2	70900.6	362.08	74336.7
361.1	14093	361.2	71060	361.08	75717.3
360.1	14653.2	360.2	74403.8	360.08	76184.2
359.1	14007.3	359.2	71790.3	359.08	76590.9
358.1	15282.3	358.2	71373.8	358.08	75882.9
357.1	15045.9	357.2	71544.7	357.08	75435.5
356.1	14300.8	356.2	71689.1	356.08	74419.3
355.1	17408.5	355.2	70078.9	355.08	75079.4
354.1	14578.6	354.2	72490.3	354.08	75748.7
353.1	14958.8	353.2	74610.4	353.08	75897.9
352.1	15319.5	352.2	75421.9	352.08	76067.9
351.1	15057.1	351.2	74816.8	351.08	75917.4
350.1	14209.7	350.2	74922.8	350.08	75635.5
349.1	14989.9	349.2	75419.6	349.08	75889.9
348.1	15176.1	348.2	72824.4	348.08	75767.4
347.1	14714.9	347.2	72936.3	347.08	76103.7
346.1	15321.9	346.2	72265.9	346.08	76017.8
345.1	14923.1	345.2	74674.7	345.08	75622.6
344.1	15846.5	344.2	74716.5	344.08	76528.9
343.1	15168.8	343.2	72936.4	343.08	76755
342.1	15514.9	342.2	75737.8	342.08	76699.1
341.1	14725.7	341.2	73805.5	341.08	77077
340.1	16126.1	340.2	75618.2	340.08	76880.1
339.1	15035.7	339.2	73206	339.08	77487.1
338.1	16007.7	338.2	75547.1	338.08	76742.4
337.1	18006.2	337.2	76606.3	337.08	76024.5
336.1	16661.7	336.2	74187	336.08	76951.4
335.1	16026.4	335.2	72903.6	335.08	78516.8
334.1	16183.2	334.2	72851.3	334.08	78975.9
333.1	17381.8	333.2	72831.4	333.08	78263.5
332.1	16639.1	332.2	75287	332.08	78017.6
331.1	16898.9	331.2	75478.5	331.08	78201.1
330.1	17026	330.2	76103.2	330.08	78430.6
329.1	16769.5	329.2	74394.4	329.08	77815.7
328.1	15789.4	328.2	74672.8	328.08	78457.6
327.1	15840.4	327.2	75345.1	327.08	78687.6
326.1	15596.5	326.2	75160	326.08	76504.7
325.1	16131.5	325.2	74504.9	325.08	77093.6
324.1	16211	324.2	79471.3	324.08	79043.1
323.1	15917.2	323.2	76513.7	323.08	78924
322.1	17331.9	322.2	74320.6	322.08	78469.7
321.1	17024.9	321.2	76409	321.08	79272.3
320.1	16526.9	320.2	77390.5	320.08	79833.3
319.1	15875.4	319.2	76029.8	319.08	78685.6
318.1	16572.8	318.2	72854.5	318.08	79610.4
317.1	17028.5	317.2	74451.9	317.08	80852.1
316.1	16525	316.2	76484	316.08	79986.1
315.1	16120	315.2	76509.3	315.08	80443.5
314.1	17130.2	314.2	75334.2	314.08	80093.2
313.1	16141.7	313.2	75667.4	313.08	80276.1
312.1	16430	312.2	77666.2	312.08	79825.1
311.1	17911.6	311.2	77535.1	311.08	79885.6
310.1	17995.6	310.2	79139.5	310.08	79479.2
309.1	18323	309.2	79430.4	309.08	80610.1
308.1	17377.4	308.2	79907.2	308.08	81358.4
307.1	16170.1	307.2	77933.9	307.08	80888.9
306.1	18051.1	306.2	76999.8	306.08	80901
305.1	18772.5	305.2	79799.8	305.08	80909.6
304.1	17487	304.2	81097.8	304.08	81338.1
303.1	16785.9	303.2	76722.8	303.08	80901.4
302.1	16803	302.2	80039	302.08	81203.7
301.1	14981.8	301.2	77179.6	301.08	81429.3
300.1	14784.3	300.2	76863	300.08	81059.8
299.1	13653.9	299.2	77453.7	299.08	80807.1
298.1	13381.9	298.2	79308.9	298.08	79932.6
297.1	13142.8	297.2	72938.4	297.08	79142.8
296.1	12011.3	296.2	76495.8	296.08	78458.7
295.1	10240.6	295.2	76223	295.08	79040.4
294.1	11307.3	294.2	75800.6	294.08	78888.9
293.1	10867.9	293.2	70376.9	293.08	77457.9
292.1	10421.7	292.2	71131.3	292.08	76967.5
291.1	11203.9	291.2	74788.2	291.08	76811.4
290.1	13528	290.2	79327	290.08	79664
289.1	17975.3	289.2	78445.7	289.08	82541.3
288.1	20042.4	288.2	85729	288.08	84706.7
287.1	27214.1	287.2	89100.9	287.08	92266.6
286.1	49832.1	286.2	99308.8	286.08	106077
285.1	65521.8	285.2	114732	285.08	115145
284.1	46261.2	284.2	113278	284.08	107238
283.1	25383.1	283.2	87126.1	283.08	91373.1
282.1	20689.4	282.2	77807.6	282.08	81692
281.1	15271.7	281.2	75603.3	281.08	77742.3
280.1	8737.87	280.2	72789.2	280.08	77567.5
279.1	6873.84	279.2	74743.2	279.08	78525.1
278.1	6936.68	278.2	78105.3	278.08	77863.6
277.1	6684.47	277.2	76630.7	277.08	77078.3
276.1	7057.25	276.2	74975.7	276.08	77846.7
275.1	6807.74	275.2	73332.1	275.08	79266.8
274.1	6091.92	274.2	73362.3	274.08	78397
273.1	7231.67	273.2	73097.7	273.08	78030.5
272.1	6552.08	272.2	72379.2	272.08	79103.7
271.1	6416.87	271.2	74674.5	271.08	79257.1
270.1	6556.89	270.2	73224.8	270.08	78878.1
269.1	6731.76	269.2	76120	269.08	78405.8
268.1	6446.08	268.2	73863.7	268.08	79706
267.1	7633.6	267.2	71123.8	267.08	79812.1
266.1	7164.57	266.2	73589.6	266.08	80200.3
265.1	7353.86	265.2	76130.7	265.08	79558.3
264.1	6514.18	264.2	76587.9	264.08	79946.7
263.1	6837.32	263.2	74595.3	263.08	81031.5
262.1	6183.91	262.2	72274.6	262.08	80353.5
261.1	6764.72	261.2	77181.7	261.08	80176.1
260.1	6140.95	260.2	77797.6	260.08	80820.4
259.1	6361.33	259.2	75876.2	259.08	81216.6
258.1	6088.16	258.2	72414.3	258.08	81564.8
257.1	7315.92	257.2	77480.9	257.08	80722.8
256.1	6797.19	256.2	75011.9	256.08	81201.8
255.1	6386.52	255.2	75371	255.08	82532.2
254.1	6671.04	254.2	75221.3	254.08	82353.9
253.1	6377.15	253.2	74182.6	253.08	81587.3
252.1	7172.43	252.2	76390.1	252.08	81776.8
251.1	7161.68	251.2	77925.6	251.08	82712.5
250.1	6656.45	250.2	77650.8	250.08	82930.3
249.1	6951.94	249.2	77017.9	249.08	82809.5
248.1	6034.42	248.2	79379.1	248.08	83515.7
247.1	6992.77	247.2	79260.9	247.08	82779.1
246.1	6990.98	246.2	78017.9	246.08	82802
245.1	7270.32	245.2	77953.8	245.08	84014.8
244.1	7305.81	244.2	76639	244.08	84435.1
243.1	6965.57	243.2	78227.4	243.08	83988.8
242.1	6767.08	242.2	78951.7	242.08	84157.5
241.1	6933.99	241.2	75490	241.08	83034.5
240.1	6704.13	240.2	81604.1	240.08	82158.5
239.1	6761.9	239.2	78020.9	239.08	82083.4
238.1	7419.58	238.2	76321.5	238.08	81536.7
237.1	7117.27	237.2	77492.2	237.08	82610.1
236.1	6859.59	236.2	77571.4	236.08	84015.8
235.1	6910.64	235.2	76350.1	235.08	84484.4
234.1	7354.63	234.2	76701.7	234.08	83673.1
233.1	7337.14	233.2	78138.5	233.08	84101.1
232.1	6782.63	232.2	73680.5	232.08	84230.6
231.1	6766.03	231.2	75884.7	231.08	83935.8
230.1	7150.4	230.2	78856.5	230.08	84499.9
229.1	6579.35	229.2	79669.1	229.08	85326.1
228.1	6740.22	228.2	78858.1	228.08	87232
227.1	6888.74	227.2	81440.8	227.08	92350.3
226.1	7411.72	226.2	85990	226.08	98408.3
225.1	7429.52	225.2	90045.6	225.08	98336.5
224.1	7374.71	224.2	82080.4	224.08	91272.4
223.1	8432.5	223.2	74541.7	223.08	84605.8
222.1	7019.88	222.2	76078.1	222.08	82613.6
221.1	7500.41	221.2	74873.2	221.08	81605.5
220.1	7425.59	220.2	75796.3	220.08	81940.9
219.1	7594.57	219.2	75411.7	219.08	81523.9
218.1	7596.73	218.2	73553.2	218.08	81020.8
217.1	6310.05	217.2	77458.9	217.08	81497.8
216.1	7283.94	216.2	76044	216.08	81890.5
215.1	8256.13	215.2	76287.4	215.08	82197.5
214.1	7386.63	214.2	75578.6	214.08	82643.3
213.1	6957.75	213.2	73966	213.08	82727.4
212.1	7429.34	212.2	75052.3	212.08	83107.9
211.1	6975.34	211.2	76198.1	211.08	82497.7
210.1	7570.81	210.2	75848.5	210.08	82525.2
209.1	6895.9	209.2	76723.3	209.08	83087.7
208.1	6130.59	208.2	77035.2	208.08	83145.7
207.1	6423.27	207.2	75972.8	207.08	83755.3
206.1	7542.48	206.2	77528.4	206.08	84947.9
205.1	7026.5	205.2	78029.4	205.08	85319.2
204.1	7035.42	204.2	75672	204.08	84858.5
203.1	6766.69	203.2	76887.3	203.08	84621.8
202.1	6488.54	202.2	79928.6	202.08	86043.6
201.1	7129.66	201.2	79197.8	201.08	86518.9
200.1	7222.14	200.2	79129.1	200.08	86023.2
199.1	8339.1	199.2	80586	199.08	86389.7
198.1	8145.84	198.2	81285.5	198.08	86015.9
197.1	7393.04	197.2	80129.6	197.08	85310.2
196.1	6810.2	196.2	80375.8	196.08	86205.7
195.1	6446.98	195.2	78308	195.08	87125.2
194.1	7478.62	194.2	78091.1	194.08	88228.3
193.1	6936.31	193.2	78326.4	193.08	89233.5
192.1	7349.91	192.2	76556.8	192.08	89233.7
191.1	6980.72	191.2	75585.9	191.08	88490.2
190.1	6920.47	190.2	77338.9	190.08	88914.5
189.1	6430.93	189.2	76807.7	189.08	89791.4
188.1	7354.86	188.2	79686	188.08	91848.2
187.1	6603.59	187.2	78916.9	187.08	94169
186.1	6232.97	186.2	81240.4	186.08	98945.5
185.1	6454.16	185.2	88252.5	185.08	101599
184.1	7974.95	184.2	88959.9	184.08	103367
183.1	7475.35	183.2	92609	183.08	105007
182.1	7244.31	182.2	95898.6	182.08	106574
181.1	6710.45	181.2	93514.2	181.08	107837
180.1	6955.45	180.2	91518.1	180.08	109083
179.1	7126.96	179.2	89134	179.08	105681
178.1	7029.64	178.2	89304.4	178.08	102964
177.1	6763.5	177.2	86905.5	177.08	100506
176.1	6978.33	176.2	82607.6	176.08	97017.5
175.1	7094.63	175.2	76091.9	175.08	92702
174.1	6906.03	174.2	71216.6	174.08	86992
173.1	6737.39	173.2	67135.7	173.08	84504.6
172.1	7076.76	172.2	68443.6	172.08	82181.5
171.1	6546.94	171.2	65057.9	171.08	78202.8
170.1	7537.24	170.2	59620.1	170.08	74663.5
169.1	7187.98	169.2	54406.3	169.08	70378.6
168.1	7989.97	168.2	56334	168.08	69144.2
167.1	7035.03	167.2	57355.9	167.08	73558.9
166.1	7098.27	166.2	64910.1	166.08	94648.4
165.1	7407.19	165.2	112485	165.08	152015
164.1	8205.11	164.2	183221	164.08	216126
163.1	6959.49	163.2	167802	163.08	203135
162.1	7175.67	162.2	97097.2	162.08	136687
161.1	6873.25	161.2	67678.4	161.08	102261
160.1	7279.49	160.2	95030	160.08	136017
159.1	7767.74	159.2	183062	159.08	215119
158.1	7433.63	158.2	201596	158.08	224060
157.1	6621.58	157.2	103921	157.08	134161
156.1	6853.12	156.2	33467.5	156.08	54126
155.1	7905.08	155.2	19438.5	155.08	25207.8
154.1	8224.73	154.2	18507.8	154.08	19968.4
153.1	8391.55	153.2	18016	153.08	17999.8
152.1	7575.1	152.2	15847.7	152.08	16887.8
151.1	8157.36	151.2	14429	151.08	16421.1
150.1	7506.94	150.2	13361.1	150.08	16263
149.1	7489.66	149.2	13253.3	149.08	15855.7
148.1	7439.09	148.2	13495.1	148.08	15369.6
147.1	7784.76	147.2	14255.6	147.08	16073.4
146.1	6583.44	146.2	13473	146.08	16658.8
145.1	7216.54	145.2	14408	145.08	16145
144.1	7642.28	144.2	15284.9	144.08	15684
143.1	7649.86	143.2	13966.3	143.08	15426.4
142.1	7897.01	142.2	13965.2	142.08	15735
141.1	7421.72	141.2	14529	141.08	16379.2
140.1	7549.6	140.2	14841.8	140.08	16162.7
139.1	6501.32	139.2	13767.2	139.08	15544.6
138.1	7463.73	138.2	13682.2	138.08	15975.7
137.1	7301.68	137.2	14496.7	137.08	16045.2
136.1	7866.65	136.2	14509.5	136.08	16032.5
135.1	7641.75	135.2	13966.9	135.08	16114.1
134.1	7271.79	134.2	13978.7	134.08	16513.2
133.1	7743.49	133.2	13205.3	133.08	16569
132.1	7569.71	132.2	12966.5	132.08	16050.8
131.1	8005.34	131.2	14617.4	131.08	15846.2
130.1	7839.72	130.2	14642.4	130.08	16124.2
129.1	7723.98	129.2	15045.2	129.08	16178.1
128.1	6955.99	128.2	13949.2	128.08	16384.8
127.1	8569.01	127.2	13674.1	127.08	16350.9
126.1	8657.38	126.2	13426.8	126.08	16573.8
125.1	7869.93	125.2	14053.6	125.08	17263.9
124.1	7304.88	124.2	14758.9	124.08	17455.4
123.1	7613.47	123.2	15405.9	123.08	17527.9
122.1	7552.13	122.2	14979.4	122.08	18110.7
121.1	7123.84	121.2	14506.7	121.08	18598.1
120.1	7028.68	120.2	14175.3	120.08	18302.1
119.1	6923.27	119.2	15129.5	119.08	17892.4
118.1	7492.16	118.2	14452	118.08	17726.5
117.1	7785.75	117.2	14676.9	117.08	16849.1
116.1	8061.03	116.2	13371.3	116.08	16546.9
115.1	7227.45	115.2	13672.6	115.08	16651.9
114.1	7258.42	114.2	14066.2	114.08	16521.4
113.1	7184.65	113.2	14486.1	113.08	16408.1
112.1	7232.41	112.2	13345.7	112.08	16399.2
111.1	7216.41	111.2	12095	111.08	16826.4
110.1	7140.79	110.2	13301.5	110.08	16219.3
109.1	6826.53	109.2	12982	109.08	15284.4
108.1	7593.28	108.2	13774.4	108.08	15421.1
107.1	7621.96	107.2	14716.9	107.08	15679.8
106.1	7513.94	106.2	13620.3	106.08	15913.8
105.1	8340.2	105.2	12615.8	105.08	15705.3
104.1	8796.6	104.2	12940.6	104.08	15342.7
103.1	8018.77	103.2	12976.3	103.08	15433.3
102.1	8706.2	102.2	14586.3	102.08	15335.1
101.1	8519.67	101.2	15657.7	101.08	15757.8
100.1	8821.67	100.2	13965.9	100.08	16273.1
99.1	7702.68	99.2	14634.8	99.08	16051.2
98.1	7220.32	98.2	13864.3	98.08	16935.3
97.1	7399.52	97.2	13901.9	97.08	17852
96.1	7419.79	96.2	15009	96.08	18469.3
95.1	7418.39	95.2	14638.2	95.08	18866.2
94.1	7173.09	94.2	13644.7	94.08	18659.1
93.1	7453.85	93.2	13629.8	93.08	18311.5
92.1	7486.28	92.2	14174.7	92.08	17462.7
91.1	7254.45	91.2	13083.6	91.08	16657.2
90.1	7089.69	90.2	12848.5	90.08	15876.1
89.1	7529.9	89.2	11541.3	89.08	15077.7
88.1	8052	88.2	11843.3	88.08	14373.4
87.1	7848.87	87.2	12239.6	87.08	13773.9
86.1	7925.78	86.2	10941.9	86.08	13530.5
85.1	8472.23	85.2	10289.1	85.08	13578.4
84.1	8154.99	84.2	10215.2	84.08	13442.4
83.1	9238.86	83.2	10360.7	83.08	13077.4
82.1	7831.78	82.2	10465.2	82.08	12936
81.1	7769.85	81.2	11247.4	81.08	12817.2
80.1	7134.53	80.2	10824.8	80.08	12621.2
79.1	7618.68	79.2	10224.2	79.08	12305.1
78.1	7953.69	78.2	10142.5	78.08	12239.5
77.1	7219.03	77.2	10271.1	77.08	12392.1
76.1	7304.81	76.2	9107.6	76.08	12396.8
75.1	7329.86	75.2	9363.91	75.08	12597.8
74.1	6824.69	74.2	9325.32	74.08	12633.9
73.1	7270.09	73.2	11001.8	73.08	12711.2
72.1	6830.52	72.2	10193.7	72.08	12209
71.1	7042	71.2	10574.4	71.08	11577
70.1	7028.12	70.2	11128.6	70.08	12091.8
69.1	6536.64	69.2	9709.62	69.08	12985.9
68.1	7163.47	68.2	9123.89	68.08	13280.8
67.1	6697.3	67.2	9778.77	67.08	13143.7
66.1	7078.06	66.2	10753.6	66.08	12676.2
65.1	7340.4	65.2	9647.64	65.08	12693.7
64.1	8497.66	64.2	10457.6	64.08	12797.1
63.1	8855.04	63.2	9801.68	63.08	13226.3
62.1	9857.11	62.2	9387.38	62.08	13499.2
61.1	10826	61.2	10091.1	61.08	13290.9
60.1	9105.43	60.2	10027.9	60.08	12322.5
59.1	8120.75	59.2	9470.37	59.08	11789.3
58.1	7560.36	58.2	10267.3	58.08	11816.7
57.1	7370.23	57.2	10740.8	57.08	11964
56.1	7478.3	56.2	11039	56.08	11815.8
55.1	6705.12	55.2	9954.21	55.08	12132.8
54.1	5927.45	54.2	10626.4	54.08	12344.3
53.1	6676.01	53.2	9820.31	53.08	13018.5
52.1	6224.54	52.2	10079.9	52.08	13647.9
51.1	5949.55	51.2	11635.3	51.08	14131
50.1	5775.7	50.2	12761.4	50.08	14275.3
49.1	5623.45	49.2	13725.9	49.08	14479.4
48.1	5099.62	48.2	12807.6	48.08	14587.7
47.1	5465.17	47.2	12964.2	47.08	14752.3
46.1	6652.41	46.2	13034.1	46.08	14799.8
45.1	5170.07	45.2	13473.3	45.08	14953.7
44.1	5167.67	44.2	12107.3	44.08	15131.6
43.1	5063.37	43.2	11582.3	43.08	15426.7
42.1	4550.03	42.2	11460.6	42.08	14549.5
41.1	5773.93	41.2	9108.72	41.08	13173.7
40.1	5722.18	40.2	8275.45	40.08	13051.8
39.1	7255.8	39.2	7221.51	39.08	13545.2
38.1	8268.76	38.2	8710.25	38.08	13695.3
37.1	10168.6	37.2	8216.01	37.08	13553.8
36.1	11761.4	36.2	8184.1	36.08	12081.1
35.1	12830.2	35.2	8348.44	35.08	10848.9
34.1	10156.1	34.2	8345.1	34.08	9933.4
33.1	5945.29	33.2	7467.35	33.08	9543.79
32.1	3743.01	32.2	7876.11	32.08	9748.22
31.1	3486.35	31.2	8771.02	31.08	10954.3
30.1	3447.73	30.2	12264.9	30.08	16543.5
29.1	2752.8	29.2	22542.1	29.08	26051.5
28.1	2503.38	28.2	26497.2	28.08	29376.8
27.1	2761.8	27.2	21850.6	27.08	28325.4
26.1	2632.75	26.2	29769.3	26.08	34153.7
25.1	2159.66	25.2	32961.3	25.08	35873
24.1	2468.96	24.2	17996.4	24.08	23103.2
23.1	2484.27	23.2	6400.77	23.08	10759.7
22.1	2477.61	22.2	3619.85	22.08	5698.05
21.1	1804.59	21.2	2677.28	21.08	4199.9
20.1	1937.26	20.2	1820.42	20.08	3318.38
19.1	1508.68	19.2	2009.23	19.08	2971.85
18.1	1082.82	18.2	1584.8	18.08	2786.24
17.1	1556.29	17.2	1566.08	17.08	2560.91
16.1	1453.23	16.2	2053.9	16.08	2376.6
15.1	1125.47	15.2	2373.98	15.08	2348.34
14.1	1416.13	14.2	2878.72	14.08	2521.12
13.1	1857.27	13.2	3062.84	13.08	2752.79
12.1	1821.55	12.2	2470.06	12.08	2693.74
11.1	1475.13	11.2	1992.4	11.08	2395.37
10.1	1569.64	10.2	1667.78	10.08	2192.72
9.1	1456.53	9.2	1448.32	9.08	1969.85
8.1	1626.35	8.2	1317.62	8.08	1832.67
7.1	1524.54	7.2	1428.73	7.08	1984.61
6.1	1583.41	6.2	1330.98	6.08	2156.6
5.1	1776.26	5.2	1611.22	5.08	2751.56
4.1	1342.66	4.2	1992.93	4.08	3170.83
3.1	928.128	3.2	2175.24	3.08	2907.72
2.1	443.689	2.2	1957.19	2.08	2478.41
1.1	149.219	1.2	915.195	1.08	1523.27
0.1	0.43544	0.2	153.228	0.08	488.925

## Sheet: Supplymentary Fig. 9b
Supplymentary Fig.9b High-resolution of C 1s
Ti3C2Tx(ex situ)								Bi2S3/Ti3C2Tx-5 (ex situ)								Bi2S3/Ti3C2Tx-5 (in situ)
Binding energy (eV)	Intensity (a.u.)	Intensity (a.u.)	Intensity (a.u.)	Intensity (a.u.)	Intensity (a.u.)	Intensity (a.u.)	Intensity (a.u.)	Binding energy (eV)	Intensity (a.u.)	Intensity (a.u.)	Intensity (a.u.)	Intensity (a.u.)	Intensity (a.u.)	Intensity (a.u.)	Intensity (a.u.)	Binding energy (eV)	Intensity (a.u.)	Intensity (a.u.)	Intensity (a.u.)	Intensity (a.u.)	Intensity (a.u.)	Intensity (a.u.)	Intensity (a.u.)
291	1837.1	1727.11	1643.18	1685.26	1652.25	1670.57	1641.39	290.98	11764.6	11662.1	11508.2	11530.7	11506.8	11636.8	11506.8	290.98	11940.2	11934.3	11832.1	11829.1	11829.1	11931.3	11829.1
290.9	1569.74	1731.63	1642.99	1686.45	1652.49	1673.15	1641.15	290.88	11817.6	11677.5	11510.4	11533.6	11508.9	11651.3	11508.9	290.88	12006.3	11943	11832.1	11829.1	11829.1	11939.9	11829.1
290.8	1585.62	1737.17	1643.11	1688.04	1653.07	1676.66	1641.24	290.78	11852.8	11694.6	11512.6	11536.6	11511.1	11667.6	11511.1	290.78	12027.3	11952.6	11832.1	11829	11829	11949.5	11829
290.7	1717.84	1743.71	1643.22	1689.68	1653.67	1681.05	1641.3	290.68	11865	11713.9	11514.7	11539.6	11513.2	11686	11513.2	290.68	12081.3	11963.5	11832	11828.9	11828.9	11960.4	11828.9
290.6	1702.91	1751.58	1643.17	1691.24	1654.15	1686.65	1641.21	290.58	11856.9	11735.7	11516.9	11542.6	11515.3	11706.9	11515.3	290.58	12136.7	11975.9	11832	11828.7	11828.7	11972.6	11828.7
290.5	1790.38	1761.76	1643.15	1692.9	1654.68	1694.43	1641.14	290.48	11855.7	11760.6	11519.1	11545.7	11517.5	11730.8	11517.5	290.48	12186.4	11989.9	11831.9	11828.5	11828.5	11986.5	11828.5
290.4	1584.32	1775.31	1643.01	1694.56	1655.15	1705.46	1640.96	290.38	11880.7	11789.3	11521.2	11548.9	11519.6	11758.5	11519.6	290.38	12121.5	12005.8	11831.7	11828.3	11828.3	12002.4	11828.3
290.3	1722.09	1794.36	1643.13	1696.55	1655.92	1721.83	1641.03	290.28	11920.5	11822.5	11523.4	11552	11521.8	11790.6	11521.8	290.28	12062.6	12024.1	11831.6	11828.1	11828.1	12020.7	11828.1
290.2	1795.34	1820.95	1643.08	1698.49	1656.58	1745.58	1640.93	290.18	11956.1	11861.2	11525.6	11555.3	11523.9	11828.1	11523.9	290.18	12125.4	12045.2	11831.5	11828	11828	12041.6	11828
290.1	1732.71	1858.44	1642.95	1700.45	1657.2	1780.06	1640.74	290.08	11979.3	11906.7	11527.8	11558.6	11526	11872.4	11526	290.08	12087.5	12069.3	11831.5	11827.8	11827.8	12065.7	11827.8
290	1699.25	1910.98	1642.89	1702.61	1657.97	1829.41	1640.63	289.98	11983.5	11960.4	11529.9	11562	11528.1	11924.8	11528.1	289.98	11983.3	12097.1	11831.4	11827.6	11827.7	12093.4	11827.6
289.9	1931.57	1983.08	1642.88	1704.94	1658.84	1898.1	1640.56	289.88	11997.3	12024.2	11532.1	11565.4	11530.3	11987.2	11530.3	289.88	11949.9	12129.2	11831.4	11827.6	11827.6	12125.4	11827.6
289.8	1913.66	2079	1642.59	1707.13	1659.52	1990.4	1640.21	289.78	12052.9	12100.1	11534.3	11569	11532.4	12061.6	11532.4	289.78	11958.9	12166.1	11831.4	11827.5	11827.5	12162.2	11827.5
289.7	2074.7	2202.89	1642.32	1709.5	1660.3	2110.42	1639.88	289.68	12146.4	12190.2	11536.5	11572.6	11534.6	12150.2	11534.5	289.68	12000.1	12208.2	11831.4	11827.4	11827.5	12204.1	11827.4
289.6	2236.61	2356.86	1641.86	1711.84	1660.99	2260.26	1639.36	289.58	12261.9	12296.4	11538.6	11576.3	11536.7	12254.9	11536.7	289.58	12109.2	12255.9	11831.4	11827.3	11827.4	12251.6	11827.3
289.5	2429.59	2540.44	1641.21	1714.15	1661.59	2439.42	1638.64	289.48	12398	12419.5	11540.8	11580.1	11538.9	12376.1	11538.8	289.48	12243.7	12308.9	11831.3	11827.1	11827.4	12304.5	11827.1
289.4	2774.68	2749.53	1640.32	1716.43	1662.08	2643.77	1637.69	289.38	12556.1	12557.3	11543	11584	11541	12512.1	11541	289.38	12417.4	12366.6	11831.2	11826.9	11827.3	12362	11826.9
289.3	2818.91	2975.61	1639.03	1718.51	1662.29	2864.76	1636.33	289.28	12709.5	12703.1	11545.2	11588	11543.3	12655.8	11543.1	289.28	12586.4	12427.2	11830.9	11826.5	11827.1	12422.2	11826.5
289.2	3209.05	3206.15	1637.68	1720.75	1662.61	3089.83	1634.91	289.18	12834.9	12842.8	11547.4	11592.2	11545.6	12793.3	11545.2	289.18	12731.9	12487.6	11830.6	11826.1	11827.1	12482	11826.1
289.1	3221.3	3423.92	1635.87	1722.78	1662.63	3301.7	1633.02	289.08	12922.3	12955.5	11549.6	11596.5	11548	12903.5	11547.4	289.08	12740.4	12543	11830.1	11825.5	11827.2	12536.7	11825.5
289	3593.49	3609.21	1634.04	1725.05	1662.84	3480.6	1631.11	288.98	12963.8	13018.6	11551.8	11600.9	11550.7	12963.7	11549.5	288.98	12656.1	12587.8	11829.7	11825	11827.6	12580.5	11825
288.9	3666.18	3740.74	1631.76	1727.18	1662.85	3605.2	1628.75	288.88	12979.3	13017.6	11554	11605.5	11553.7	12959.3	11551.6	288.88	12646.3	12616.5	11829.4	11824.5	11828.6	12607.6	11824.5
288.8	3691.36	3801.5	1629.4	1729.54	1663.05	3658.42	1626.3	288.78	12971.4	12954.5	11556.1	11610.3	11557.4	12892	11553.8	288.78	12568.2	12625	11829	11824	11830.3	12613.7	11824
288.7	3674.66	3783.17	1627.01	1732.22	1663.58	3631.83	1623.82	288.68	12921.5	12846.7	11558.4	11615.3	11561.9	12778.8	11555.9	288.68	12505.2	12612.6	11828.7	11823.5	11833.1	12597.9	11823.5
288.6	3873.16	3689.67	1624.64	1735.31	1664.58	3529.22	1621.36	288.58	12816	12717.9	11560.5	11620.5	11568	12642.9	11558	288.58	12487.8	12582	11828.4	11823.1	11837.3	12562.6	11823.1
288.5	3739.03	3535.44	1622.04	1738.59	1665.97	3364.81	1618.65	288.48	12669.4	12588.5	11562.8	11626	11576.2	12504.1	11560.2	288.48	12400.5	12539	11828.1	11822.8	11843.5	12512.8	11822.8
288.4	3355.84	3341.34	1619.59	1742.51	1668.4	3159.16	1616.11	288.38	12523.8	12472.1	11565	11631.7	11587.5	12374.9	11562.3	288.38	12361.7	12490	11828	11822.4	11852.3	12454.5	11822.4
288.3	3293.77	3128.96	1617.61	1747.41	1672.61	2933.38	1614.02	288.28	12397.9	12375.8	11567.2	11637.7	11603.1	12261.1	11564.4	288.28	12370	12441.3	11827.8	11822.1	11864.3	12393.3	11822.1
288.2	3125.01	2917.16	1615.7	1752.98	1678.87	2705.61	1612	288.18	12286.8	12302.6	11569.4	11644	11624.8	12164	11566.6	288.18	12394	12397.9	11827.6	11821.8	11880.5	12333.2	11821.8
288.1	2928.7	2721.64	1614	1759.41	1688.36	2490.41	1610.18	288.08	12184.1	12253.3	11571.6	11650.7	11654.3	12082.7	11568.7	288.08	12405.1	12363.4	11827.5	11821.4	11901.9	12276.9	11821.4
288	2792.5	2554.29	1612.54	1766.82	1702.66	2298.06	1608.6	287.98	12094.3	12228.3	11573.8	11657.9	11694	12015.1	11570.8	287.98	12371.6	12340.1	11827.3	11821.1	11929.3	12225.7	11821.1
287.9	2658.76	2423.12	1611.25	1775.24	1723.94	2134.22	1607.17	287.88	12048.8	12227.9	11576.1	11665.4	11746.3	11959	11573	287.88	12389.7	12329.6	11827.1	11820.8	11964	12180	11820.7
287.8	2482.18	2333.14	1610.12	1784.81	1755.22	2000.72	1605.91	287.78	12063.2	12252.7	11578.3	11673.6	11813.6	11912.6	11575.1	287.78	12487.9	12332.8	11827	11820.4	12006.8	12139.7	11820.4
287.7	2328.48	2287.23	1609.21	1795.75	1800.49	1896.36	1604.86	287.68	12144.6	12303.3	11580.5	11682.3	11898.1	11874	11577.2	287.68	12539.6	12349.9	11826.8	11820.1	12058.5	12104.5	11820
287.6	2377.05	2287.06	1608.49	1808.3	1864.55	1817.7	1603.99	287.58	12269.3	12379.9	11582.8	11691.9	12001.5	11841.9	11579.4	287.58	12555.3	12381.2	11826.6	11819.8	12119.8	12073.7	11819.6
287.5	2397.65	2333.82	1607.72	1822.57	1952.56	1760.14	1603.06	287.48	12420.1	12482.5	11585	11702.3	12124.6	11815	11581.5	287.48	12491.6	12426.3	11826.4	11819.7	12190.8	12046.9	11819.1
287.4	2241.66	2429.01	1606.94	1839.15	2070.12	1719.12	1602.11	287.38	12600.9	12609.9	11587.3	11714	12267	11792.4	11583.6	287.38	12505.9	12484.6	11826.2	11819.9	12271.1	12023.5	11818.7
287.3	2555.28	2574.33	1606.35	1859.05	2222.35	1690.61	1601.34	287.28	12811.2	12759.7	11589.5	11727.4	12426.7	11773.4	11585.8	287.28	12512.9	12554.8	11826	11820.7	12359.9	12003.2	11818.3
287.2	2780.23	2770.1	1605.39	1882.91	2411.9	1670.48	1600.19	287.18	13028	12928.3	11591.8	11743.1	12599.9	11757.3	11587.9	287.18	12541.4	12635.6	11825.9	11822.6	12455.5	11985.3	11817.9
287.1	3050.63	3016.1	1604.16	1912.67	2639.52	1656.07	1598.78	287.08	13235.8	13110.7	11594.1	11762.2	12780.9	11743.6	11590	287.08	12624.2	12725.1	11825.7	11826.6	12555.6	11969.6	11817.5
287	3257.06	3309.53	1602.63	1950.9	2901.79	1645.3	1597.03	286.98	13432.2	13300.7	11596.4	11786.3	12962.6	11732	11592.2	286.98	12719.8	12821.8	11825.5	11834	12657.5	11955.7	11817
286.9	3493.63	3644.85	1600.86	2001.45	3190.8	1636.86	1595.04	286.88	13619	13492.1	11598.6	11817.7	13136.6	11722.1	11594.3	286.88	12796.5	12924.5	11825.2	11847.6	12757.6	11943.4	11816.4
286.8	3921.69	4013.28	1598.81	2069.52	3493.44	1629.78	1592.76	286.78	13783.5	13679.2	11600.9	11860.1	13293.9	11713.6	11596.4	286.78	12986.9	13033.1	11825	11871.1	12852.3	11932.3	11815.9
286.7	4383.93	4402.88	1596.26	2161.94	3791.32	1623.24	1589.96	286.68	13922.5	13857.7	11603.2	11918.3	13425.5	11706.4	11598.6	286.68	13185.7	13149.4	11824.6	11910.3	12937.6	11922.4	11815.1
286.6	4677.44	4800.31	1593.16	2287.95	4062.14	1616.86	1586.6	286.58	14019.4	14026.2	11605.5	11999	13523.6	11700.2	11600.7	286.58	13353.2	13277.9	11824.1	11973.8	13009.8	11913.3	11814.3
286.5	5082.73	5191.88	1589.73	2459.34	4280.88	1610.59	1582.89	286.48	14098.3	14187.4	11607.9	12111.1	13582.1	11694.9	11602.9	286.48	13478	13426.9	11823.5	12073.1	13065.5	11905	11813.4
286.4	5369.71	5566.66	1585.83	2689.88	4422.81	1604.19	1578.68	286.38	14206.3	14348.5	11610.2	12265.5	13597.3	11690.4	11605	286.38	13645.6	13608.9	11822.9	12223.7	13102.1	11897.4	11812.4
286.3	5705.95	5921.91	1581.59	2995.66	4469.34	1597.71	1574.13	286.28	14375.2	14521.6	11612.5	12475.5	13568.3	11686.6	11607.1	286.28	13753.9	13841	11822.2	12444.5	13117.8	11890.3	11811.3
286.2	6311.04	6267.41	1576.96	3393.58	4413.32	1591.04	1569.17	286.18	14614.6	14723.3	11614.9	12755.6	13497.1	11683.4	11609.2	286.18	14145.7	14144.5	11821.5	12758	13111.7	11883.8	11810.1
286.1	6707.72	6627.14	1571.63	3900.58	4261.52	1583.82	1563.47	286.08	14935.6	14973.6	11617.3	13121.2	13388.6	11680.7	11611.4	286.08	14641.7	14543.8	11820.6	13188	13083.9	11877.5	11808.8
286	7104.53	7035.06	1565.84	4531.92	4032.91	1576.27	1557.29	285.98	15324.3	15293.4	11619.7	13586.1	13249.7	11678.4	11613.5	285.98	15136.1	15063.5	11819.4	13758.2	13035.6	11871.5	11807.1
285.9	7952.38	7526.69	1559.6	5298.53	3752.07	1568.37	1550.63	285.88	15769.3	15702.4	11622.1	14162	13088.7	11676.5	11615.6	285.88	15736.1	15725.9	11817.9	14488.6	12969.2	11865.5	11805.1
285.8	8421.27	8130.87	1552.35	6204.15	3443.62	1559.55	1542.94	285.78	16285.4	16215.2	11624.5	14854.3	12914.7	11675	11617.8	285.78	16616.3	16545.8	11816.1	15390.9	12887.5	11859.5	11802.7
285.7	9094.11	8865.34	1544.57	7243.99	3130.52	1550.27	1534.67	285.68	16908.5	16838.4	11627	15660.9	12736.5	11673.8	11619.9	285.68	17598.8	17525.8	11813.8	16464.3	12793.9	11853.2	11799.8
285.6	10204.2	9732.22	1536.01	8402.3	2830.43	1540.26	1525.59	285.58	17632.1	17567.6	11629.4	16569.2	12562.2	11672.9	11622	285.58	18686.9	18652.1	11810.9	17691.2	12692.3	11846.7	11796.4
285.5	10982.5	10714.9	1526.15	9649.25	2555.99	1528.98	1515.17	285.48	18446.1	18385	11631.9	17555	12398.3	11672.3	11624.2	285.48	19871.5	19891.3	11807.5	19034.5	12586.3	11839.8	11792.2
285.4	12165.1	11779.2	1515.39	10942.8	2315.57	1516.83	1503.79	285.38	19333.7	19259.5	11634.5	18582.5	12249.7	11671.8	11626.3	285.38	21138.2	21191.1	11803.4	20438.1	12479.5	11832.4	11787.4
285.3	13623.3	12872.6	1503.24	12227	2112	1503.31	1490.99	285.28	20230.7	20146	11637	19603.5	12119.3	11671.6	11628.5	285.28	22318.3	22480	11798.5	21827.4	12375.1	11824.4	11781.8
285.2	14345.8	13926.5	1489.39	13433.8	1944.47	1488.07	1476.41	285.18	21056.8	20987.9	11639.6	20560	12008.6	11671.5	11630.6	285.18	23661	23674.6	11793	23116.5	12275.6	11815.9	11775.5
285.1	15210	14863.3	1474.71	14489	1810.48	1472	1460.95	285.08	21759.9	21720.6	11642.2	21387.6	11917.4	11671.6	11632.7	285.08	24694.6	24687.2	11786.8	24215.8	12183	11806.7	11768.4
285	15750.5	15599	1459.06	15313.4	1705.01	1454.92	1444.43	284.98	22277.8	22277.5	11644.9	22020.9	11844.5	11671.9	11634.9	284.98	25373.7	25436.1	11780	25042.2	12098.7	11797.1	11760.6
284.9	16148.3	16056.6	1442.81	15835.5	1622.89	1437.22	1427.25	284.88	22559	22599.7	11647.6	22402.9	11788	11672.2	11637	284.88	25793.1	25856.4	11772.8	25530.3	12023.6	11787.2	11752.5
284.8	16282.8	16179.2	1426.16	16003.9	1558.87	1419.05	1409.56	284.78	22586.8	22646.3	11650.3	22495.2	11745.5	11672.7	11639.1	284.78	25914.2	25907.4	11765.5	25639.2	11957.8	11777.2	11744.1
284.7	15982.3	15943.6	1409.43	15800	1508.47	1400.73	1391.7	284.68	22365.9	22405.4	11653.1	22288.2	11714.5	11673.3	11641.3	284.68	25568.6	25579	11758.2	25359.2	11901.4	11767.2	11735.6
284.6	15083.8	15365	1393.17	15243.3	1468.24	1382.79	1374.17	284.58	21891.8	21896.5	11656	21803.9	11692.7	11674	11643.4	284.58	24910.9	24893.6	11751.2	24713.2	11853.7	11757.5	11727.3
284.5	14364.1	14492.8	1378.1	14386	1435.88	1365.93	1357.7	284.48	21178.2	21164.9	11658.9	21089.6	11678	11674.9	11645.5	284.48	23997.9	23902.3	11744.7	23753.5	11814.3	11748.2	11719.5
284.4	13067.8	13396.5	1364.03	13299.8	1408.95	1349.94	1342.08	284.38	20271.2	20270	11662	20206.7	11668.6	11675.8	11647.7	284.38	22781.3	22678	11738.8	22553.8	11782	11739.6	11712.1
284.3	11758.8	12153.8	1351.69	12064	1386.58	1335.51	1327.99	284.28	19223.4	19276.6	11665	19221.2	11663	11676.7	11649.8	284.28	21355.9	21306.7	11733.8	21201.2	11756.2	11731.9	11705.5
284.2	10504.8	10840	1341.11	10754.9	1367.76	1322.66	1315.46	284.18	18114.3	18245.7	11668.3	18195.5	11660.1	11677.8	11651.9	284.18	19974.2	19876.9	11729.8	19785.3	11735.9	11725	11699.7
284.1	8976.09	9520.97	1332.28	9438.9	1351.73	1311.32	1304.42	284.08	17042.2	17230.8	11671.6	17183.7	11659	11678.9	11654.1	284.08	18495.6	18469.9	11726.8	18388.2	11720.1	11719	11694.8
284	7894.87	8252.48	1325.56	8172.28	1338.42	1301.83	1295.2	283.98	16074.5	16275.1	11675	16229.6	11659.1	11680	11656.2	283.98	17044.2	17152.8	11724.9	17077.9	11708.2	11714	11690.7
283.9	6703.54	7076.25	1320.47	6996.94	1327.03	1293.63	1287.28	283.88	15237	15408.9	11678.6	15364.1	11660	11681.2	11658.3	283.88	15878.7	15973.3	11724	15902.5	11699.4	11709.9	11687.5
283.8	5532.7	6021.29	1317.22	5941.98	1317.52	1286.88	1280.77	283.78	14546.7	14651.6	11682.4	14606.7	11661.4	11682.5	11660.5	283.78	14969.1	14959.7	11724.1	14891.1	11692.9	11706.5	11685
283.7	4715.52	5104	1315.87	5023.82	1309.76	1281.54	1275.66	283.68	13988.8	14011	11686.4	13965.5	11663.1	11683.8	11662.6	283.68	14114.6	14121.8	11724.9	14054	11688.2	11703.7	11683
283.6	4138.64	4328.33	1316.09	4246.37	1303.27	1277.18	1271.53	283.58	13528.7	13485.9	11690.6	13439.2	11665	11685.2	11664.7	283.58	13382.4	13454.5	11726.6	13386.1	11684.9	11701.5	11681.5
283.5	3688.97	3690.11	1317.77	3605.37	1297.7	1273.53	1268.08	283.48	13139	13068.1	11695.1	13020	11667	11686.6	11666.9	283.48	12870.3	12941.9	11729.1	12872	11682.7	11699.8	11680.5
283.4	3254.16	3178.46	1320.96	3089.72	1292.88	1270.42	1265.18	283.38	12819.9	12744.7	11699.9	12694.7	11669.1	11688	11669	283.38	12489.2	12561.7	11732.2	12489.5	11681.1	11698.4	11679.8
283.3	2859.34	2778.62	1326.07	2684.31	1288.75	1267.85	1262.79	283.28	12573.1	12501.2	11705.2	12448.8	11671.2	11689.5	11671.1	283.28	12271	12289.6	11736.1	12214.2	11680.1	11697.2	11679.3
283.2	2731.3	2474.4	1333.85	2372.15	1285.26	1265.75	1260.87	283.18	12398.3	12322.3	11710.8	12267	11673.3	11691	11673.3	283.18	12106.5	12101.8	11740.6	12022.5	11679.5	11696.2	11679
283.1	2507.42	2249.79	1345.62	2135.61	1282.05	1263.82	1259.1	283.08	12283.5	12194	11717.1	12135.2	11675.4	11692.5	11675.4	283.08	11961.5	11977.2	11745.8	11893.2	11679	11695.4	11678.7
283	2322.19	2092.44	1364.86	1959	1279.23	1262.16	1257.6	282.98	12212.1	12104.1	11724	12041.1	11677.5	11694.1	11677.5	282.98	11851.6	11898.2	11751.7	11808.8	11678.7	11694.7	11678.6
282.9	2247	1994.8	1397.96	1828.34	1276.74	1260.72	1256.32	282.88	12166.7	12042.7	11731.7	11974.6	11679.7	11695.7	11679.7	282.88	11877.6	11851	11758.5	11755.3	11678.5	11694	11678.5
282.8	2415.55	1956.5	1456.17	1731.9	1274.44	1259.39	1255.13	282.78	12137.3	12001.9	11740.4	11927.8	11681.8	11697.3	11681.8	282.78	11908.6	11825.4	11766.2	11722.4	11678.4	11693.4	11678.3
282.7	2418.05	1985.96	1557.13	1660.17	1272.02	1257.86	1253.74	282.68	12109.2	11976	11750.4	11894.5	11684	11699	11684	282.68	11925.6	11814.1	11774.9	11702.8	11678.2	11692.8	11678.2
282.6	2299.58	2101.13	1725.92	1606.23	1269.68	1256.33	1252.34	282.58	12073.3	11961	11761.8	11870.7	11686.1	11700.7	11686.1	282.58	11898.9	11812.2	11784.7	11691.4	11678.1	11692.2	11678
282.5	2570.34	2325.63	1991.4	1564.99	1267.54	1254.95	1251.08	282.48	12025.3	11954.1	11775.1	11853.1	11688.2	11702.4	11688.2	282.48	11926.6	11816.7	11795.9	11685	11677.9	11691.6	11677.9
282.4	2824.64	2680.14	2378.02	1532.23	1265.15	1253.24	1249.5	282.38	11986.9	11953.9	11790.8	11839.8	11690.4	11704.1	11690.4	282.38	11980.4	11825.5	11808.6	11681.4	11677.8	11691.1	11677.8
282.3	3073.28	3171.23	2895	1505.31	1262.5	1251.24	1247.61	282.28	11967.3	11959.5	11809.3	11829.4	11692.5	11705.8	11692.5	282.28	11950.6	11837.6	11822.9	11679.4	11677.6	11690.5	11677.6
282.2	3642.66	3777.09	3522.33	1482.46	1259.61	1248.93	1245.41	282.18	11959.2	11970.5	11831.2	11821	11694.6	11707.5	11694.6	282.18	11889.3	11852.4	11839	11678.3	11677.4	11689.9	11677.4
282.1	4141.15	4438.31	4201.83	1462.05	1256.08	1245.95	1242.53	282.08	11952.9	11987.1	11857.2	11814.1	11696.8	11709.3	11696.8	282.08	11840.3	11869.6	11857	11677.7	11677.3	11689.5	11677.3
282	4895.38	5056.06	4835.5	1443.36	1251.99	1242.37	1239.05	281.98	11942.9	12009.2	11887.6	11808.3	11698.9	11711.1	11698.9	281.98	11848.2	11888.8	11876.8	11677.4	11677.2	11689	11677.2
281.9	5494.58	5502.84	5296.35	1425.55	1247.03	1237.88	1234.66	281.88	11941.6	12036.6	11922.4	11803.4	11701	11712.9	11701	281.88	11714.2	11909.7	11898.1	11677.2	11677.1	11688.6	11677.1
281.8	5670.15	5657.73	5463.87	1408.44	1241.38	1232.67	1229.54	281.78	11953.7	12067.8	11960.2	11799.2	11703.2	11714.7	11703.2	281.78	11660.8	11931.6	11920.5	11677.1	11677.1	11688.2	11677.1
281.7	5524.77	5468.45	5286	1392.28	1235.54	1227.25	1224.21	281.68	11982.1	12099.5	11998.1	11795.5	11705.3	11716.5	11705.3	281.68	11777.6	11953.7	11942.9	11677.1	11677.1	11687.9	11677.1
281.6	5260.65	4987.71	4815.66	1377.26	1229.91	1222	1219.04	281.58	12029.1	12126.6	12030.7	11792.4	11707.4	11718.3	11707.4	281.58	11708.1	11974.5	11964	11677	11677	11687.6	11677
281.5	4536.47	4336.23	4173.69	1363.42	1224.61	1217.07	1214.18	281.48	12068.6	12142.2	12051.5	11789.7	11709.6	11720.2	11709.6	281.48	11627.1	11992.4	11982.1	11677	11677	11687.3	11677
281.4	3763.71	3641.11	3487.31	1351.18	1220.21	1213	1210.19	281.38	12094.4	12141.5	12055.4	11787.4	11711.7	11722	11711.7	281.38	11622.4	12005.6	11995.6	11677	11677	11687	11677
281.3	3007.61	3000.27	2854.52	1340.53	1216.75	1209.86	1207.13	281.28	12099.8	12123.7	12042	11785.5	11713.8	11723.9	11713.8	281.28	11571.6	12012.6	12002.9	11677.1	11677.1	11686.8	11677.1
281.2	2427.92	2471.95	2333.63	1331.37	1214.22	1207.62	1204.96	281.18	12066.5	12093.2	12015.5	11783.9	11716	11725.8	11716	281.18	11589.6	12012.4	12002.9	11677.1	11677.1	11686.6	11677.1
281.1	1922.65	2075.35	1943.91	1323.43	1212.4	1206.09	1203.49	281.08	11985.8	12056.5	11982.4	11782.5	11718.1	11727.7	11718.1	281.08	11649.8	12005	11995.8	11677.2	11677.2	11686.4	11677.2
281	1581.86	1801.34	1676.28	1316.58	1211.21	1205.16	1202.63

## Sheet: Supplymentary Fig. 9c
Supplymentary Fig.9c High-resolution of Bi 4f and S 2p.
Bi2S3 (ex situ)								Bi2S3/Ti3C2Tx-5 (ex situ)								Bi2S3/Ti3C2Tx-5 (in situ)
Binding energy (eV)	Intensity (a.u.)	Intensity (a.u.)	Intensity (a.u.)	Intensity (a.u.)	Intensity (a.u.)	Intensity (a.u.)	Intensity (a.u.)	Binding energy (eV)	Intensity (a.u.)	Intensity (a.u.)	Intensity (a.u.)	Intensity (a.u.)	Intensity (a.u.)	Intensity (a.u.)	Intensity (a.u.)	Binding energy (eV)	Intensity (a.u.)	Intensity (a.u.)	Intensity (a.u.)	Intensity (a.u.)	Intensity (a.u.)	Intensity (a.u.)	Intensity (a.u.)
166.95	29909	31413.3	29764.8	29655	29630.6	31132.9	29590	166.98	10158.4	10612.3	9971.02	9930.23	9926.13	10503.9	9906.33	166.98	10844.5	11629.3	11203.6	11029.5	11029.5	11455.3	11029.5
166.85	30025	31510.5	29767.4	29655.7	29630.8	31222.2	29588.6	166.88	10280.9	10650.2	9971.54	9930.05	9925.98	10538.6	9905.35	166.88	10947.9	11660.2	11208.5	11030.3	11030.3	11482.1	11030.3
166.75	29982	31615.8	29769.7	29656.1	29630.7	31319.3	29586.7	166.78	10500.7	10691	9971.64	9929.43	9925.4	10576.2	9903.89	166.78	11172.5	11693.2	11213.1	11030.7	11030.7	11510.8	11030.7
166.65	30340	31730.8	29772.3	29656.8	29630.9	31425.7	29585	166.68	10413.7	10734.8	9970.93	9928	9924.02	10616.5	9901.57	166.68	11236.3	11728.2	11216.9	11030.1	11030.1	11541.4	11030.1
166.55	30387	31855	29773.5	29656	29629.6	31541	29581.7	166.58	10252.5	10783.2	9970.6	9926.94	9923.03	10661.3	9899.57	166.58	11197.7	11766.1	11220.6	11029.2	11029.2	11574.8	11029.2
166.45	30633	31991.3	29774.7	29655.1	29628.3	31667.8	29578.2	166.48	10317.7	10837.1	9970.96	9926.55	9922.73	10711.5	9898.2	166.48	11140.3	11807.9	11224.6	11028.5	11028.5	11611.8	11028.5
166.35	30564	32140.2	29774.9	29653.3	29626	31806.9	29573.7	166.38	10548.3	10896.3	9971.12	9925.96	9922.25	10766.7	9896.57	166.38	11122.9	11854.1	11229.1	11028	11028	11653.1	11028
166.25	30892	32305.1	29775.6	29652	29624.2	31961.5	29569.4	166.28	10801.1	10961	9970.45	9924.52	9920.94	10827.1	9894.03	166.28	11108	11905.1	11233.8	11027.6	11027.6	11699	11027.6
166.15	31063	32486.6	29775.1	29649.3	29621	32132.1	29563.6	166.18	10988.7	11031.9	9968.85	9922.15	9918.73	10893.6	9890.5	166.18	11142.7	11961.7	11238.7	11027.3	11027.3	11750.2	11027.3
166.05	31467	32687.9	29773.9	29646.1	29617.4	32321.9	29557.2	166.08	10930.1	11110.3	9966.58	9919.1	9915.88	10967.4	9886.22	166.08	11195.4	12024.5	11243.8	11026.8	11026.8	11807.5	11026.8
165.95	32046	32911.2	29771.2	29641.3	29612.1	32533.2	29548.9	165.98	10899.2	11198.6	9964.6	9916.34	9913.35	11050.8	9882.16	165.98	11247.1	12094.4	11248.8	11026	11026	11871.7	11026
165.85	32735	33159.6	29766.2	29634.2	29604.6	32768.8	29538.1	165.88	11097.4	11298.2	9962.81	9913.76	9911.04	11145.2	9878.2	165.88	11410.7	12172.9	11253.8	11025.1	11025.1	11944.2	11025.1
165.75	33468	33437.1	29758.4	29624.2	29594.2	33033	29524.2	165.78	11525.2	11410.1	9960.32	9910.48	9908.08	11251.6	9873.46	165.78	11700.4	12261.4	11258.3	11023.5	11023.5	12026.5	11023.5
165.65	34324	33749.2	29747.6	29611.2	29581	33330.9	29507.2	165.68	12046.4	11535.6	9956.23	9905.61	9903.58	11371.3	9867.03	165.68	12082.5	12362.3	11261.9	11020.6	11020.6	12121	11020.6
165.55	35214	34102.1	29733.3	29594.8	29564.2	33668.8	29486.3	165.58	12315.1	11677.3	9950.19	9898.78	9897.2	11506.8	9858.55	165.58	12515.4	12479.6	11264.1	11016	11016	12231.6	11016
165.45	36299	34504.2	29715.3	29574.6	29543.9	34055	29461.5	165.48	12934.7	11839.7	9943.17	9890.99	9889.92	11662.6	9848.98	165.48	13083.6	12620.4	11264.7	11009.6	11009.6	12365.3	11009.6
165.35	37442	34965.1	29692.8	29550	29519.1	34499	29432	165.38	13377.8	12026.1	9933.8	9880.86	9880.41	11842	9836.97	165.38	13727.8	12795.8	11263.2	11000.8	11000.8	12533.4	11000.8
165.25	39138	35497.8	29665.5	29520.6	29489.8	35013.8	29397.3	165.28	13560.2	12243.5	9922.78	9869.09	9869.35	12051.9	9823.19	165.28	14396.1	13024.6	11259.2	10989.1	10989.1	12754.6	10989.1
165.15	40352	36117.2	29631	29484.2	29453.4	35614	29355.1	165.18	13899	12502.2	9911.12	9856.7	9857.79	12302.5	9808.65	165.18	15080.8	13336.9	11252.6	10974.6	10974.6	13058.9	10974.6
165.05	42471	36847.6	29591.4	29442.6	29412.1	36324	29307.5	165.08	14128.7	12815.5	9898.2	9843.09	9845.16	12607.2	9792.73	165.08	15677.7	13777.9	11243.4	10957.1	10957.1	13491.6	10957.1
164.95	43637	37716.6	29542.8	29392.1	29362.1	37171.1	29250.6	164.98	14505.1	13206.8	9884.47	9828.69	9831.91	12989.3	9775.85	164.98	16401.3	14413.5	11231.9	10936.9	10936.9	14118.5	10936.9
164.85	45563	38773.7	29489.3	29336.8	29307.5	38204.9	29188.3	164.88	14711.1	13713	9869.34	9812.95	9817.51	13485.5	9757.44	164.88	17308.9	15330.8	11217.7	10913.6	10913.6	15026.7	10913.6
164.75	47475	40088.7	29427.6	29273.5	29245.2	39494.7	29117.4	164.78	15212.7	14395.9	9853.5	9796.54	9802.69	14157.7	9738.16	164.78	18314.2	16639	11200	10886.3	10886.3	16325.3	10886.3
164.65	49209	41782.8	29357.8	29202.1	29175.2	41161.7	29038	164.68	15884.6	15349.7	9835.78	9778.33	9786.34	15099.8	9716.85	164.68	19531.1	18462.1	11178.2	10854.6	10854.6	18138.5	10854.6
164.55	51570	44063.6	29280.5	29123.5	29098.4	43413.2	28950.7	164.58	16372.3	16713.2	9815.54	9757.68	9767.89	16450.6	9692.85	164.58	21271.8	20924.2	11151.7	10817.6	10817.6	20590.1	10817.6
164.45	55340	47274.4	29193.1	29035.1	29012.2	46592.3	28852.8	164.48	17944.4	18675.3	9793.49	9735.32	9748.13	18398.9	9666.85	164.48	23575.6	24125.9	11118	10773	10773	23780.8	10773
164.35	60164	51948.8	29089.5	28930.7	28910.8	51232.3	28738.2	164.38	20287.6	21457.9	9765.41	9707.05	9722.96	21166.4	9634.63	164.38	26904.8	28113.9	11074.9	10718.3	10718.3	27757.2	10718.3
164.25	67257	58854.4	28965	28805.8	28789.7	58100.4	28602.2	164.28	23651.8	25294.9	9728.29	9669.88	9689.48	24986.8	9593.17	164.28	31328.8	32850.5	11018	10649.2	10649.3	32481.7	10649.2
164.15	77634	68947.6	28809.9	28650.6	28639.2	68152.5	28434.9	164.18	29055.3	30374.5	9678.14	9619.85	9643.86	30048	9538.45	164.18	36763.6	38183.2	10942.5	10561	10561.2	37801.5	10561
164.05	91978	83225.2	28609.7	28450.9	28445.6	82384.9	28221.9	164.08	35700.7	36763.8	9606.97	9549.02	9578.33	36416.9	9462.48	164.08	42860.3	43825.2	10844	10449.1	10449.9	43429.5	10449.1
163.95	109973	102447	28347.2	28189.4	28191.7	101557	27946	163.98	43882.2	44332.2	9509.9	9452.52	9488.25	43962.6	9360.36	163.98	49052.9	49346.9	10719.8	10310.8	10313	48935.6	10310.8
163.85	133467	126698	28006.3	27850.2	27862.1	125752	27591	163.88	52854.6	52633.3	9380.85	9324.35	9367.86	52238.2	9226	163.88	54616.7	54176.3	10569.4	10145.4	10151.8	53745.9	10145.4
163.75	159113	154794	27563	27409.5	27433.4	153787	27132.8	163.78	61412.7	60782.6	9216.65	9161.38	9214.39	60358.8	9056.18	163.78	58539	57655.6	10395.3	9955.62	9972.53	57199	9955.62
163.65	184847	183360	27007.5	26857.5	26896.7	182283	26561.6	163.68	66765.6	67357.8	9018.78	8965.17	9029.88	66901.2	8852.4	163.68	60065.1	59184.5	10204.6	9748.26	9790.03	58686.4	9748.26
163.55	203377	205927	26339	26193.8	26252.3	204772	25876.6	163.58	69447.9	70656.9	8799.62	8748.16	8827.37	70162.7	8626.99	163.58	59329.2	58457.7	10007.4	9533.5	9629.8	57887.5	9533.5
163.45	210010	214347	25588.3	25449.3	25532.4	213102	25108.4	163.48	69455.2	69558.4	8569.5	8520.81	8618.13	69020.8	8390.26	163.48	56274.9	55629.1	9813.45	9320.96	9528.24	54929.3	9320.96
163.35	202895	204554	24806.6	24675.5	24790.2	203206	24308.2	163.38	64562.2	64386.9	8338.81	8293.64	8413.77	63798.4	8152.59	163.38	51447.8	51255.7	9632.76	9120.56	9536.99	50327.1	9120.56
163.25	182348	180724	24053.3	23932.2	24087.7	179257	23535.3	163.28	57396.3	56661.2	8126.66	8085.89	8235.06	56012.7	7933.03	163.28	45818.8	46066.8	9473.02	8939.9	9720.98	44752.6	8939.9
163.15	152294	151110	23386.7	23278.2	23486.7	149502	22848	163.18	48924.8	48061.4	7942	7906.72	8093.22	47341	7740.51	163.18	40313.5	40762	9337.85	8782.49	10150.1	38839.1	8782.49
163.05	120369	122228	22848.5	22755.7	23033.7	120453	22287.7	163.08	40653.9	39805.8	7790.04	7761.57	7996.59	38998.3	7580.21	163.08	35408.5	35902.8	9226.91	8647.91	10882.9	33088.8	8647.91
162.95	92101	97450.1	22447.5	22373.9	22744.2	95474.2	21863.2	162.98	33866.3	32584.9	7670.18	7650.13	7948.96	31670.1	7451.48	162.98	31367.1	31865.2	9137.86	8533.69	11943.6	27851.1	8533.69
162.85	69260	77947	22168.4	22118.8	22612.8	75724.8	21559.3	162.88	27747.5	26701.4	7576.81	7567.17	7950.8	25652.6	7348.67	162.88	28605.2	28822.9	9067.24	8436.24	13292.5	23335.6	8436.24
162.75	53953	63599.1	21988.5	21968.5	22630.2	61070.4	21352.8	162.78	23088.6	22194.9	7507.48	7510.72	8008.13	20976.4	7269.27	162.78	26758.6	26738.6	9009.82	8350.15	14806.5	19622.6	8350.15
162.65	45015	53626.6	21875.7	21892.2	22784	50710	21211.8	162.68	19731.5	18940.7	7456.65	7475.84	8126.63	17504.7	7207.7	162.68	25426.5	25399.7	8961.9	8271.59	16284.3	16696.7	8271.58
162.55	39724	47019.2	21802.9	21864.7	23074	43603.8	21108.7	162.58	16985.3	16731.1	7419.39	7458.38	8314.84	15015.4	7158.96	162.58	24602.9	24481.4	8921.5	8198.39	17481	14475.7	8198.36
162.45	37437	42831.4	21754.7	21872.8	23520.7	38767.7	21028.2	162.48	15171.4	15338.9	7393.44	7457.12	8582.45	13268	7120.71	162.48	23710.5	23636.7	8886.68	8128.5	18167	12839.5	8128.35
162.35	36562	40324.2	21718.3	21906.6	24150.6	35420.1	20957.2	162.38	14387.1	14547	7375.28	7469.88	8923.54	12046.4	7089.38	162.38	22477.6	22592.8	8857.99	8062.56	18196.1	11661.7	8061.84
162.25	36605	38974	21688	21964.3	24977.3	33013.3	20889.6	162.28	13915.3	14141.4	7361.03	7494.61	9291.24	11177.5	7060.97	162.28	20945.9	21215.1	8837.16	8003.3	17550.6	10824.9	8000.31
162.15	36592	38372.6	21659.9	22047.3	25931.3	31198.9	20821.6	162.18	13667.8	13893.3	7349.58	7532.65	9574.64	10539.3	7034.29	162.18	19241	19524.7	8825.78	7956.01	16346.4	10231.7	7945.06
162.05	36332	38072.8	21634.7	22163.3	26764.7	29770.1	20753.3	162.08	12948.7	13585.4	7340.17	7586.62	9633.03	10051	7008.47	162.08	17374.5	17669.3	8824.95	7932.21	14796.1	9806.59	7896.85
161.95	35491	37559	21613.6	22323.6	27073	28606.5	20685.9	161.98	12224.5	13127.2	7334.77	7663.26	9421.51	9663.7	6985.35	161.98	15601	15864.3	8835.79	7957.14	13145.1	9495.44	7856.39
161.85	34246	36550.6	21599.7	22544.8	26633.3	27638.5	20621.9	161.88	11559.9	12594.6	7333.53	7769.46	9039.5	9347.02	6964.96	161.88	14155.5	14333.5	8858.34	8076.37	11608	9260.84	7823.34
161.75	32315	35249.3	21595	22848.6	25672.6	26821.8	20562.9	161.78	11038.3	12117.8	7336.43	7914.91	8625.79	9081.89	6947.08	161.78	13250.1	13261.4	8891.77	8356.86	10324.4	9077.35	7796.31
161.65	30735	34062.2	21603.1	23266.9	24599.7	26128.5	20512	161.68	10759.3	11780.9	7343.07	8113.27	8261.9	8856.07	6931.15	161.68	12772.7	12760.6	8934.33	8868.22	9349.4	8927.72	7773.03
161.55	29897	33256	21622.9	23840.2	23661.4	25534.9	20467.8	161.58	10854	11618.5	7352.74	8383.93	7969.68	8660.85	6916.25	161.58	12840.8	12838.7	8984.88	9638.6	8669.33	8800.95	7751.69
161.45	30016	32938.2	21652	24627.2	22919.5	25020.4	20427	161.48	11373.5	11646.5	7364.24	8754.09	7741.8	8489.19	6900.93	161.48	13267.9	13366.9	9041.87	10597.3	8228.58	8689.08	7729.97
161.35	31654	33162.8	21686.8	25713.7	22350.8	24568	20385.5	161.38	12096.4	11883.4	7376.18	9259.2	7563.21	8335.33	6883.52	161.38	13803.3	14080.8	9104.61	11548.9	7959.26	8587.07	7706.34
161.25	33814	33999.8	21721.7	27218.8	21908.9	24160.4	20336.7	161.28	12801	12352.1	7388.1	9938.24	7420.21	8195.22	6863.23	161.28	14149.3	14646.8	9173.69	12221.9	7800.07	8492.1	7680.31
161.15	37045	35553.7	21755.4	29290.6	21555.8	23787.1	20278.4	161.18	13435.2	13053.6	7400.43	10804.5	7302.73	8066.35	6840.12	161.18	14307.9	14788.5	9251.08	12386.5	7705.63	8403.37	7652.7
161.05	40195	37881.1	21784.1	32018.4	21259.4	23436.6	20205.8	161.08	14224.9	13890	7413.87	11769	7203.56	7946.91	6814.45	161.08	14072.5	14408.7	9338.96	11976	7646.14	8320.46	7624.3
160.95	42709	40739.9	21809.7	35184.2	21000.3	23103.6	20119.3	160.98	14838.1	14562.7	7428.34	12539.9	7116.69	7834.52	6785.6	160.98	13507.6	13624.4	9440.69	11124.8	7605.19	8244.09	7596.77
160.85	43648	43160	21836.2	37834.6	20767.5	22786.3	20021.5	160.88	14511.5	14655.3	7445.11	12705.6	7038.93	7728.47	6754.26	160.88	12726.6	12688.6	9559.62	10094.2	7574.57	8174.94	7571.55
160.75	43060	43622.2	21872.4	38462	20558	22487.7	19919.3	160.78	13693.9	14040.8	7468.59	12142.1	6971.14	7631.2	6724.07	160.78	11882.4	11854.5	9699.1	9140.2	7550.56	8113.27	7549.54
160.65	40784	41606.6	21927	36554.2	20371.5	22211.3	19819.2	160.68	12564.9	13040.1	7501.54	11172.6	6913.19	7543.62	6696.94	160.68	10906.3	11274.9	9862.25	8415.61	7531.37	8058.85	7531.05
160.55	37566	38310.1	22009.9	33313.3	20210.5	21961.7	19728.4	160.58	11638.5	12041.3	7546.23	10186.4	6864.83	7466.14	6674.1	160.58	10052.1	10982.4	10053.2	7950.51	7516.74	8011.82	7516.64
160.45	34101	35112.9	22128.5	30122	20075.3	21740.8	19651.2	160.48	11320.9	11227.6	7603.2	9367.31	6824.16	7397.26	6654.78	160.48	9496.51	10929.2	10276	7693.48	7505.85	7971.27	7505.82
160.35	31037	32595.6	22287.6	27561.6	19964.4	21548	19588.7	160.38	10853.5	10623.6	7671.64	8739.8	6787.98	7334.01	6636.62	160.38	9198.14	11045.3	10535.4	7568.92	7497.33	7935.62	7497.33
160.25	29144	30786.9	22490.5	25659.7	19874.2	21379.9	19539.1	160.28	10222	10198.5	7754.21	8272.22	6756.22	7276.47	6620.2	160.28	9205.96	11275.8	10838.3	7514.15	7490.07	7903.49	7490.07
160.15	28609	29547.2	22737.9	24273.7	19798.1	21230.2	19497.6	160.18	10092.4	9914.79	7854.28	7925.19	6729.05	7224.84	6606.19	160.18	9304.39	11592.6	11194.9	7489.89	7482.74	7873.34	7482.74
160.05	28779	28732.8	23031.4	23254.7	19729.2	21091.8	19458.1	160.08	10465.9	9740.5	7973.87	7663.58	6704.12	7176.78	6592.62	160.08	9704.55	11992.6	11621.1	7476.84	7474.97	7844.57	7474.97
159.95	29814	28238.8	23377.6	22490.4	19663.5	20960.7	19417.8	159.98	10727	9655	8117.47	7460.99	6679.17	7130	6577.54	159.98	10410.2	12490.6	12140	7465.88	7465.45	7815.68	7465.45
159.85	31225	27996.9	23785.5	21901	19596.4	20832.3	19372.8	159.88	11019.8	9652.06	8296.43	7300.77	6654.39	7084.65	6561.39	159.88	11212.8	13117.5	12785	7452.97	7452.88	7785.22	7452.88
159.75	33150	27971.4	24273.2	21432.7	19525.9	20704.2	19321.5	159.78	11154.4	9738.98	8530.51	7170.81	6629.44	7040.33	6544.04	159.78	12163.1	13921.9	13606.1	7436.85	7436.83	7752.61	7436.83
159.65	35147	28155.4	24869.9	21047.9	19449.2	20573.4	19261.7	159.68	11085.8	9943.46	8856.02	7063.48	6604.79	6997.45	6526.09	159.68	13178.9	14971.8	14671.4	7416.66	7416.66	7717.07	7416.66
159.55	37125	28580.8	25633.1	20722	19365.5	20439	19192.9	159.58	11602.5	10322.7	9336.3	6973.75	6581.09	6956.59	6508.35	159.58	14306.9	16356.6	16070.5	7392.07	7392.07	7678.19	7392.07
159.45	39500	29339.8	26672.8	20437.6	19274.7	20300.5	19115.3	159.48	11989.8	10974.3	10073.4	6895.18	6555.96	6915.3	6488.52	159.48	15502.1	18187.9	17915	7362.56	7362.56	7635.39	7362.56
159.35	42636	30626.3	28195.9	20181.2	19174.8	20155.7	19027.1	159.38	12566.8	12056.7	11229	6825.29	6529.8	6873.93	6467.11	159.38	16954	20592.6	20332.1	7327.81	7327.81	7588.26	7327.81
159.25	46120	32806.3	30577.6	19940.4	19062.1	20001	18924.9	159.28	13837.7	13797	13032.7	6761.09	6501.78	6831.59	6443.37	159.28	19196.6	23703.5	23454.6	7286.73	7286.73	7535.6	7286.73
159.15	50443	36505.1	34450.3	19707.2	18935	19834.3	18807.2	159.18	15199.3	16485.5	15776.4	6698.24	6469.15	6785.45	6414.59	159.18	22314.7	27637.4	27399.3	7235.9	7235.9	7473.95	7235.9
159.05	56525	42672.8	40769.3	19473.2	18789.5	19651.6	18670.3	159.08	17965.5	20449.3	19788.9	6635.1	6431.48	6735.03	6380.39	159.08	27071	32472.4	32244.5	7171.54	7171.54	7399.46	7171.54
158.95	65300	52577.3	50806.7	19227	18618	19445	18506.5	158.98	22992.5	25983.9	25366.6	6565.23	6383.22	6674.76	6335.3	158.98	33372.8	38214.9	37996.5	7086.6	7086.6	7305.02	7086.6
158.85	78135	67630.4	65977.2	18954	18408.5	19202.5	18304	158.88	29490.7	33252.8	32674	6479.02	6315.51	6595.69	6270.47	158.88	41265.6	44752	44542.5	6974.41	6974.41	7183.9	6974.41
158.75	96033	89022.4	87473.8	18634.4	18143.3	18906	18045	158.78	38220.2	42188.3	41644.1	6370.08	6222.5	6491.95	6180.09	158.78	49996.3	51790.2	51589.1	6828.05	6828.05	7029.16	6828.05
158.65	119784	117148	115693	18244.2	17800	18533.2	17707.5	158.68	49130.8	52376.3	51863.2	6229.17	6095.39	6354.69	6055.38	158.68	58347.6	58761.2	58567.9	6643.8	6643.8	6837.01	6643.8
158.55	150555	150993	149622	17756.5	17352.9	18058.3	17265.7	158.58	61173.7	62996	62511.2	6047.27	5925.52	6175.22	5887.73	158.58	65243.2	64756.9	64571.1	6423.12	6423.12	6608.89	6423.12
158.45	185000	187647	186353	17139.3	16771.2	17450.3	16688.9	158.48	72422.2	72816.9	72357.8	5819.52	5708.31	5948.9	5672.54	158.48	69323.6	68626	68447.2	6172.07	6172.07	6350.81	6172.07
158.35	219994	222011	220786	16375.2	16038.3	16692.5	15960.5	158.38	80972.8	80274.8	79839.2	5548.56	5446.63	5678.6	5412.74	158.38	70089.1	69377.6	69205.5	5902.52	5902.52	6074.63	5902.52
158.25	247021	247076	245915	15460.6	15151.2	15781.8	15077.4	158.28	84926.7	83806.3	83392.3	5244.53	5150.81	5374.6	5118.65	158.28	67702.9	66744.2	66578.4	5628.57	5628.57	5794.4	5628.57
158.15	257966	255756	254652	14428.7	14143.6	14751.8	14073.6	158.18	83714.5	82487.4	82093.3	4925	4838.57	5054.59	4808.01	158.18	62570.3	61364.6	61204.7	5363.62	5363.62	5523.52	5363.62
158.05	249253	244908	243859	13348	13084.6	13671.5	13018.1	158.08	77769.4	76592.1	76216.3	4609.9	4529.97	4738.61	4500.9	158.08	55902.6	54385	54230.7	5119.46	5119.46	5273.73	5119.46
157.95	222857	217827	216826	12303.1	12058.9	12625.7	11995.7	157.98	68745.8	67419.9	67061.1	4317.52	4243.41	4445.04	4215.72	157.98	48730.4	46898.7	46749.7	4902.71	4902.71	5051.65	4902.71
157.85	183361	181708	180753	11370.1	11143.4	11691	11083.1	157.88	58268.1	56617.9	56274.8	4059.84	3990.97	4185.91	3964.55	157.88	42078.3	39678.2	39534.3	4715.64	4715.64	4859.52	4715.64
157.75	140505	143613	142700	10606.1	10394.9	10924.4	10337.5	157.78	47247.9	45639.5	45311.1	3842.57	3778.41	3967	3753.2	157.78	36189.3	33161.3	33022.2	4556.17	4556.17	4695.24	4556.17
157.65	101507	108633	107760	10026.1	9828.99	10341.1	9774.19	157.68	37497.3	35552.6	35237.9	3667.9	3608	3790.53	3583.9	157.68	31540.7	27550.8	27416.4	4421.16	4421.16	4555.65	4421.16
157.55	70770	79646.7	78809.8	9613.89	9429.54	9925.1	9377.19	157.58	29247.3	26996.1	26694.2	3530.99	3474.96	3651.71	3451.91	157.58	28119	22893.5	22763.4	4305.41	4305.41	4435.55	4305.41
157.45	49660	57590.3	56787.5	9334.32	9161.56	9641.38	9111.49	157.48	22546.3	20218.9	19928.9	3426.09	3373.58	3544.82	3351.5	157.48	25422.1	19137.9	19011.9	4203.77	4203.77	4329.77	4203.77
157.35	36108	42008.9	41238.1	9146.15	8983.94	9448.74	8936	157.38	17640.8	15171.7	14892.9	3347.26	3297.95	3463.93	3276.8	157.38	23325.3	16180.6	16058.5	4113.2	4113.2	4235.25	4113.2
157.25	27963	31659.5	30918.7	9016.92	8864.34	9314.81	8818.41	157.28	13846.4	11607.4	11339.2	3287.56	3241.18	3402.14	3220.89	157.28	21558.8	13890	13771.7	4031.2	4031.2	4149.48	4031.2
157.15	22716	25091.4	24378.7	8923.36	8779.6	9216.39	8735.55	157.18	11071.9	9200.42	8942.12	3242.71	3199.01	3355.17	3179.53	157.18	20018.5	12132.3	12017.6	3956.39	3956.39	4071.08	3956.39
157.05	19567	21014.5	20328.2	8853	8717.33	9141.04	8675.05	157.08	8855.62	7625.32	7376.37	3208.76	3167.53	3319.09	3148.81	157.08	18393.6	10784.3	10673.1	3887.84	3887.84	3999.09	3887.84
156.95	17148	18458.3	17797	8796.75	8668.52	9079.73	8627.91	156.98	7038.93	6608.83	6368.71	3183.56	3144.6	3291.76	3126.6	156.98	16676.7	9742.69	9634.72	3825.93	3825.93	3933.89	3825.93
156.85	15341	16786.5	16148.8	8751.45	8630.08	9029.32	8591.03	156.88	5896.19	5947.82	5716.03	3165.57	3128.69	3271.64	3111.37	156.88	14704.1	8926.59	8821.77	3771.08	3771.08	3875.9	3771.08
156.75	14011	15617.6	15002.1	8714.43	8599.39	8987.17	8561.82	156.78	5352.59	5502.66	5278.77	3152.15	3117.21	3256.13	3100.53	156.78	12625.1	8276.02	8174.21	3724.41	3724.41	3826.23	3724.41
156.65	13204	14741	14146.5	8683.59	8574.41	8951.22	8538.24	156.68	4961.41	5185.49	4969.08	3140.99	3107.84	3242.89	3091.77	156.68	10714.6	7748.04	7649.11	3686.42	3686.42	3785.36	3686.42
156.55	12388	14044.4	13469.8	8656.65	8552.9	8919.19	8518.05	156.58	4575.26	4945.44	4736.11	3131.48	3099.99	3231.33	3084.49	156.58	8942.17	7311.76	7215.58	3656.43	3656.43	3752.6	3656.43
156.45	11828	13469.8	12914.1	8633.6	8534.9	8891.1	8501.3	156.48	4338.98	4754.11	4551.52	3123.6	3093.65	3221.42	3078.69	156.48	7373.51	6945.8	6852.27	3633.86	3633.86	3727.4	3633.86
156.35	11425	12984.5	12446.7	8613.33	8519.32	8865.83	8486.9	156.38	4162.03	4595.35	4399.15	3116.74	3088.22	3212.58	3073.78	156.38	6203.42	6635.24	6544.24	3617.9	3617.9	3708.9	3617.9
156.25	11095	12568.3	12047.5	8595.12	8505.48	8842.7	8474.18	156.28	3878.69	4460.07	4269.97	3110.68	3083.5	3204.57	3069.55	156.28	5285.58	6368.41	6279.85	3606.87	3606.87	3695.43	3606.87
156.15	10641	12207.8	11703.2	8578.63	8493.08	8821.36	8462.84	156.18	3645.35	4343.47	4159.17	3105.82	3079.89	3197.79	3066.4	156.18	4633.38	6137.18	6050.96	3599.7	3599.7	3685.92	3599.7
156.05	10158	11894	11404.8	8564.39	8482.64	8802.34	8453.42	156.08	3509.81	4241.94	4063.17	3101.96	3077.19	3192.06	3064.14	156.08	4140.41	5935.14	5851.16	3595.29	3595.29	3679.26	3595.29

## Sheet: Supplymentary Fig. 9d
Supplymentary Fig.9d High-resolution of Ti 2p.
Ti3C2Tx												Bi2S3/Ti3C2Tx-5
Binding energy (eV)	Intensity (a.u.)	Intensity (a.u.)	Intensity (a.u.)	Intensity (a.u.)	Intensity (a.u.)	Intensity (a.u.)	Intensity (a.u.)	Intensity (a.u.)	Intensity (a.u.)	Intensity (a.u.)	Intensity (a.u.)	Binding energy (eV)	Intensity (a.u.)	Intensity (a.u.)	Intensity (a.u.)	Intensity (a.u.)	Intensity (a.u.)	Intensity (a.u.)	Intensity (a.u.)
467.7	6636.53	6655.32	6638.08	6641.6	6643.52	6641.7	6636.53	6636.53	6636.53	6636.53	6636.53	469	17830.4	17763.6	17535	17568.5	17629.6	17633.1	17534.2
467.6	6497.76	6655.68	6638.11	6641.69	6643.65	6641.82	6636.53	6636.53	6636.53	6636.53	6636.53	468.9	17665.5	17779.3	17532.4	17566.5	17629.3	17645.8	17531.6
467.5	6582.46	6657.24	6639.33	6642.97	6644.98	6643.14	6637.73	6637.73	6637.73	6637.73	6637.73	468.8	17816.8	17799.1	17531.2	17566	17630.6	17662.6	17530.4
467.4	6296.19	6658.1	6639.83	6643.54	6645.59	6643.74	6638.2	6638.2	6638.2	6638.2	6638.2	468.7	17729.3	17820.8	17528.7	17564.2	17630.6	17681	17527.9
467.3	6440.63	6661.44	6642.81	6646.58	6648.69	6646.82	6641.15	6641.16	6641.15	6641.16	6641.15	468.6	17696.8	17846.7	17527	17563.1	17631.6	17703.6	17526.1
467.2	6546.62	6663.57	6644.57	6648.41	6650.56	6648.69	6642.89	6642.89	6642.89	6642.89	6642.89	468.5	17553.2	17877	17525.5	17562.3	17632.9	17730.2	17524.6
467.1	6557.15	6664.82	6645.43	6649.33	6651.54	6649.66	6643.72	6643.72	6643.72	6643.73	6643.72	468.4	18150.1	17912.9	17525.2	17562.8	17635.6	17762.4	17524.4
467	6592.15	6666.01	6646.2	6650.18	6652.44	6650.55	6644.46	6644.47	6644.46	6644.49	6644.46	468.3	18070.1	17948.6	17519.7	17558	17633.3	17794.2	17518.9
466.9	6318.76	6666.93	6646.68	6650.73	6653.05	6651.15	6644.91	6644.92	6644.91	6644.97	6644.91	468.2	18001.8	17990.5	17514.9	17553.9	17631.7	17832	17514
466.8	6355.43	6670.26	6649.52	6653.65	6656.02	6654.12	6647.73	6647.74	6647.73	6647.84	6647.73	468.1	17981	18039.1	17510.6	17550.4	17631	17876.3	17509.7
466.7	6473.05	6673.38	6652.08	6656.28	6658.71	6656.81	6650.25	6650.27	6650.25	6650.49	6650.25	468	17973.4	18094.5	17506.5	17547.1	17630.5	17927.2	17505.6
466.6	6597.12	6675.65	6653.64	6657.92	6660.41	6658.5	6651.78	6651.81	6651.78	6652.27	6651.78	467.9	17968.5	18157.3	17502.4	17543.8	17630.3	17985.1	17501.5
466.5	6617.92	6677.12	6654.14	6658.5	6661.06	6659.15	6652.25	6652.31	6652.25	6653.22	6652.25	467.8	17831.3	18228	17498.3	17540.6	17630.4	18050.8	17497.3
466.4	6622.62	6678.85	6654.47	6658.92	6661.54	6659.63	6652.55	6652.64	6652.55	6654.39	6652.55	467.7	18093	18308.3	17495.3	17538.5	17631.9	18125.7	17494.4
466.3	6473.16	6681.29	6654.76	6659.29	6661.99	6660.07	6652.81	6652.97	6652.81	6656.23	6652.81	467.6	18458.6	18395.4	17490.1	17534.2	17631.4	18207.2	17489.1
466.2	6591.3	6686.21	6656.35	6660.97	6663.73	6661.82	6654.35	6654.64	6654.35	6660.48	6654.35	467.5	18914.7	18488.9	17481.5	17526.6	17627.9	18294.6	17480.6
466.1	6494.25	6692.01	6656.93	6661.64	6664.48	6662.57	6654.9	6655.38	6654.9	6665.52	6654.9	467.4	18971.6	18588.3	17468.9	17515	17620.6	18387.7	17468
466	6420.38	6701.48	6658.35	6663.15	6666.07	6664.16	6656.28	6657.08	6656.28	6674.08	6656.28	467.3	18736.2	18697.6	17455.7	17502.7	17613.1	18490.2	17454.7
465.9	6678.92	6715.67	6660.42	6665.32	6668.32	6666.42	6658.32	6659.62	6658.32	6687.17	6658.32	467.2	18816.6	18819.7	17444.4	17492.5	17607.9	18605.2	17443.4
465.8	6598.19	6733.3	6660.28	6665.28	6668.37	6666.47	6658.14	6660.22	6658.14	6703.39	6658.14	467.1	18971.6	18952.2	17432.3	17481.5	17602.3	18730	17431.3
465.7	6798.67	6759.03	6660.84	6665.94	6669.11	6667.23	6658.66	6661.94	6658.66	6727.27	6658.66	467	19166.1	19094.4	17418.8	17469	17595.7	18864.1	17417.8
465.6	6606.12	6792.35	6659.67	6664.88	6668.14	6666.27	6657.45	6662.53	6657.45	6758.11	6657.45	466.9	19306.1	19246	17403.4	17454.8	17587.8	19007.1	17402.4
465.5	6757.31	6838.33	6660.16	6665.47	6668.83	6666.98	6657.9	6665.66	6657.9	6800.72	6657.9	466.8	19396.7	19407.4	17386.7	17439.2	17579	19159.3	17385.6
465.4	6815.31	6895.29	6659.34	6664.77	6668.22	6666.4	6657.04	6668.71	6657.04	6853.04	6657.04	466.7	19665.9	19578.6	17369	17422.7	17569.7	19320.8	17367.9
465.3	6991.88	6964.45	6658.02	6663.56	6667.12	6665.32	6655.67	6672.94	6655.67	6915.85	6655.67	466.6	19662.3	19757.8	17348.8	17403.8	17558.6	19489.6	17347.6
465.2	7159.99	7044.04	6655.16	6660.83	6664.49	6662.72	6652.77	6677.9	6652.77	6986.8	6652.77	466.5	19969.3	19946.6	17328.4	17384.7	17547.9	19667.4	17327.2
465.1	6881.69	7132.14	6650.83	6656.62	6660.39	6658.65	6648.4	6684.4	6648.4	7063.21	6648.4	466.4	19966.8	20141.5	17305.1	17362.8	17535	19850.5	17304
465	7315.41	7229.17	6648.87	6654.78	6658.67	6656.97	6646.38	6697.16	6646.38	7144.63	6646.38	466.3	20116.4	20344.2	17281.7	17340.8	17522.6	20040.7	17280.5
464.9	7400.21	7324.57	6643.15	6649.19	6653.2	6651.54	6640.61	6711.07	6640.61	7219.46	6640.61	466.2	20162.7	20552.1	17256.7	17317.3	17509.5	20235.3	17255.5
464.8	7566.78	7416.31	6636.64	6642.83	6646.96	6645.35	6634.06	6730.29	6634.07	7284.51	6634.06	466.1	20558.6	20765	17231.2	17293.2	17496.5	20434	17229.9
464.7	7606.81	7498.82	6628.65	6634.97	6639.24	6637.68	6626.01	6755.34	6626.03	7332.95	6626.01	466	21125.4	20978	17201.8	17265.5	17480.7	20631.9	17200.6
464.6	7663.68	7569.35	6620.24	6626.71	6631.11	6629.62	6617.55	6788.62	6617.6	7360.73	6617.55	465.9	21237	21188.1	17167.3	17232.5	17460.5	20826	17166
464.5	7528.63	7625.53	6611.27	6617.89	6622.44	6621.01	6608.52	6831.22	6608.63	7364.19	6608.52	465.8	21225.4	21397.4	17131.5	17198.4	17439.9	21018.2	17130.2
464.4	7750.15	7668.91	6603.39	6610.16	6614.86	6613.52	6600.58	6885.9	6600.8	7343.76	6600.58	465.7	21498	21604.8	17095.4	17164.1	17420.1	21207.6	17094.1
464.3	7408.65	7698.51	6593.53	6600.47	6605.32	6604.06	6590.66	6950.4	6591.1	7297.61	6590.66	465.6	21584.4	21806.1	17056.7	17127.1	17398.6	21389.7	17055.3
464.2	7521.21	7723.15	6586.53	6593.64	6598.65	6597.5	6583.6	7029.94	6584.44	7234.06	6583.6	465.5	21684.6	22000.7	17016.8	17089.1	17377.1	21564	17015.5
464.1	7881.21	7744.15	6578.51	6585.78	6590.97	6589.93	6575.51	7120.57	6577.1	7154.37	6575.51	465.4	21991.2	22186.2	16975.7	17050	17355.5	21728	16974.3
464	7662.67	7764.88	6567.31	6574.76	6580.13	6579.21	6564.25	7219.3	6567.15	7062.49	6564.25	465.3	22231.9	22358.7	16931.5	17007.9	17332	21877.7	16930.1
463.9	7745.83	7795.3	6557.9	6565.54	6571.1	6570.31	6554.77	7329.52	6559.96	6969.58	6554.77	465.2	22324.8	22516.5	16884.9	16963.3	17307.1	22011.5	16883.4
463.8	8001.39	7836.55	6547.69	6555.53	6561.28	6560.65	6544.49	7446.29	6553.54	6878.52	6544.49	465.1	22934.1	22659.1	16837	16917.6	17282.3	22128.7	16835.5
463.7	8148.6	7889.11	6535.19	6543.23	6549.2	6548.73	6531.92	7564.92	6547.27	6792.1	6531.92	465	22491.1	22779.8	16783.3	16866.2	17253	22222.7	16781.8
463.6	7968.79	7954.15	6521.32	6529.56	6535.75	6535.48	6517.98	7682.54	6543.37	6713.98	6517.97	464.9	22517	22886.1	16733	16818.4	17228.5	22300.8	16731.5
463.5	8077.92	8033.13	6508.88	6517.34	6523.76	6523.69	6505.46	7797.53	6546.39	6648.27	6505.46	464.8	23227.7	22972.3	16682.1	16770	17204.6	22357.3	16680.5
463.4	8347.76	8121.22	6495.39	6504.08	6510.74	6510.91	6491.9	7902.69	6556.19	6592.54	6491.89	464.7	22985.3	23030.9	16624.5	16714.9	17175.4	22384.7	16622.9
463.3	8271.88	8214.34	6479.46	6488.38	6495.3	6495.73	6475.91	7991.9	6574.3	6544.49	6475.88	464.6	23335.1	23069.1	16568.4	16661.7	17149.2	22390.3	16566.8
463.2	8291.05	8313.02	6464.05	6473.21	6480.4	6481.12	6460.46	8063.6	6607.2	6505.62	6460.38	464.5	23414.3	23081.1	16508.9	16604.9	17120.9	22368	16507.2
463.1	8395.98	8414.93	6448.34	6457.76	6465.23	6466.27	6444.76	8113.18	6658.03	6473.44	6444.58	464.4	22839	23068.6	16448	16547.1	17092.9	22319.7	16446.4
463	8425.49	8518.83	6431.6	6441.28	6449.05	6450.45	6428.14	8136.83	6730.16	6445.54	6427.75	464.3	23183	23037.2	16391.8	16493.9	17070.8	22250.9	16390.1
462.9	8719.64	8625.92	6414.46	6424.42	6432.51	6434.3	6411.33	8133.31	6828.05	6421.13	6410.51	464.2	23238.9	22979	16332	16437.4	17046.6	22153.8	16330.2
462.8	8805.61	8735.28	6394.64	6404.88	6413.31	6415.54	6392.26	8099.67	6952.39	6396.71	6390.59	464.1	23325.9	22897.1	16271.2	16380	17022.9	22031.3	16269.4
462.7	8649.78	8850.19	6373.9	6384.44	6393.23	6395.95	6373.04	8038.36	7106.34	6373.17	6369.75	464	23028.2	22792	16209.1	16321.5	16999.3	21884	16207.2
462.6	9021.35	8973.91	6354.34	6365.19	6374.35	6377.62	6356.36	7953.32	7291.32	6351.92	6350.08	463.9	22843.9	22668.3	16149	16265.2	16979.2	21716.5	16147.2
462.5	8982.88	9101.77	6331.4	6342.58	6352.14	6356.03	6338.63	7843.05	7499.14	6327.99	6327.03	463.8	22495.3	22526.3	16090.1	16210.2	16961.6	21529.1	16088.2
462.4	9388.02	9235.61	6308.6	6320.13	6330.1	6334.68	6324.84	7714.92	7726.52	6304.6	6304.11	463.7	22599.6	22369.2	16033.7	16157.9	16947.9	21325	16031.8
462.3	9486.78	9368.1	6282.11	6294	6304.43	6309.77	6313.32	7569.57	7959.69	6277.74	6277.5	463.6	22317.5	22194.7	15975.9	16104.4	16934.1	21102	15973.9
462.2	9315.63	9496.75	6254.55	6266.81	6277.71	6283.92	6309.66	7414.42	8188.45	6249.93	6249.81	463.5	21966.6	22008.2	15920	16053.2	16923.5	20865.6	15918
462.1	9206.89	9618	6228.23	6240.88	6252.29	6259.47	6320.13	7256.4	8400.72	6223.41	6223.36	463.4	21986.2	21812.4	15866.8	16004.7	16916.7	20618.4	15864.8
462	9576.53	9725.37	6202.62	6215.68	6227.64	6235.9	6348.99	7099.42	8580.8	6197.64	6197.62	463.3	21158.9	21606.1	15813	15955.9	16910.4	20359.3	15810.8
461.9	9654.2	9809.91	6173.61	6187.1	6199.64	6209.13	6397.52	6943.22	8710.46	6168.47	6168.46	463.2	21507.5	21399	15765.9	15914.2	16912	20098.2	15763.7
461.8	10059.5	9871.28	6143.68	6157.63	6170.78	6181.67	6473.71	6793.44	8780.7	6138.39	6138.39	463.1	20953.7	21182.8	15715.4	15869.3	16910.9	19826.7	15713.1
461.7	9899.31	9906.25	6110	6124.42	6138.24	6150.73	6579.38	6649.64	8781.16	6104.56	6104.56	463	20988.4	20967.5	15669.2	15829.1	16915.2	19555	15667
461.6	9737.36	9921.57	6077.42	6092.34	6106.86	6121.19	6722.34	6518.18	8714.1	6071.81	6071.81	462.9	20605.6	20750	15622.4	15788.5	16919.3	19280.1	15620.1
461.5	10044.1	9920.54	6045.96	6061.41	6076.69	6093.16	6902.37	6399.92	8582.14	6040.19	6040.19	462.8	20435.8	20535.8	15578.6	15751.3	16927	19007.5	15576.2
461.4	10158	9902.55	6011.59	6027.6	6043.69	6062.7	7111.1	6290.95	8388.76	6005.64	6005.64	462.7	20305.4	20324.9	15535.8	15715.6	16936.2	18737.5	15533.4
461.3	9964.17	9871.32	5975.95	5992.54	6009.5	6031.6	7340.98	6192.52	8147.1	5969.81	5969.81	462.6	20028.7	20118.3	15493.9	15681	16946.4	18471.2	15491.4
461.2	9988.35	9829	5941.68	5958.89	5976.78	6002.76	7580.56	6106.44	7873.98	5935.35	5935.35	462.5	19658.8	19919	15454	15649	16958.7	18211.6	15451.4
461.1	9951.08	9770.12	5906.91	5924.77	5943.68	5974.64	7810.18	6029.72	7582.48	5900.38	5900.38	462.4	19830.2	19728.8	15417	15620.3	16973.7	17960.9	15414.4
461	9599.33	9688.9	5872.18	5890.72	5910.72	5948.33	8010.1	5961.66	7287.76	5865.43	5865.43	462.3	19694	19544.2	15378.1	15590.3	16986.5	17715.6	15375.5
460.9	9557.5	9580.39	5840.18	5859.46	5880.64	5927.33	8163.12	5903.67	7005.24	5833.21	5833.21	462.2	19152.4	19368.6	15340.2	15561.8	16999.5	17479.5	15337.4
460.8	9617.22	9434.94	5808.28	5828.33	5850.79	5910.16	8249.72	5851.85	6742.25	5801.07	5801.07	462.1	19106.2	19206.3	15306.6	15538.2	17016	17256.8	15303.8
460.7	9320.32	9247.64	5775.6	5796.47	5820.32	5897.56	8257.68	5804.16	6504.74	5768.15	5768.15	462	19420.3	19053.3	15273.2	15515.5	17031.5	17044.1	15270.3
460.6	9096.45	9022.3	5745.21	5766.95	5792.32	5894.81	8186.12	5762.63	6299.25	5737.5	5737.5	461.9	19050.4	18906.8	15236.7	15490.4	17042.5	16838.5	15233.8
460.5	8422.37	8765.15	5716.51	5739.16	5766.21	5904.19	8038.39	5725.78	6126.02	5708.52	5708.52	461.8	18943.7	18772.8	15203.2	15468.9	17054.6	16646.5	15200.1
460.4	8295.48	8492.88	5693.38	5717.02	5745.92	5933.21	7829.71	5696.77	5987.48	5685.1	5685.1	461.7	18702.6	18649	15170.3	15448.9	17065.4	16465.9	15167.2
460.3	8228.13	8218.51	5671.16	5695.85	5726.82	5981.51	7572.31	5670.34	5876.01	5662.58	5662.58	461.6	18618.7	18536.2	15139.3	15431.7	17075.6	16297.8	15136
460.2	7918.83	7962.14	5649.34	5675.15	5708.46	6053.4	7285.66	5645.52	5787.26	5640.44	5640.44	461.5	18362.2	18432.9	15108.7	15415.9	17083.6	16140.9	15105.4
460.1	7758.68	7746.59	5630.02	5657.02	5693.01	6156.11	6991.87	5624.06	5719.2	5620.78	5620.78	461.4	18632	18340	15080.1	15403	17090.5	15996.4	15076.7
460	7640.46	7589.38	5611.94	5640.21	5679.33	6293.18	6707.72	5604.41	5666.63	5602.34	5602.34	461.3	18651.3	18252.4	15048.9	15388.8	17091.5	15859.4	15045.4
459.9	7447.36	7504.58	5594.73	5624.38	5667.22	6468.18	6446.87	5586.05	5625.68	5584.75	5584.75	461.2	18556.1	18171.8	15017.2	15375.2	17088.5	15731.7	15013.6
459.8	7534.57	7501.43	5579.06	5610.17	5657.55	6684.04	6219.15	5569.48	5594.07	5568.68	5568.68	461.1	18296.3	18098.3	14986.1	15363.5	17082.1	15613.8	14982.4
459.7	7450.37	7579.52	5562.53	5595.22	5648.21	6938.06	6026.55	5552.2	5567.07	5551.72	5551.72	461	18439	18032.9	14957.1	15355.3	17073.5	15506.6	14953.2
459.6	7762.71	7735.76	5546.6	5580.99	5641.09	7228.47	5870.62	5535.62	5544.38	5535.34	5535.34	460.9	18196.9	17971.5	14926.5	15347.1	17059.2	15406.2	14922.5
459.5	7981.67	7955.89	5527.87	5564.08	5633.31	7544.59	5745.15	5516.29	5521.31	5516.12	5516.12	460.8	18105.1	17916.6	14897.8	15342.5	17042.1	15315.3	14893.7
459.4	8216.56	8224.52	5507.11	5545.3	5626.38	7875.91	5646.2	5494.94	5497.75	5494.85	5494.85	460.7	18026.4	17866.5	14869.6	15340.2	17020.9	15232	14865.4
459.3	8599.73	8520.99	5484.18	5524.51	5621.07	8206.92	5568.12	5471.42	5472.95	5471.36	5471.36	460.6	18195.7	17820.5	14841.9	15340.2	16995.5	15155.5	14837.5
459.2	8763.21	8820.23	5457.78	5500.42	5617.27	8517.15	5504.22	5444.4	5445.21	5444.37	5444.37	460.5	17916.2	17776	14812.5	15340.6	16963.5	15083.3	14808
459.1	9024.07	9098.81	5429.77	5474.94	5618.34	8786.7	5451.54	5415.75	5416.17	5415.73	5415.73	460.4	17684.8	17736.6	14785.2	15345.5	16929	15018.6	14780.6
459	9395.89	9330.32	5399.31	5447.23	5625.19	8991.44	5405.33	5384.61	5384.82	5384.6	5384.6	460.3	17537.6	17701.5	14759.8	15354.4	16891.6	14960.6	14755
458.9	9398.85	9491.38	5365.43	5416.34	5638.98	9108.89	5361.6	5349.99	5350.1	5349.99	5349.99	460.2	17475.5	17669.7	14735.5	15366.9	16850.8	14907.9	14730.5
458.8	9683.48	9569.73	5331.28	5385.46	5665.25	9126.58	5321.34	5315.06	5315.11	5315.06	5315.06	460.1	17666.3	17640.3	14711.5	15382.3	16806	14859.4	14706.3
458.7	9416.99	9558.39	5294.43	5352.2	5704.23	9036.3	5280.66	5277.37	5277.39	5277.36	5277.36	460	17706.8	17611	14685.6	15398.5	16755.1	14812.4	14680.2
458.6	9413.71	9469.79	5259.61	5321.35	5763.54	8848.54	5243.32	5241.65	5241.66	5241.65	5241.65	459.9	17620.7	17582.9	14659.2	15416.9	16699.7	14767.8	14653.6
458.5	9369.15	9319.66	5224.6	5290.71	5843.77	8576.7	5206.47	5205.65	5205.65	5205.65	5205.65	459.8	17332	17557	14633.2	15438.5	16641.3	14726.4	14627.5
458.4	9158.83	9132.29	5189.74	5260.72	5948.02	8242.6	5170.11	5169.73	5169.73	5169.73	5169.73	459.7	17263.1	17535.2	14609.7	15465.1	16581.8	14689.5	14603.6
458.3	9059.21	8934.58	5156.48	5232.91	6080.06	7870.86	5135.48	5135.31	5135.31	5135.31	5135.31	459.6	17358.9	17515.2	14586.5	15494.6	16519.8	14655	14580.2
458.2	8850.17	8749.38	5123.88	5206.49	6240.66	7482.62	5101.53	5101.45	5101.45	5101.45	5101.45	459.5	17092.1	17495.4	14562.3	15525.2	16453.9	14621.2	14555.7
458.1	8677.02	8597.65	5092.9	5182.63	6431.72	7097.68	5069.14	5069.1	5069.1	5069.1	5069.1	459.4	17147.4	17478.7	14540.3	15559.9	16387.9	14590.9	14533.4
458	8413.52	8494.5	5063.27	5161.37	6652.55	6731.21	5037.99	5037.98	5037.98	5037.98	5037.98	459.3	17020.2	17461.8	14517.6	15595	16319.1	14561.2	14510.4
457.9	8307.58	8450.78	5035.8	5144.03	6902.22	6395.28	5008.85	5008.85	5008.85	5008.85	5008.85	459.2	16819.6	17445.5	14495.9	15631.5	16249.4	14533.5	14488.3
457.8	8292.4	8469.82	5009.15	5130.09	7176.01	6095.74	4980.39	4980.39	4980.39	4980.39	4980.39	459.1	16980.2	17429.8	14475.8	15669	16179.9	14508.2	14467.7
457.7	8771.03	8550.4	4982.57	5120.03	7467.94	5835.3	4951.81	4951.81	4951.81	4951.81	4951.81	459	16868.8	17410.5	14454.3	15703.3	16107.6	14482.1	14445.6
457.6	9024.07	8683.55	4951.83	5111.54	7767.01	5609.75	4918.86	4918.86	4918.86	4918.86	4918.86	458.9	16903	17388.8	14433.6	15735.3	16035.3	14457.4	14424.3
457.5	9026.79	8863.07	4918.86	5109.39	8066.32	5418.81	4883.44	4883.44	4883.44	4883.44	4883.44	458.8	16879.1	17362.1	14412.5	15762.2	15961.8	14432.8	14402.4
457.4	9060.1	9080.9	4885.85	5119.78	8357.64	5260.68	4847.69	4847.69	4847.69	4847.69	4847.69	458.7	17195.3	17329.5	14391.7	15783.1	15887.9	14408.6	14380.6
457.3	9360.02	9325.81	4852.58	5148.08	8628.9	5130.27	4811.34	4811.34	4811.34	4811.34	4811.34	458.6	16830.3	17286.8	14368.2	15793.5	15810.9	14381.8	14355.8
457.2	9444.81	9584.92	4816.78	5199.32	8864.88	5020.22	4772.09	4772.09	4772.09	4772.09	4772.09	458.5	16980.3	17238.8	14347.9	15797.8	15736.9	14358.3	14334
457.1	9788.01	9851.55	4780.35	5284.64	9054.43	4927.46	4731.78	4731.78	4731.78	4731.78	4731.78	458.4	17349.6	17180.1	14326.5	15790.7	15661.5	14333.5	14310.7
457	9754.13	10117.6	4741.14	5412.69	9182.76	4845.47	4688.15	4688.15	4688.15	4688.15	4688.15	458.3	17431.7	17108.3	14302.1	15769.4	15583.2	14305.5	14284
456.9	10046.6	10384.5	4702.47	5598.76	9242.74	4773.85	4644.44	4644.44	4644.44	4644.44	4644.44	458.2	17417.2	17026	14277.4	15736.2	15504.4	14276.7	14256.2
456.8	10529	10652	4661.64	5852.15	9224.81	4706.91	4597.83	4597.83	4597.83	4597.83	4597.83	458.1	17313.5	16934.4	14253.4	15692.2	15426.2	14247.9	14228.4
456.7	11144	10925.1	4617.16	6181.73	9125.41	4640.78	4546.65	4546.65	4546.65	4546.65	4546.65	458	16931	16835.4	14230.9	15638.9	15349.4	14219.8	14201.2
456.6	11661.6	11211.9	4568.1	6593.82	8946.55	4572.64	4489.73	4489.73	4489.73	4489.73	4489.73	457.9	16796.2	16732.8	14212.8	15579.7	15276.7	14195	14177.2
456.5	11742.8	11521.9	4515.62	7090.83	8696.83	4502.12	4427.85	4427.85	4427.85	4427.85	4427.85	457.8	16686.1	16626	14197	15513.9	15206	14171.3	14154.1
456.4	12112.8	11863.6	4464.19	7670.49	8391	4432.14	4364.73	4364.73	4364.73	4364.73	4364.73	457.7	16753.1	16516.8	14183.7	15442.8	15137.3	14148.4	14131.8
456.3	12397.4	12233	4412.7	8314.98	8039.33	4359.68	4297.88	4297.88	4297.88	4297.88	4297.88	457.6	16242	16405.5	14171.6	15366.4	15068.9	14124.8	14108.7
456.2	12642.7	12620.5	4364.58	8999.07	7655.77	4285.06	4228	4228	4228	4228	4228	457.5	16256.9	16299.1	14166.1	15291.2	15006	14105.5	14089.9
456.1	12978.7	13008	4325.39	9687.37	7253.07	4208.36	4155.39	4155.39	4155.39	4155.39	4155.39	457.4	16396.6	16194.8	14163.1	15214.1	14944.2	14085.9	14070.8
456	12869.1	13369.6	4303.66	10333.1	6841.97	4128.64	4079.26	4079.26	4079.26	4079.26	4079.26	457.3	16109.4	16093	14161.8	15135	14882.3	14065	14050.4
455.9	13408.6	13681.1	4318.63	10886.9	6436.27	4049.59	4003.42	4003.42	4003.42	4003.42	4003.42	457.2	16323	15999	14166.3	15058.7	14824.2	14046.4	14032.2
455.8	13913.2	13912.5	4387.71	11287.4	6038.62	3965.56	3922.27	3922.27	3922.27	3922.27	3922.27	457.1	16134.9	15909.6	14172.8	14981.6	14765.5	14025.9	14012
455.7	14107.7	14050.3	4541.41	11484.6	5655.83	3876.74	3836.07	3836.07	3836.07	3836.07	3836.07	457	15978.1	15829.3	14185.1	14907.7	14709.7	14006.8	13993.3
455.6	14083.4	14102.8	4816.6	11447.8	5295.02	3785.73	3747.44	3747.44	3747.44	3747.44	3747.44	456.9	15501.8	15758.7	14203.4	14837.3	14656.5	13989	13975.9
455.5	14145	14097.8	5244.66	11172.5	4961.06	3694.37	3658.26	3658.26	3658.26	3658.26	3658.26	456.8	15990.8	15701.1	14230.8	14773.5	14608.9	13975.2	13962.4
455.4	14479.1	14071.2	5837.59	10680.5	4654.58	3601.89	3567.78	3567.78	3567.78	3567.78	3567.78	456.7	15832.1	15648.6	14259.1	14707.9	14558.3	13957	13944.5
455.3	14134.2	14047.1	6575.18	10013.7	4373.21	3505.9	3473.63	3473.63	3473.63	3473.63	3473.63	456.6	16100	15607.1	14294.2	14646.2	14510.3	13940.1	13927.9
455.2	14163.6	14026.1	7404	9233.09	4121.72	3412.22	3381.65	3381.65	3381.65	3381.65	3381.65	456.5	16049.9	15572.7	14332.3	14584.8	14461.3	13920.6	13908.8
455.1	13916.4	13954.5	8217.91	8389.9	3894.88	3317.62	3288.62	3288.62	3288.62	3288.62	3288.62	456.4	15811.2	15548.3	14376.2	14526.4	14414	13901.5	13889.9
455	13709.3	13740.3	8877.9	7536.07	3692.64	3224.47	3196.92	3196.92	3196.92	3196.92	3196.92	456.3	16016.2	15535	14427.4	14472.4	14370	13884.3	13873
454.9	12803.5	13267.2	9229.82	6711.76	3511.87	3132.42	3106.22	3106.22	3106.22	3106.22	3106.22	456.2	15732.3	15528.5	14481.4	14419	14325.4	13865.2	13854.1
454.8	12475.3	12457.2	9168.32	5953.26	3355.73	3047.5	3022.55	3022.55	3022.55	3022.55	3022.55	456.1	15461.9	15532.3	14542	14370.3	14284.4	13848.4	13837.6
454.7	11309	11316.4	8682.6	5275.53	3216.49	2964.77	2940.99	2940.99	2940.99	2940.99	2940.99	456	15642.7	15545.4	14608.5	14326	14247	13833.8	13823.3
454.6	10225.9	9962.09	7882.87	4695.31	3098.78	2891.49	2868.79	2868.79	2868.79	2868.79	2868.79	455.9	15618.6	15562.7	14675.7	14282.1	14209.1	13817.6	13807.3
454.5	8590.74	8545.35	6921.15	4213.52	2999.61	2826.99	2805.31	2805.31	2805.31	2805.31	2805.31	455.8	15577.1	15584.6	14744.6	14240.1	14172.5	13801.4	13791.3
454.4	7297.94	7207.83	5946.2	3829.87	2921.81	2776.13	2755.39	2755.39	2755.39	2755.39	2755.39	455.7	15733.7	15609.9	14813.8	14200.2	14137.2	13785.4	13775.6
454.3	6227.18	6043.29	5062.96	3532.04	2860.83	2736.05	2716.2	2716.2	2716.2	2716.2	2716.2	455.6	15714.2	15635.3	14880.2	14160.5	14101.6	13768	13758.3
454.2	5089.35	5100.45	4333.23	3306.56	2813.45	2704.92	2685.9	2685.9	2685.9	2685.9	2685.9	455.5	16014.2	15660.5	14943.9	14122.3	14067.1	13750.5	13741.1
454.1	4243.4	4387.61	3778.79	3141.73	2779.19	2683.4	2665.16	2665.16	2665.16	2665.16	2665.16	455.4	15720.4	15681	15000.5	14082.7	14030.8	13730.3	13721.1
454	3839.07	3880	3387.17	3023.67	2754.75	2669.05	2651.55	2651.55	2651.55	2651.55	2651.55	455.3	15402.1	15700.3	15053.5	14046.9	13997.9	13712.5	13703.5
453.9	3374.52	3534.65	3126.1	2938.63	2735.71	2658.11	2641.3	2641.3	2641.3	2641.3	2641.3	455.2	15895	15716.8	15101.5	14014.9	13968.5	13697.4	13688.5
453.8	3264.37	3309.34	2962.06	2878.97	2722.1	2651.13	2634.97	2634.97	2634.97	2634.97	2634.97	455.1	15863.3	15721.7	15136	13979.6	13935.6	13677.7	13669.1
453.7	3248.35	3163.37	2861.07	2835.3	2710.53	2645.09	2629.54	2629.54	2629.54	2629.54	2629.54	455	15813.5	15718.3	15160.2	13945.4	13903.7	13658.2	13649.8
453.6	2873.72	3067.09	2798.5	2802.11	2699.92	2639.17	2624.2	2624.2	2624.2	2624.2	2624.2	454.9	15925.8	15705.3	15173.1	13912.5	13872.8	13639	13630.7
453.5	2878.46	3003.96	2761.34	2779.16	2693.16	2636.47	2622.05	2622.05	2622.05	2622.05	2622.05	454.8	15733.9	15680.4	15172.5	13879.2	13841.5	13618.6	13610.5
453.4	3027.25	2958.43	2736.48	2760.89	2686.85	2633.74	2619.84	2619.84	2619.84	2619.84	2619.84	454.7	15755.4	15645.6	15160.3	13848.4	13812.4	13599.8	13591.8
453.3	2844.09	2922.06	2717.12	2744.53	2679.66	2629.73	2616.32	2616.32	2616.32	2616.32	2616.32	454.6	15298.9	15598.6	15134.7	13817.9	13783.6	13580.5	13572.7
453.2	2663.95	2893.71	2703.19	2731.95	2674.35	2627.3	2614.36	2614.36	2614.36	2614.36	2614.36	454.5	15630.4	15543.9	15100	13792	13759.4	13565.2	13557.5
453.1	2554.36	2871.16	2693.16	2722.49	2670.87	2626.43	2613.93	2613.93	2613.93	2613.93	2613.93	454.4	15236.1	15475	15049.7	13763.6	13732.6	13546.8	13539.3
453	2682.62	2852.59	2685.68	2715.15	2668.57	2626.52	2614.44	2614.44	2614.44	2614.44	2614.44	454.3	15501	15398.9	14991.2	13739.2	13709.7	13531.7	13524.3
452.9	2793.06	2835.26	2678.29	2707.61	2665.38	2625.53	2613.86	2613.86	2613.86	2613.86	2613.86	454.2	15554.2	15311.1	14919.9	13712.9	13684.9	13514.1	13506.9
452.8	2692.47	2818.84	2670.88	2699.86	2661.42	2623.61	2612.31	2612.31	2612.31	2612.31	2612.31	454.1	15342.4	15214.5	14838.8	13686.4	13659.9	13496	13488.9
452.7	2633.21	2804.84	2665.08	2693.57	2658.49	2622.55	2611.62	2611.62	2611.62	2611.62	2611.62	454	15068.8	15113	14751.9	13662.2	13637	13479.5	13472.5
452.6	2504.66	2792.67	2660.42	2688.32	2656.2	2622.02	2611.43	2611.43	2611.43	2611.43	2611.43	453.9	14929.6	15008.7	14661.3	13640.6	13616.9	13465.3	13458.5
452.5	2510.6	2782.74	2657.4	2684.62	2655.17	2622.61	2612.35	2612.35	2612.35	2612.35	2612.35	453.8	14944.8	14901.9	14567.4	13620.6	13598.2	13452.2	13445.5
452.4	2564.95	2773.77	2654.79	2681.28	2654.21	2623.18	2613.23	2613.23	2613.23	2613.23	2613.23	453.7	14713.3	14792.8	14470.5	13600.8	13579.6	13438.9	13432.3
452.3	2569.07	2765.2	2652.11	2677.84	2652.91	2623.29	2613.65	2613.65	2613.65	2613.65	2613.65	453.6	14245	14685.1	14374.3	13583.1	13563.3	13427.5	13421
452.2	2635.14	2757.37	2649.72	2674.68	2651.68	2623.39	2614.03	2614.03	2614.03	2614.03	2614.03	453.5	14028.3	14582.3	14282.2	13569.9	13551.3	13420.1	13413.8
452.1	2613.85	2749.65	2647.05	2671.23	2649.97	2622.93	2613.85	2613.85	2613.85	2613.85	2613.85	453.4	13931.9	14483.3	14193.5	13558.8	13541.5	13414.6	13408.4
												453.3	14257.8	14388.3	14108.1	13548.8	13532.7	13409.9	13403.8
												453.2	13829.1	14294.4	14023.5	13536.2	13521.2	13402.3	13396.2
												453.1	13895.6	14209	13946.7	13527.5	13513.7	13398.4	13392.4
												453	13943.1	14128.4	13874.3	13518.5	13505.7	13393.8	13388
												452.9	14070	14052.9	13806.6	13509.2	13497.5	13388.8	13383.1
												452.8	13851.7	13982.2	13743.3	13499	13488.3	13382.7	13377
												452.7	13754.3	13919.3	13687.5	13490.9	13481.1	13378.4	13372.9
												452.6	13763.7	13863	13637.9	13483.7	13474.9	13375	13369.5
												452.5	14002.3	13812.3	13593.6	13476.6	13468.8	13371.4	13366
												452.4	13812	13764.8	13552.2	13467.6	13460.6	13365.7	13360.4
												452.3	13481.9	13724	13517.2	13460.3	13454.1	13361.6	13356.5
												452.2	13582.4	13690.6	13489.5	13456	13450.7	13360.5	13355.4
												452.1	14007.3	13660.6	13464.8	13451	13446.5	13358.4	13353.4
												452	13657.2	13630.6	13439.8	13442.4	13438.6	13352.5	13347.6
												451.9	13510.6	13606.9	13421.1	13436.9	13433.8	13349.7	13344.9
												451.8	13472	13587.4	13406.3	13432.8	13430.3	13348.2	13343.4
												451.7	13878.1	13570.8	13394.2	13429.1	13427.3	13347	13342.3
												451.6	13955.3	13552.8	13380.5	13422	13420.8	13342.2	13337.5
												451.5	13447.4	13535.9	13367.7	13414.2	13413.6	13336.7	13332.1
												451.4	13708.9	13525	13360.8	13411	13410.9	13335.6	13331.1
												451.3	13291.8	13513.1	13352.8	13405.5	13405.9	13332.2	13327.8
												451.2	13335.7	13505.9	13349.3	13403.8	13404.6	13332.5	13328.1
												451.1	13433.2	13499.2	13346.2	13401.7	13403	13332.3	13328
												451	13575.1	13492.5	13342.9	13398.9	13400.6	13331.3	13327.1
												450.9	13616.5	13485	13338.8	13394.9	13397	13329.1	13324.9
												450.8	13479.3	13477.7	13334.7	13390.5	13393.1	13326.5	13322.3
												450.7	13501.3	13472	13332.1	13387.4	13390.3	13325	13321
												450.6	13364.1	13466.4	13329.5	13384.2	13387.4	13323.4	13319.4
												450.5	13210.7	13462.3	13328.3	13382.2	13385.8	13322.9	13319
												450.4	13349.6	13459.8	13328.6	13381.7	13385.5	13323.8	13319.9
												450.3	13355.7	13456.2	13327.8	13379.9	13384	13323.5	13319.7
												450.2	13623.7	13452.8	13327	13378.2	13382.6	13323.1	13319.4
												450.1	13222.1	13447.2	13323.9	13374.1	13378.8	13320.4	13316.7
												450	13317.5	13445.2	13324.4	13373.6	13378.5	13321.2	13317.5

## Sheet: Supplymentary Fig. 9e
Supplymentary Fig. 9e High-resolution of O 2s
Binding energy (eV)	Intensity (a.u.)	Intensity (a.u.)	Intensity (a.u.)	Intensity (a.u.)	Intensity (a.u.)	Intensity (a.u.)	Intensity (a.u.)
536.7	8309.72	8410.27	8309.72	8410.26	8309.72	8309.73	8309.72
536.6	7920.99	8413.97	8309.72	8413.94	8309.72	8309.74	8309.72
536.5	8180.6	8418.22	8310.07	8418.18	8310.07	8310.11	8310.07
536.4	8333.48	8422.49	8310.18	8422.4	8310.18	8310.27	8310.18
536.3	8493.01	8426.89	8310.16	8426.72	8310.16	8310.34	8310.16
536.2	8428.62	8431.48	8310	8431.15	8310	8310.34	8310
536.1	8594.71	8436.54	8309.89	8435.91	8309.89	8310.52	8309.89
536	8226.6	8441.97	8309.64	8440.82	8309.64	8310.79	8309.64
535.9	8562.88	8448.44	8309.71	8446.38	8309.71	8311.78	8309.71
535.8	8305.35	8455.61	8309.49	8451.98	8309.49	8313.11	8309.49
535.7	8208.48	8464.43	8309.49	8458.2	8309.49	8315.72	8309.49
535.6	8382.21	8475.41	8309.58	8464.91	8309.58	8320.08	8309.58
535.5	8379.29	8489.22	8309.51	8471.91	8309.51	8326.82	8309.51
535.4	8462.98	8507.34	8309.45	8479.4	8309.45	8337.4	8309.45
535.3	8615.12	8531.55	8309.31	8487.35	8309.31	8353.52	8309.31
535.2	8825.76	8564.2	8309.04	8495.74	8309.04	8377.5	8309.04
535.1	8792.55	8608.46	8308.58	8504.59	8308.58	8412.45	8308.58
535	8523.66	8668.48	8308.15	8514.17	8308.15	8462.46	8308.15
534.9	8922.87	8749.27	8307.95	8524.75	8307.95	8532.47	8307.95
534.8	8902.27	8855.86	8307.4	8535.84	8307.4	8627.41	8307.4
534.7	8840.7	8994.51	8306.87	8547.89	8306.87	8753.49	8306.87
534.6	8966.97	9171.65	8306.39	8561.05	8306.4	8916.98	8306.39
534.5	9323.14	9392.67	8305.8	8575.26	8305.82	9123.19	8305.8
534.4	9466.11	9662.21	8304.89	8590.46	8304.93	9376.58	8304.89
534.3	10047.2	9983.51	8303.85	8607.01	8303.97	9680.22	8303.85
534.2	10421	10356	8302.28	8624.69	8302.6	10033.3	8302.28
534.1	10915.4	10777	8300.39	8643.93	8301.14	10432.7	8300.39
534	11421	11238.9	8298.04	8664.87	8299.77	10870.3	8298.04
533.9	11972.8	11730.8	8295.25	8687.87	8299.04	11334.3	8295.25
533.8	12165.8	12238.2	8291.95	8713.3	8299.95	11808.9	8291.95
533.7	12675.9	12743.8	8288.48	8742	8304.67	12274.1	8288.48
533.6	13043	13229.8	8284.55	8774.37	8315.99	12708.6	8284.55
533.5	13816.8	13679	8280.29	8811.35	8338.85	13089.4	8280.29
533.4	13886.6	14078.4	8275.33	8853.67	8380.02	13395.4	8275.33
533.3	14310.7	14421.8	8270.3	8903.33	8449.97	13609.1	8270.3
533.2	14607.7	14709.5	8264.89	8961.61	8560.66	13717	8264.89
533.1	14941.1	14951.2	8259.21	9030.75	8726.6	13712.3	8259.21
533	15189.5	15163.2	8253.22	9113.08	8961.8	13594.8	8253.22
532.9	15901.5	15367	8247.01	9211.57	9277.89	13371.6	8247.01
532.8	15682.2	15583.6	8240.15	9329.17	9679.69	13055.1	8240.15
532.7	15542.6	15829.7	8233.49	9470.2	10162.1	12664.4	8233.49
532.6	16114.3	16111.9	8226.94	9638.65	10707	12220.1	8226.94
532.5	16129.4	16422.3	8219.89	9837.64	11279.7	11744.6	8219.87
532.4	16799.1	16741.8	8212.82	10071.6	11835.7	11260	8212.79
532.3	16678.2	17040.3	8205.18	10343.6	12321.8	10784.9	8205.1
532.2	17477.8	17284.8	8197.7	10656.6	12686.2	10336.8	8197.51
532.1	17951.7	17446	8189.66	11011.5	12886	9926.41	8189.19
532	17630.5	17506.2	8181.5	11407.2	12896.6	9562.26	8180.45
531.9	17393.2	17463.8	8174.27	11840.6	12716.4	9248.46	8171.98
531.8	17085.5	17331	8168.51	12303.1	12365.7	8984.91	8163.72
531.7	17168.8	17130.6	8165.41	12778.6	11884.5	8769.36	8155.73
531.6	16911.4	16885.9	8166.53	13243.2	11322.5	8596.66	8147.65
531.5	16712.7	16615	8175.27	13663.2	10734.2	8461.64	8139.81
531.4	16045.2	16323.5	8196.41	13998.8	10166.7	8358.05	8132.12
531.3	15788.5	16008.5	8237.44	14210	9655.88	8280.33	8125.04
531.2	15160	15666.2	8307.63	14266.6	9223.7	8222.74	8118.17
531.1	15136.5	15302.7	8419.94	14159.7	8877.85	8180.81	8111.86
531	14544.1	14940.4	8588.52	13903.5	8614.99	8150.1	8105.57
530.9	14531.8	14614.9	8829.94	13531.5	8424.92	8127.97	8099.8
530.8	14427.8	14365.3	9158.81	13084	8293.1	8111.49	8094.04
530.7	14661.3	14225.4	9585.45	12600.8	8205.36	8098.95	8088.37
530.6	14198.3	14214.9	10112.8	12112.3	8148.44	8088.77	8082.48
530.5	14505.2	14336.1	10731.9	11641.8	8112.7	8080.66	8077
530.4	15078.5	14570.8	11419.2	11202.1	8089.78	8073.33	8071.24
530.3	14830.8	14883	12137.1	10800.4	8074.2	8066.13	8064.97
530.2	14995.1	15222	12834.7	10441.1	8063.32	8059.54	8058.9
530.1	15508.4	15528	13454.7	10123.7	8054.72	8053.03	8052.69
530	15405.5	15739.7	13938.1	9846.54	8046.9	8046.19	8046.01
529.9	15363.4	15805.5	14237.3	9607.19	8039.8	8039.51	8039.42
529.8	15650.7	15689.4	14320.1	9401.92	8033.01	8032.9	8032.86
529.7	15637.4	15377.5	14176.7	9226.77	8026.09	8026.06	8026.03
529.6	14824.9	14880.4	13821.7	9077.84	8019.24	8019.23	8019.22
529.5	14485.9	14231.4	13292.4	8952.17	8013.13	8013.12	8013.12
529.4	13697.4	13477.8	12639.4	8845.68	8007.32	8007.32	8007.32
529.3	12838.6	12674.6	11921.3	8755.55	8002.23	8002.23	8002.22
529.2	11785.2	11877.2	11195.9	8679.17	7997.89	7997.89	7997.89
529.1	11184.8	11130.5	10510.8	8614.28	7994.5	7994.5	7994.5
529	10476.1	10468.2	9901.25	8558.59	7991.64	7991.64	7991.64
528.9	9807.92	9908.18	9387.02	8510.57	7989.41	7989.41	7989.41
528.8	9288.02	9455.12	8974.01	8468.9	7987.79	7987.79	7987.79
528.7	9205.15	9103.74	8657.91	8432.46	7986.62	7986.62	7986.62
528.6	8614.33	8840.55	8426.06	8400.02	7985.53	7985.53	7985.53
528.5	8290.11	8650.33	8263.83	8371.46	7984.97	7984.97	7984.97
528.4	8419.25	8516.24	8154.94	8346	7984.69	7984.69	7984.69
528.3	8215.24	8423.02	8084.5	8322.83	7984.3	7984.3	7984.3
528.2	8418.85	8358.84	8040.98	8301.95	7984.1	7984.1	7984.1
528.1	8108.28	8313.84	8014.84	8282.71	7983.71	7983.71	7983.71
528	8005.98	8281.81	8000.04	8265.37	7983.6	7983.6	7983.6
527.9	8274.73	8257.92	7991.95	8249.55	7983.58	7983.58	7983.58
527.8	8001.11	8238.87	7987.42	8234.76	7983.31	7983.31	7983.31
527.7	8204.89	8223.31	7985.25	8221.36	7983.3	7983.3	7983.3
527.6	8169.49	8209.69	7983.99	8208.8	7983.1	7983.1	7983.1
527.5	8085.78	8197.59	7983.32	8197.2	7982.93	7982.93	7982.93
527.4	8102.11	8186.68	7983.01	8186.51	7982.84	7982.84	7982.84
527.3	8085.52	8176.63	7982.8	8176.56	7982.73	7982.73	7982.73
527.2	7926.66	8167.34	7982.67	8167.31	7982.64	7982.64	7982.64
527.1	7811.16	8158.84	7982.7	8158.83	7982.69	7982.69	7982.69
527	7990.3	8151.03	7982.85	8151.02	7982.85	7982.85	7982.85
526.9	7982.84	8143.58	7982.84	8143.58	7982.84	7982.84	7982.84

## Sheet: Supplymentary Fig. 9f
Supplymentary Fig. 9e High-resolution of F 1s
Binding energy (eV)	Intensity (a.u.)	Intensity (a.u.)	Intensity (a.u.)	Intensity (a.u.)	Intensity (a.u.)
690.9	11196.9	11260	11224.4	11232.5	11196.9
690.8	11170.3	11264.6	11225.4	11236.1	11196.9
690.7	11201.5	11269.9	11226.4	11240.5	11197
690.6	11057.7	11276.2	11227.4	11245.8	11197
690.5	11268.6	11284.1	11228.9	11252.5	11197.3
690.4	11328.5	11293	11229.8	11260.2	11197.1
690.3	10902.4	11303.5	11230.8	11269.6	11196.8
690.2	10981.2	11317.3	11232.7	11282.1	11197.5
690.1	11246.4	11333.6	11234.6	11297	11198
690	11224.6	11352.2	11235.9	11314.2	11197.9
689.9	11379.7	11374.3	11237.4	11334.8	11197.8
689.8	11321.9	11399.7	11238.6	11358.6	11197.4
689.7	11545.4	11429.2	11240	11386.3	11197.1
689.6	11464.7	11462.1	11241	11417.4	11196.3
689.5	11770	11499	11242.4	11452.4	11195.7
689.4	11412.3	11538.7	11243.1	11489.9	11194.4
689.3	11826.6	11581.8	11244.8	11530.9	11193.9
689.2	11869.2	11625.6	11245.7	11572.3	11192.4
689.1	11724.4	11669.3	11246.7	11613.4	11190.8
689	11714.2	11711	11248.2	11652.5	11189.6
688.9	11690.7	11747.9	11249.9	11686.4	11188.4
688.8	11417.2	11776.9	11251.9	11712.2	11187.2
688.7	11680.6	11795.7	11254.8	11727.7	11186.7
688.6	11748.6	11801.4	11257.3	11729.7	11185.6
688.5	11984.5	11794	11259.9	11718.3	11184.3
688.4	11851.7	11774.4	11262.4	11694.4	11182.4
688.3	11912.5	11745.8	11265.5	11661.2	11180.9
688.2	11843.6	11711	11268.9	11621.3	11179.2
688.1	11548.3	11673.1	11272.9	11577.9	11177.6
688	11392.1	11635.4	11278.1	11534	11176.8
687.9	11681.2	11599.2	11284.3	11491.2	11176.3
687.8	11571.9	11565.1	11290.5	11449.8	11175.1
687.7	11310.4	11535.1	11297.6	11411.7	11174.2
687.6	11319.3	11510.1	11306.3	11377.7	11173.9
687.5	11554.7	11489.9	11316	11347.5	11173.6
687.4	11483.8	11474.2	11326.3	11320.6	11172.7
687.3	11579	11463.9	11338.3	11297.6	11172
687.2	11547	11458.8	11351.9	11277.8	11171
687.1	11380.5	11459.2	11368.1	11261.2	11170.2
687	11515.7	11466	11387.9	11247.8	11169.7
686.9	11645.6	11479.2	11411.8	11236.3	11168.9
686.8	11530.9	11500.5	11441.7	11226.5	11167.8
686.7	11788.5	11532.4	11480.7	11218.6	11166.9
686.6	11885.4	11577.5	11531.6	11211.4	11165.5
686.5	11973.4	11640.8	11599.6	11205	11163.8
686.4	11865.2	11728.1	11690.9	11199.2	11162
686.3	12121.5	11847.5	11813.5	11194.3	11160.4
686.2	12199.1	12006.3	11975.1	11189.2	11158.1
686.1	12477.1	12214.1	12185.4	11184.4	11155.7
686	12762	12478.8	12452.2	11179.3	11152.7
685.9	12882.6	12807	12782.3	11173.7	11149
685.8	13423	13202.8	13179.7	11168.1	11145
685.7	13614.8	13662.9	13641.2	11161.4	11139.7
685.6	14057.9	14180.4	14160	11154.3	11134
685.5	14606.7	14737.6	14718.5	11146.4	11127.2
685.4	15197.1	15308.7	15290.7	11137.2	11119.2
685.3	15502.9	15857.4	15840.3	11126.8	11109.8
685.2	16185.7	16336.4	16320.3	11115.8	11099.7
685.1	16456.9	16691.4	16676.2	11103.2	11087.9
685	16999.5	16872.7	16858.2	11090	11075.5
684.9	16764.6	16849	16835.2	11075.6	11061.9
684.8	16953.2	16623.5	16610.4	11061.8	11048.7
684.7	16444.8	16228.6	16216.2	11047.5	11035.1
684.6	16012.6	15716.9	15705	11034.5	11022.6
684.5	15600.4	15142.4	15131.1	11022.4	11011.1
684.4	14480	14551.1	14540.3	11011.3	11000.5
684.3	13825.5	13979.8	13969.5	11002.8	10992.5
684.2	13344.1	13453.2	13443.4	10995.8	10986
684.1	12553.5	12985.9	12976.5	10990	10980.5
684	12194.8	12586.8	12577.7	10985.9	10976.9
683.9	12369.5	12255.7	12247	10982.8	10974.1
683.8	11845.6	11987.6	11979.2	10979.2	10970.9
683.7	11784.1	11777.4	11769.4	10976.8	10968.8
683.6	11791.1	11615.2	11607.5	10974.6	10967
683.5	11478.9	11491.9	11484.5	10972.5	10965
683.4	11304.9	11399.7	11392.6	10971	10963.9
683.3	11353.4	11330.8	11323.9	10970	10963.1
683.2	11302.9	11278.6	11272	10968.8	10962.2
683.1	11048.6	11238.6	11232.2	10967.8	10961.4
683	11101.4	11207.8	11201.7	10967.4	10961.2
682.9	11152.2	11183	11177.1	10966.8	10960.9
682.8	11230.3	11162.5	11156.7	10966.2	10960.4
682.7	11086.6	11144.9	11139.3	10965.4	10959.8
682.6	10936.2	11130	11124.6	10964.9	10959.5
682.5	10716.1	11117.3	11112.1	10964.8	10959.6
682.4	11135.2	11106.6	11101.6	10965.2	10960.1
682.3	10983.7	11096.2	11091.2	10964.6	10959.7
682.2	10878.2	11087.1	11082.3	10964.4	10959.7
682.1	10807.7	11079.1	11074.5	10964.5	10959.9
682	10942.6	11072	11067.6	10964.7	10960.2
681.9	10687	11065.4	11061	10964.6	10960.2
681.8	10576	11059.9	11055.6	10965.1	10960.9
681.7	11030.4	11055.1	11051	10965.9	10961.8
681.6	10961.6	11049.8	11045.8	10965.6	10961.6
